# Supplementary material for: RNA-Seq of Tumor-Educated Platelets Enables Blood-Based Pan-Cancer, Multiclass, and Molecular Pathway Cancer Diagnostics
Source: Cancer Cell. 2015 Nov 9;28(5):666–76. doi: 10.1016/j.ccell.2015.09.018 (PMC4644263; doi:10.1016/j.ccell.2015.09.018)
Supplement: Table S1. Patient Characteristics, Related to Table 1 [file mmc2.xlsx]

## Sheet: Training
Table S1, related to Table 1 - Patient Characteristics
Training Cohort
Sample	Patient type	Gender	Age	Mutation	Metastasis	Organ of metastasis	Cancer treatment
HC-01	Healthy Donor (HD)	M	53	-	-	-	-
HC-04	Healthy Donor (HD)	F	64	-	-	-	-
HC-05	Healthy Donor (HD)	F	64	-	-	-	-
HC-06	Healthy Donor (HD)	M	41	-	-	-	-
HC-07	Healthy Donor (HD)	M	49	-	-	-	-
HC-08	Healthy Donor (HD)	F	41	-	-	-	-
HC-10	Healthy Donor (HD)	F	27	-	-	-	-
HC-11	Healthy Donor (HD)	M	25	-	-	-	-
HC-12	Healthy Donor (HD)	M	34	-	-	-	-
HC-14	Healthy Donor (HD)	F	43	-	-	-	-
HC-15	Healthy Donor (HD)	F	46	-	-	-	-
HC-16	Healthy Donor (HD)	F	52	-	-	-	-
HC-17	Healthy Donor (HD)	M	57	-	-	-	-
HC-19	Healthy Donor (HD)	F	21	-	-	-	-
HC-20	Healthy Donor (HD)	M	51	-	-	-	-
HC-21	Healthy Donor (HD)	M	22	-	-	-	-
HC-22	Healthy Donor (HD)	M	-	-	-	-	-
HC-23	Healthy Donor (HD)	M	-	-	-	-	-
HC-25	Healthy Donor (HD)	M	-	-	-	-	-
HC-26	Healthy Donor (HD)	F	-	-	-	-	-
HC-29	Healthy Donor (HD)	F	-	-	-	-	-
HC-31	Healthy Donor (HD)	M	62	-	-	-	-
HC-33	Healthy Donor (HD)	M	35	-	-	-	-
HC-34	Healthy Donor (HD)	F	39	-	-	-	-
HC-37	Healthy Donor (HD)	M	26	-	-	-	-
HC-38	Healthy Donor (HD)	F	36	-	-	-	-
HC-39	Healthy Donor (HD)	M	24	-	-	-	-
HC-40	Healthy Donor (HD)	F	29	-	-	-	-
HC-41	Healthy Donor (HD)	M	35	-	-	-	-
HC-44	Healthy Donor (HD)	M	29	-	-	-	-
HC-45	Healthy Donor (HD)	M	51	-	-	-	-
HC-46	Healthy Donor (HD)	M	31	-	-	-	-
HC-47	Healthy Donor (HD)	M	23	-	-	-	-
HC-48	Healthy Donor (HD)	F	33	-	-	-	-
HC-49	Healthy Donor (HD)	F	49	-	-	-	-
HC-50	Healthy Donor (HD)	M	53	-	-	-	-
HC-51	Healthy Donor (HD)	F	54	-	-	-	-
HC-53	Healthy Donor (HD)	F	41	-	-	-	-
HC-54	Healthy Donor (HD)	F	54	-	-	-	-
GBM-280	Glioblastoma (GBM)	F	59	-	-	-	-
GBM-284	Glioblastoma (GBM)	M	60	-	-	-	-
GBM-360	Glioblastoma (GBM)	F	75	-	-	-	-
GBM-383	Glioblastoma (GBM)	M	62	-	-	-	-
GBM-393	Glioblastoma (GBM)	M	67	-	-	-	-
GBM-417	Glioblastoma (GBM)	M	55	-	-	-	CT, RT
GBM-418	Glioblastoma (GBM)	F	50	-	-	-	Surgery, CT, RT
GBM-421	Glioblastoma (GBM)	M	11	-	-	-	-
GBM-422	Glioblastoma (GBM)	M	21	-	-	-	-
GBM-430	Glioblastoma (GBM)	F	74	-	-	-	-
GBM-436	Glioblastoma (GBM)	M	65	-	-	-	-
GBM-438	Glioblastoma (GBM)	M	45	-	-	-	-
GBM-445	Glioblastoma (GBM)	M	59	-	-	-	-
GBM-456	Glioblastoma (GBM)	M	56	-	-	-	-
GBM-468	Glioblastoma (GBM)	M	66	-	-	-	-
GBM-471	Glioblastoma (GBM)	F	66	-	-	-	-
GBM-475	Glioblastoma (GBM)	M	79	-	-	-	-
GBM-480	Glioblastoma (GBM)	M	57	-	-	-	-
GBM-484	Glioblastoma (GBM)	M	72	-	-	-	-
GBM-485	Glioblastoma (GBM)	M	60	-	-	-	-
GBM-486	Glioblastoma (GBM)	M	75	-	-	-	-
GBM-499	Glioblastoma (GBM)	M	66	-	-	-	-
GBM-505	Glioblastoma (GBM)	M	62	-	-	-	-
Lung-01	Non-small cell lung cancer (NSCLC)	M	71	KRAS mut, EGFR WT	Y	Lung	CT
Lung-04	Non-small cell lung cancer (NSCLC)	F	59	EGFR mut, KRAS WT, MET+	Y	Pleura, pericardium	Surgery, CT
Lung-06	Non-small cell lung cancer (NSCLC)	F	50	EGFR mut, KRAS WT, MET WT	Y	Brain	CT, RT
Lung-07	Non-small cell lung cancer (NSCLC)	F	55	KRAS mut, EGFR WT	Y	Renal	CT, RT
Lung-08	Non-small cell lung cancer (NSCLC)	F	59	EGFR mut, KRAS WT, MET WT	Y	Pleura	NA
Lung-12	Non-small cell lung cancer (NSCLC)	M	67	KRAS mut, EGFR WT	Y	-	CT
Lung-14	Non-small cell lung cancer (NSCLC)	M	63	KRAS/EGFR WT	Y	Lymph nodes	CT, RT
Lung-15	Non-small cell lung cancer (NSCLC)	F	65	KRAS mut, EGFR WT, MET WT	Y	Liver, bone	CT
Lung-16	Non-small cell lung cancer (NSCLC)	F	54	KRAS mut, EGFR WT	N	-	CT, RT
Lung-20	Non-small cell lung cancer (NSCLC)	F	56	KRAS/EGFR WT	Y	Mesenterium	CT
Lung-24-1	Non-small cell lung cancer (NSCLC)	F	64	KRAS/EGFR WT	Y	Lung	CT
Lung-30	Non-small cell lung cancer (NSCLC)	M	56	KRAS/EGFR WT	Y	-	CT
Lung-37	Non-small cell lung cancer (NSCLC)	M	66	KRAS mut, EGFR WT	Y	Testicle	CT
Lung-40	Non-small cell lung cancer (NSCLC)	M	53	KRAS mut, EGFR WT, MET WT	Y	Bone	CT, RT
Lung-42	Non-small cell lung cancer (NSCLC)	F	58	KRAS mut, EGFR WT, MET+	Y	Bone, liver	CT, RT
Lung-46	Non-small cell lung cancer (NSCLC)	M	64	KRAS mut, EGFR WT	Y	Skin	CT
Lung-58	Non-small cell lung cancer (NSCLC)	M	52	EGFR mut, KRAS WT, MET+	Y	Brain	CT, RT
Lung-61	Non-small cell lung cancer (NSCLC)	F	51	EGFR mut, KRAS WT, MET WT	Y	Brain, bone	CT
Lung-0096	Non-small cell lung cancer (NSCLC)	M	70	KRAS mut, EGFR WT	Y	Bone	CT, RT
Lung-0100	Non-small cell lung cancer (NSCLC)	F	51	EGFR mut, KRAS WT, MET+	Y	Bone, leptomeningeal, skin	Surgery, CT, RT
Lung-0101	Non-small cell lung cancer (NSCLC)	F	81	KRAS/EGFR WT	Y	Lung	CT
Lung-0112	Non-small cell lung cancer (NSCLC)	F	84	EGFR mut, KRAS WT, MET+	Y	Liver, lung	Surgery, CT
Lung-0119	Non-small cell lung cancer (NSCLC)	F	67	KRAS mut, EGFR WT	Y	Brain, bone, adrenal	CT, RT
Lung-271	Non-small cell lung cancer (NSCLC)	F	47	KRAS/EGFR WT	Y	Liver	CT
Lung-L.13	Non-small cell lung cancer (NSCLC)	M	71	KRAS mut, EGFR WT	N	-	Surgery, CT, RT
Lung-L.15	Non-small cell lung cancer (NSCLC)	F	50	KRAS/EGFR WT	Y	Brain	CT, RT
MGH-NSCLC-L07	Non-small cell lung cancer (NSCLC)	F	67	EGFR mut, KRAS WT, MET WT	Y	Brain, lung	CRT
MGH-NSCLC-L11	Non-small cell lung cancer (NSCLC)	M	54	EGFR mut, KRAS WT, MET WT	Y	Lung, liver, renal	CT
MGH-NSCLC-L12	Non-small cell lung cancer (NSCLC)	F	55	EGFR mut, KRAS WT, MET WT	Y	Lung, liver	CT
MGH-NSCLC-L18	Non-small cell lung cancer (NSCLC)	M	55	EGFR mut, KRAS WT, MET WT	Y	Brain, lung, bone	CRT
MGH-NSCLC-L20	Non-small cell lung cancer (NSCLC)	F	68	EGFR mut, KRAS WT, MET WT	Y	Brain, lung	Surgery, CT, RT
MGH-NSCLC-L22	Non-small cell lung cancer (NSCLC)	M	62	KRAS mut, EGFR WT	Y	Lung	CT
MGH-NSCLC-L23	Non-small cell lung cancer (NSCLC)	F	49	EGFR mut, KRAS WT	Y	Bone	CT, RT
MGH-NSCLC-L25	Non-small cell lung cancer (NSCLC)	M	67	EGFR mut, KRAS WT, MET WT	Y	Lung	CT
MGH-NSCLC-L40	Non-small cell lung cancer (NSCLC)	F	64	KRAS mut, EGFR WT	Y	Lung	Surgery, CT, RT
MGH-NSCLC-L59	Non-small cell lung cancer (NSCLC)	F	24	KRAS mut, EGFR WT	N	-	Surgery, CT
CRC-272	Colorectal cancer (CRC)	F	61	KRAS WT	N	-	Surgery, CT, RT
CRC-276	Colorectal cancer (CRC)	M	71	KRAS WT	Y	Lung, liver	Surgery, CT
CRC-304	Colorectal cancer (CRC)	M	43	KRAS WT	N	-	Surgery, CT, RT
CRC-351	Colorectal cancer (CRC)	F	53	KRAS mut	Y	Lung, liver	Surgery, CT, RT
CRC-357	Colorectal cancer (CRC)	F	68	KRAS WT	Y	Lung, liver	Surgery, CT, RT
CRC-378	Colorectal cancer (CRC)	F	65	KRAS WT	Y	Lung, adrenal	Surgery, CT, RT
CRC-420	Colorectal cancer (CRC)	M	74	KRAS WT	Y	Bone	Surgery, CT
CRC-429	Colorectal cancer (CRC)	M	44	KRAS WT	N	-	Surgery, CT, RT
CRC-453	Colorectal cancer (CRC)	M	51	KRAS mut	N	-	Surgery, CT, RT
CRC-462	Colorectal cancer (CRC)	F	77	KRAS mut	Y	Lung, liver	CT
CRC-463	Colorectal cancer (CRC)	M	55	KRAS WT	Y	Liver	Surgery, CT
CRC-466	Colorectal cancer (CRC)	M	46	KRAS mut	Y	Lung, liver	Surgery, CT
CRC-474	Colorectal cancer (CRC)	M	42	KRAS WT	Y	Lung, liver	CT
CRC-496	Colorectal cancer (CRC)	M	45	KRAS WT	Y	Lung, liver	Surgery, CT
CRC-524	Colorectal cancer (CRC)	M	48	KRAS mut	Y	Lung, liver	CT, RT
CRC-527	Colorectal cancer (CRC)	M	42	KRAS WT	Y	Liver, peritoneal	CT
CRC-531	Colorectal cancer (CRC)	F	72	KRAS WT	Y	Liver	Surgery, CT
CRC-543	Colorectal cancer (CRC)	M	62	KRAS mut	Y	Lung, liver	CT
CRC-546	Colorectal cancer (CRC)	F	53	KRAS mut	Y	Liver	CT
CRC-556	Colorectal cancer (CRC)	F	72	KRAS WT	Y	Liver	Surgery, CT
CRC-565	Colorectal cancer (CRC)	M	78	KRAS WT	Y	Lung	Surgery, CT, RT
MGH-CRC-368	Colorectal cancer (CRC)	F	48	KRAS WT	N	-	Surgery, CT, RT
MGH-CRC-412	Colorectal cancer (CRC)	F	80	KRAS WT	Y	Liver, peritoneum	Surgery, CT
MGH-CRC-BRAF5	Colorectal cancer (CRC)	F	62	KRAS WT	Y	Bone	CT, RT
MGH-CRC-BRAF6	Colorectal cancer (CRC)	F	60	KRAS WT	Y	Liver	Surgery, CT
Panc-260	Pancreatic Adenocarcinoma (PAAD)	M	68	KRAS mut	Y	Skin	Surgery, CT, RT
Panc-331	Pancreatic Adenocarcinoma (PAAD)	M	60	KRAS WT	N	-	Surgery, CT, RT
Panc-367	Pancreatic Adenocarcinoma (PAAD)	F	66	KRAS mut	Y	Lung	Surgery, CT, RT
Panc-369	Pancreatic Adenocarcinoma (PAAD)	M	73	KRAS mut	Y	Liver	CT, RT
Panc-371	Pancreatic Adenocarcinoma (PAAD)	F	78	KRAS mut	Y	Liver	Surgery, CT
Panc-382	Pancreatic Adenocarcinoma (PAAD)	M	58	KRAS WT	N	-	CT, RT
Panc-387	Pancreatic Adenocarcinoma (PAAD)	F	74	KRAS WT	N	-	Surgery, CT, RT
Panc-389	Pancreatic Adenocarcinoma (PAAD)	M	67	KRAS WT	Y	Liver, bone	CT
Panc-390	Pancreatic Adenocarcinoma (PAAD)	M	79	KRAS mut	Y	Lung	Surgery, CT, RT
Panc-431	Pancreatic Adenocarcinoma (PAAD)	M	58	KRAS WT	Y	Lung	Surgery, CT, RT
Panc-434	Pancreatic Adenocarcinoma (PAAD)	F	74	KRAS WT	N	-	Surgery, CT, RT
Panc-448	Pancreatic Adenocarcinoma (PAAD)	M	78	KRAS mut	N	-	CT, RT
Panc-449	Pancreatic Adenocarcinoma (PAAD)	F	78	KRAS mut	Y	Lung, liver	Surgery, CT
Panc-477	Pancreatic Adenocarcinoma (PAAD)	F	59	KRAS mut	Y	Lung, bone	Surgery, CT
Panc-493	Pancreatic Adenocarcinoma (PAAD)	F	59	KRAS mut	Y	Lung, bone	Surgery, CT
Panc-498	Pancreatic Adenocarcinoma (PAAD)	M	49	KRAS WT	Y	Liver	CT
Panc-501	Pancreatic Adenocarcinoma (PAAD)	F	58	KRAS mut	Y	Lung, liver	Surgery, CT
Panc-503	Pancreatic Adenocarcinoma (PAAD)	M	58	KRAS mut	Y	Liver, mesenterium	CT, RT
Panc-553	Pancreatic Adenocarcinoma (PAAD)	F	66	KRAS mut	Y	Lung, bone	Surgery, CT
Panc-593	Pancreatic Adenocarcinoma (PAAD)	M	68	KRAS mut	Y	Liver	CT
Panc-597	Pancreatic Adenocarcinoma (PAAD)	M	54	KRAS WT	N	-	CT, RT
Breast-10	Breast carcinoma (BrCa)	F	59	HER2+, PIK3CA WT	Y	Brain, liver	CT, RT
Breast-15	Breast carcinoma (BrCa)	F	58	HER2+, PIK3CA WT	Y	Brain	Surgery, CT, RT
Breast-16	Breast carcinoma (BrCa)	F	74	HER2 WT, PIK3CA WT, triple neg.	Y	Lung	Surgery, CT
Breast-21	Breast carcinoma (BrCa)	F	53	HER2 WT, PIK3CA WT	Y	Lung, liver, bone	Surgery, CT, RT
Breast-33	Breast carcinoma (BrCa)	F	58	HER2+, PIK3CA WT	N	-	CT, RT
Breast-42	Breast carcinoma (BrCa)	F	60	HER2+, PIK3CA mut	Y	Lung	Surgery, CT, RT
Breast-50	Breast carcinoma (BrCa)	F	56	HER2 WT, PIK3CA WT	N	-	Surgery, CT, RT
Breast-55	Breast carcinoma (BrCa)	F	36	HER2 WT, PIK3CA WT, triple neg.	Y	Mediastinal lymph nodes	Surgery, CT, RT
Breast-59	Breast carcinoma (BrCa)	F	52	HER2 WT, PIK3CA mut	N	-	Surgery, CT, RT
Breast-85	Breast carcinoma (BrCa)	F	65	HER2 WT, PIK3CA WT, triple neg.	Y	Liver, bone	Surgery, CT, RT
Breast-86	Breast carcinoma (BrCa)	F	64	HER2 WT, PIK3CA mut	Y	Bone	CT
Breast-97	Breast carcinoma (BrCa)	F	50	HER2+, PIK3CA mut	Y	Brain	Surgery, CT, RT
Breast-100	Breast carcinoma (BrCa)	F	54	HER2 WT, PIK3CA WT, triple neg.	N	-	None
Breast-564	Breast carcinoma (BrCa)	F	49	HER2 WT, PIK3CA WT, triple neg.	Y	Lung, liver, bone	Surgery, CT, RT
Breast-590	Breast carcinoma (BrCa)	F	50	HER2 WT, PIK3CA WT	Y	Bone, peritoneal	Surgery, CT
Breast-603	Breast carcinoma (BrCa)	F	49	HER2 WT, PIK3CA WT	Y	Lung, liver, bone	CT, RT
MGH-BrCa-H-11	Breast carcinoma (BrCa)	F	66	HER2 WT, PIK3CA mut	Y	Lung, lymph nodes	Surgery, CT, RT
MGH-BrCa-H-66	Breast carcinoma (BrCa)	F	78	HER2 WT, PIK3CA WT	N	-	CT
MGH-BrCa-H-68	Breast carcinoma (BrCa)	F	75	HER2 WT, PIK3CA WT	Y	Pancreas, bone, liver	Surgery, CT, RT
MGH-BrCa-H-75	Breast carcinoma (BrCa)	F	77	HER2 WT, PIK3CA mut	Y	Bone, urethra	Surgery, CT, RT
MGH-BrCa-H81	Breast carcinoma (BrCa)	F	66	HER2+, PIK3CA WT	Y	Brain, liver, bone	Surgery, CT, RT
MGH-BrCa-H83	Breast carcinoma (BrCa)	F	63	HER2+, PIK3CA WT	N	-	Surgery, CT, RT
MGH-BrCa-H89	Breast carcinoma (BrCa)	F	45	HER2 WT, PIK3CA WT	N	-	Surgery, CT
Chol-292	Hepatobiliary carcinoma (HBC)	M	89	KRAS mut	Y	Liver	CT, RT
Chol-316	Hepatobiliary carcinoma (HBC)	M	55	KRAS mut	Y	Lung, liver	CT
Chol-341	Hepatobiliary carcinoma (HBC)	M	73	KRAS WT	N	-	CT
Chol-379	Hepatobiliary carcinoma (HBC)	F	75	KRAS WT	Y	Lung, adrenal	CT
Chol-410	Hepatobiliary carcinoma (HBC)	M	69	KRAS mut	Y	Liver, pancreas	Surgery, CT
Liver-274	Hepatobiliary carcinoma (HBC)	M	48	KRAS WT	N	-	Surgery
Liver-366	Hepatobiliary carcinoma (HBC)	M	64	KRAS WT	Y	Liver	CT
MGH-HBC-BRAF4	Hepatobiliary carcinoma (HBC)	F	68	KRAS WT	Y	Liver, bone	CT
	M = male
	F = female
	mut = mutant
	WT = wildtype
	MET+ = MET-overexpression
	MET WT = MET wildtype
	HER2+ = HER2-amplification
	HER2 WT = HER2 wildtype
	CT = Chemotherapy
	RT = Radiotherapy

## Sheet: Validation
Table S1, related to Table 1 - Patient Characteristics
Validation Cohort
Sample	Patient type	Gender	Age	Mutation	Metastasis	Organ of metastasis	Cancer treatment
HC-02	Healthy Donor (HD)	F	53	-	-	-	-
HC-03	Healthy Donor (HD)	F	53	-	-	-	-
HC-09	Healthy Donor (HD)	M	44	-	-	-	-
HC-13	Healthy Donor (HD)	F	26	-	-	-	-
HC-18	Healthy Donor (HD)	F	22	-	-	-	-
HC-24	Healthy Donor (HD)	M	-	-	-	-	-
HC-27	Healthy Donor (HD)	F	-	-	-	-	-
HC-28	Healthy Donor (HD)	F	-	-	-	-	-
HC-30	Healthy Donor (HD)	M	-	-	-	-	-
HC-32	Healthy Donor (HD)	F	27	-	-	-	-
HC-35	Healthy Donor (HD)	M	29	-	-	-	-
HC-36	Healthy Donor (HD)	M	28	-	-	-	-
HC-42	Healthy Donor (HD)	F	27	-	-	-	-
HC-43	Healthy Donor (HD)	M	26	-	-	-	-
HC-52	Healthy Donor (HD)	F	62	-	-	-	-
HC-55	Healthy Donor (HD)	F	64	-	-	-	-
GBM-306	Glioblastoma (GBM)	M	46	-	-	-	-
GBM-372	Glioblastoma (GBM)	F	72	-	-	-	-
GBM-378	Glioblastoma (GBM)	M	74	-	-	-	-
GBM-394	Glioblastoma (GBM)	M	66	-	-	-	-
GBM-402	Glioblastoma (GBM)	F	68	-	-	-	-
GBM-406	Glioblastoma (GBM)	M	68	-	-	-	-
GBM-408	Glioblastoma (GBM)	M	28	-	-	-	-
GBM-419	Glioblastoma (GBM)	M	84	-	-	-	-
GBM-425	Glioblastoma (GBM)	F	51	-	-	-	-
GBM-429	Glioblastoma (GBM)	F	57	-	-	-	-
GBM-431	Glioblastoma (GBM)	M	58	-	-	-	-
GBM-439	Glioblastoma (GBM)	M	56	-	-	-	CT, RT
GBM-440	Glioblastoma (GBM)	F	73	-	-	-	-
GBM-443	Glioblastoma (GBM)	M	65	-	-	-	-
GBM-454	Glioblastoma (GBM)	M	75	-	-	-	-
GBM-476	Glioblastoma (GBM)	F	46	-	-	-	-
Lung-17	Non-small cell lung cancer (NSCLC)	F	35	KRAS mut, EGFR WT, MET WT	Y	Bone	CT
Lung-20-1	Non-small cell lung cancer (NSCLC)	F	56	KRAS/EGFR wt	Y	Mesenterium	CT
Lung-25	Non-small cell lung cancer (NSCLC)	M	67	KRAS/EGFR wt	Y	Bone	CT
Lung-26	Non-small cell lung cancer (NSCLC)	F	54	KRAS/EGFR wt	Y	Lung	CT
Lung-29	Non-small cell lung cancer (NSCLC)	M	67	KRAS/EGFR wt	Y	-	Surgery
Lung-62	Non-small cell lung cancer (NSCLC)	F	50	EGFR mut, KRAS WT, MET WT	Y	Brain, bone	CT
Lung-74	Non-small cell lung cancer (NSCLC)	M	36	EGFR mut, KRAS WT	Y	Liver, bone	CT
Lung-0082	Non-small cell lung cancer (NSCLC)	M	73	KRAS/EGFR WT, MET+	Y	Lung, liver	CT
Lung-0102	Non-small cell lung cancer (NSCLC)	M	73	EGFR mut, KRAS WT, MET+	Y	Lung	CT
Lung-0104	Non-small cell lung cancer (NSCLC)	F	45	EGFR mut, KRAS WT, MET+	Y	Lung	CT
Lung-0110	Non-small cell lung cancer (NSCLC)	M	62	EGFR mut, KRAS WT	Y	Lung	CT, RT
Lung-L.4	Non-small cell lung cancer (NSCLC)	M	63	KRAS mut, EGFR WT, MET WT	Y	Brain, bone	CT, RT
Lung-L.26	Non-small cell lung cancer (NSCLC)	F	54	KRAS mut, EGFR WT	Y	Bone	CT
Lung-L.33	Non-small cell lung cancer (NSCLC)	M	62	KRAS/EGFR wt	Y	Bone, lung	CT, RT
MGH-NSCLC-L01	Non-small cell lung cancer (NSCLC)	F	37	EGFR mut, MET WT	N	-	CT
MGH-NSCLC-L03	Non-small cell lung cancer (NSCLC)	M	69	KRAS mut, EGFR WT	Y	Brain, lung	CT, RT
MGH-NSCLC-L19	Non-small cell lung cancer (NSCLC)	F	68	KRAS mut, EGFR WT	Y	Lung, liver, adrenal	CT
MGH-NSCLC-L39	Non-small cell lung cancer (NSCLC)	M	60	KRAS mut, EGFR WT	Y	Brain, lung, bone, adrenal	CT, RT
MGH-NSCLC-L51	Non-small cell lung cancer (NSCLC)	F	64	KRAS mut, EGFR WT	Y	Lung	CT
MGH-NSCLC-L58	Non-small cell lung cancer (NSCLC)	F	68	EGFR mut, MET WT	Y	Brain, lung	CT, RT
MGH-NSCLC-L65	Non-small cell lung cancer (NSCLC)	M	78	KRAS mut, EGFR WT	Y	Brain, liver	CT, RT
Vumc-NSCLC-49	Non-small cell lung cancer (NSCLC)	F	50	KRAS mut, EGFR WT	Y	Liver, bone, lung	CT
Vumc-NSCLC-57	Non-small cell lung cancer (NSCLC)	M	67	KRAS mut, EGFR WT	Y	Pleura, pericardium	-
Vumc-NSCLC-59	Non-small cell lung cancer (NSCLC)	M	54	KRAS mut, EGFR WT	Y	Lung	NA
CRC-256	Colorectal cancer (CRC)	F	65	KRAS mut	Y	Lung	Surgery and CT
CRC-329	Colorectal cancer (CRC)	F	60	KRAS mut	Y	Lung, liver	Surgery, CT
CRC-342	Colorectal cancer (CRC)	M	82	KRAS mut	Y	Omentum	Surgery, CT
CRC-354	Colorectal cancer (CRC)	M	64	KRAS WT	Y	Liver	Surgery, CT
CRC-356	Colorectal cancer (CRC)	M	68	KRAS WT	N	-	Surgery, CT, RT
CRC-374	Colorectal cancer (CRC)	F	71	KRAS WT	Y	Liver	Surgery, CT
CRC-450	Colorectal cancer (CRC)	M	55	KRAS WT	Y	Lung, liver	Surgery, CT
CRC-459	Colorectal cancer (CRC)	M	50	KRAS WT	Y	Lung, liver	Surgery, CT
CRC-487	Colorectal cancer (CRC)	F	49	KRAS WT	Y	Liver, peritoneal	Surgery, CT, RT
CRC-497	Colorectal cancer (CRC)	M	85	KRAS mut	Y	Liver	Surgery, CT
CRC-504	Colorectal cancer (CRC)	M	51	KRAS WT	Y	Lung, liver	Surgery, CT
CRC-511	Colorectal cancer (CRC)	M	31	KRAS mut	Y	Liver	Surgery, CT
CRC-523	Colorectal cancer (CRC)	F	83	KRAS mut	Y	Lung, brain, bone	Surgery, CT, RT
CRC-548	Colorectal cancer (CRC)	M	85	KRAS mut	Y	Liver	Surgery, CT
CRC-552	Colorectal cancer (CRC)	F	44	KRAS mut	Y	Liver, mesenterium	CT, RT
CRC-576	Colorectal cancer (CRC)	F	63	KRAS WT	Y	Liver	Surgery, CT, RT
Panc-286	Pancreatic Adenocarcinoma (PAAD)	F	76	KRAS WT	Y	Lung	Surgery, CT, RT
Panc-314	Pancreatic Adenocarcinoma (PAAD)	M	61	KRAS WT	Y	Liver	CT, RT
Panc-327	Pancreatic Adenocarcinoma (PAAD)	F	76	KRAS mut	Y	Liver	CT
Panc-328	Pancreatic Adenocarcinoma (PAAD)	F	76	KRAS WT	Y	Lung	CT, RT
Panc-335	Pancreatic Adenocarcinoma (PAAD)	F	59	KRAS mut	Y	Lung	Surgery, CT
Panc-370	Pancreatic Adenocarcinoma (PAAD)	M	56	KRAS mut	N	-	CT, RT
Panc-380	Pancreatic Adenocarcinoma (PAAD)	F	59	KRAS mut	N	-	Surgery, CT
Panc-388	Pancreatic Adenocarcinoma (PAAD)	F	65	KRAS WT	Y	Lung	CT, RT
Panc-391	Pancreatic Adenocarcinoma (PAAD)	F	84	KRAS mut	Y	Lung	Surgery, CT
Panc-435	Pancreatic Adenocarcinoma (PAAD)	M	60	KRAS mut	Y	Liver	Surgery, CT
Panc-451	Pancreatic Adenocarcinoma (PAAD)	M	70	KRAS mut	N	-	CT, RT
Panc-461	Pancreatic Adenocarcinoma (PAAD)	M	48	KRAS mut	Y	Liver, peritoneum	Surgery, CT, RT
Panc-488	Pancreatic Adenocarcinoma (PAAD)	M	59	KRAS WT	N	-	Surgery, CT, RT
Panc-512	Pancreatic Adenocarcinoma (PAAD)	M	77	KRAS mut	N	-	CT, RT
Breast-03	Breast carcinoma (BrCa)	F	35	HER2+, PIK3CA WT	Y	Brain, bone	CT, RT
Breast-08	Breast carcinoma (BrCa)	F	60	HER2 WT, PIK3CA WT	Y	Bone	CT, RT
Breast-48	Breast carcinoma (BrCa)	F	66	HER2 WT, PIK3CA mut	Y	Liver, bone	Surgery, CT, RT
Breast-56	Breast carcinoma (BrCa)	F	57	HER2 WT, PIK3CA mut	Y	Liver, bone	CT, RT
Breast-60	Breast carcinoma (BrCa)	F	78	HER2 WT, PIK3CA WT, triple neg.	Y	Lung	Surgery, CT, RT
Breast-61	Breast carcinoma (BrCa)	F	69	HER2 WT, PIK3CA WT, triple neg.	N	-	Surgery, CT, RT
Breast-454	Breast carcinoma (BrCa)	F	69	HER2 WT, PIK3CA WT	Y	Bone, soft tissue	CT
Breast-ALK-82	Breast carcinoma (BrCa)	F	56	HER2 WT, PIK3CA WT, triple neg.	Y	Lung, bone	Surgery, CT, RT
MGH-BrCa-H31	Breast carcinoma (BrCa)	F	61	HER2 WT, PIK3CA WT	Y	Ovary, bone, lymph nodes	Surgery, CT, RT
MGH-BrCa-H38	Breast carcinoma (BrCa)	F	70	HER2 WT, PIK3CA WT	Y	Bone, peritoneum, lymph nodes	Surgery, CT, RT
MGH-BrCa-H-59	Breast carcinoma (BrCa)	F	51	HER2 WT, PIK3CA WT	N	-	CT
MGH-BrCa-H63	Breast carcinoma (BrCa)	F	47	HER2 WT, PIK3CA WT	N	-	Surgery, CT, RT
MGH-BrCa-H-74	Breast carcinoma (BrCa)	F	63	HER2+, PIK3CA WT	N	-	Surgery, CT, RT
MGH-BrCa-H76	Breast carcinoma (BrCa)	F	56	HER2+, PIK3CA WT	N	-	CT
MGH-BrCa-H84	Breast carcinoma (BrCa)	F	44	HER2+, PIK3CA WT	N	-	Surgery, CT
MGH-BrCa-H92	Breast carcinoma (BrCa)	F	64	HER2+, PIK3CA WT	N	-	Surgery, CT
Chol-376	Hepatobiliary carcinoma (HBC)	F	48	KRAS WT	Y	Liver	CT
Chol-442	Hepatobiliary carcinoma (HBC)	M	72	KRAS WT	N	-	CT
Chol-460	Hepatobiliary carcinoma (HBC)	F	81	KRAS WT	Y	Lung, bone	CT, RT
Chol-611	Hepatobiliary carcinoma (HBC)	F	48	KRAS WT	Y	Liver	CT, RT
Chol-ALK-28	Hepatobiliary carcinoma (HBC)	M	48	KRAS mut	Y	Liver, peritoneal	CT
Liver-297	Hepatobiliary carcinoma (HBC)	F	75	KRAS WT	N	-	CT
	M = male
	F = female
	mut = mutant
	WT = wildtype
	MET+ = MET-overexpression
	MET WT = MET wildtype
	HER2+ = HER2-amplification
	HER2 WT = HER2 wildtype
	CT = Chemotherapy
	RT = Radiotherapy
