# Supplementary material for: RNA-Seq of Tumor-Educated Platelets Enables Blood-Based Pan-Cancer, Multiclass, and Molecular Pathway Cancer Diagnostics
Source: Cancer Cell. 2015 Nov 9;28(5):666–76. doi: 10.1016/j.ccell.2015.09.018 (PMC4644263; doi:10.1016/j.ccell.2015.09.018)
Supplement: Table S2. Differentially Expressed mRNAs between Healthy Donor Platelets and TEPs, Related to Figure 1 [file mmc3.xlsx]

## Sheet: Table S2
Table S2, related to Figure 1 - Differentially expressed mRNAs between healthy donor platelets and TEPs				logFC = logarithmic Fold Change. A logFC > 0 corresponds with upregulated mRNAs in TEPs of patients with cancer.
				logCPM = logarithmic Counts Per Million
				FDR = False Discovery Rate, p value corrected for multiple hypothesis testing (Benjamini and Hochberg correction)
Ensembl gene ID	HGNC symbol	Description	Chromosome	Band	Strand	Start position	End position	Coding gene size	logFC	logCPM	PValue	FDR
ENSG00000211772	TRBC2	T cell receptor beta constant 2 [Source:HGNC Symbol;Acc:12157]	7	q34	1	142498725	142500432	758	2.2607	6.1639	5.24044e-40	8.56498e-36
ENSG00000168028	RPSA	ribosomal protein SA [Source:HGNC Symbol;Acc:6502]	3	p22.1	1	39448180	39454033	3936	1.38257	7.42976	1.90528e-38	1.55699e-34
ENSG00000139644	TMBIM6	transmembrane BAX inhibitor motif containing 6 [Source:HGNC Symbol;Acc:11723]	12	q13.12	1	50101508	50158717	6187	-0.992295	10.1455	1.90997e-37	1.04055e-33
ENSG00000089009	RPL6	ribosomal protein L6 [Source:HGNC Symbol;Acc:10362]	12	q24.13	-1	112842994	112856642	4447	1.45424	7.22628	4.56644e-34	1.86585e-30
ENSG00000142676	RPL11	ribosomal protein L11 [Source:HGNC Symbol;Acc:10301]	1	p36.11	1	24018269	24022915	1987	1.50786	8.06155	8.23634e-34	2.6923e-30
ENSG00000008988	RPS20	ribosomal protein S20 [Source:HGNC Symbol;Acc:10405]	8	q12.1	-1	56979854	56987069	2931	0.957802	8.35247	2.74378e-33	7.47407e-30
ENSG00000145425	RPS3A	ribosomal protein S3A [Source:HGNC Symbol;Acc:10421]	4	q31.3	1	152020725	152025804	2341	1.37149	8.57404	7.16227e-33	1.67229e-29
ENSG00000142541	RPL13A	ribosomal protein L13a [Source:HGNC Symbol;Acc:10304]	19	q13.33	1	49990811	49995565	2369	1.31497	9.57007	1.0937e-32	2.23443e-29
ENSG00000163682	RPL9	ribosomal protein L9 [Source:HGNC Symbol;Acc:10369]	4	p14	-1	39455744	39460568	3259	1.54517	8.63253	6.65541e-32	1.20862e-28
ENSG00000105402	NAPA	N-ethylmaleimide-sensitive factor attachment protein, alpha [Source:HGNC Symbol;Acc:7641]	19	q13.33	-1	47990894	48018497	5839	-1.21165	8.24889	1.18945e-31	1.94404e-28
ENSG00000177600	RPLP2	ribosomal protein, large, P2 [Source:HGNC Symbol;Acc:10377]	11	p15.5	1	809647	812880	1955	1.55162	8.28181	1.67597e-31	2.49018e-28
ENSG00000166340	TPP1	tripeptidyl peptidase I [Source:HGNC Symbol;Acc:2073]	11	p15.4	-1	6634000	6640692	4895	-1.34033	9.37525	4.17282e-31	5.68338e-28
ENSG00000071127	WDR1	WD repeat domain 1 [Source:HGNC Symbol;Acc:12754]	4	p16.1	-1	10075963	10118573	7827	-1.22668	10.7544	5.30148e-31	6.24009e-28
ENSG00000147394	ZNF185	zinc finger protein 185 (LIM domain) [Source:HGNC Symbol;Acc:12976]	X	q28	1	152082986	152142024	4795	-1.39903	10.693	5.34516e-31	6.24009e-28
ENSG00000023697	DERA	deoxyribose-phosphate aldolase (putative) [Source:HGNC Symbol;Acc:24269]	12	p12.3	1	16064106	16190220	2848	-1.39285	8.69879	1.07023e-30	1.16612e-27
ENSG00000111348	ARHGDIB	Rho GDP dissociation inhibitor (GDI) beta [Source:HGNC Symbol;Acc:679]	12	p12.3	-1	15094951	15114662	2102	-0.963802	12.2836	1.31089e-30	1.33908e-27
ENSG00000185825	BCAP31	B-cell receptor-associated protein 31 [Source:HGNC Symbol;Acc:16695]	X	q28	-1	152965947	152990152	2629	-1.15136	9.68848	2.10438e-30	2.02317e-27
ENSG00000005961	ITGA2B	integrin, alpha 2b (platelet glycoprotein IIb of IIb/IIIa complex, antigen CD41) [Source:HGNC Symbol;Acc:6138]	17	q21.31	-1	42449548	42466873	5551	-1.54089	12.5722	2.59074e-30	2.35239e-27
ENSG00000112078	KCTD20	potassium channel tetramerization domain containing 20 [Source:HGNC Symbol;Acc:21052]	6	p21.31	1	36410544	36458920	6239	-1.31001	8.2941	5.00763e-30	4.30761e-27
ENSG00000110013	SIAE	sialic acid acetylesterase [Source:HGNC Symbol;Acc:18187]	11	q24.2	-1	124503009	124565603	7911	-1.64891	7.49597	5.72672e-30	4.67988e-27
ENSG00000129353	SLC44A2	solute carrier family 44 (choline transporter), member 2 [Source:HGNC Symbol;Acc:17292]	19	p13.2	1	10713133	10755235	5216	-1.2845	10.4491	7.97326e-30	6.20548e-27
ENSG00000161203	AP2M1	adaptor-related protein complex 2, mu 1 subunit [Source:HGNC Symbol;Acc:564]	3	q27.1	1	183892477	183901879	4753	-1.06314	10.7408	1.09004e-29	8.09798e-27
ENSG00000229164	TRAC	T cell receptor alpha constant [Source:HGNC Symbol;Acc:12029]	14	q11.2	1	23016447	23021097	974	2.69743	5.14117	1.72167e-29	1.22344e-26
ENSG00000142937	RPS8	ribosomal protein S8 [Source:HGNC Symbol;Acc:10441]	1	p34.1	1	45240923	45244451	2847	1.48835	7.44061	5.94063e-29	4.04557e-26
ENSG00000174175	SELP	selectin P (granule membrane protein 140kDa, antigen CD62) [Source:HGNC Symbol;Acc:10721]	1	q24.2	-1	169558087	169599431	3490	-1.44745	10.2311	6.51977e-29	4.26236e-26
ENSG00000100316	RPL3	ribosomal protein L3 [Source:HGNC Symbol;Acc:10332]	22	q13.1	-1	39708887	39716394	4787	1.33409	10.3061	7.87707e-29	4.95165e-26
ENSG00000257923	CUX1	cut-like homeobox 1 [Source:HGNC Symbol;Acc:2557]	7	q22.1	1	101458959	101927249	18329	-1.26838	8.44339	1.13006e-28	6.84063e-26
ENSG00000063177	RPL18	ribosomal protein L18 [Source:HGNC Symbol;Acc:10310]	19	q13.33	-1	49118585	49122793	4209	1.49072	7.8511	1.88861e-28	1.10241e-25
ENSG00000067225	PKM	pyruvate kinase, muscle [Source:HGNC Symbol;Acc:9021]	15	q23	-1	72491370	72524164	8572	-1.20267	12.5202	2.4209e-28	1.36438e-25
ENSG00000108298	RPL19	ribosomal protein L19 [Source:HGNC Symbol;Acc:10312]	17	q12	1	37356536	37360980	2368	1.31419	8.74988	3.13368e-28	1.70723e-25
ENSG00000197958	RPL12	ribosomal protein L12 [Source:HGNC Symbol;Acc:10302]	9	q33.3	-1	130209953	130213684	2452	1.32735	8.41079	3.38975e-28	1.78716e-25
ENSG00000149925	ALDOA	aldolase A, fructose-bisphosphate [Source:HGNC Symbol;Acc:414]	16	p11.2	1	30064411	30081778	6153	-1.14053	12.0575	3.69996e-28	1.88975e-25
ENSG00000122406	RPL5	ribosomal protein L5 [Source:HGNC Symbol;Acc:10360]	1	p22.1	1	93297582	93307481	2890	1.45137	8.24696	3.83099e-28	1.89739e-25
ENSG00000035403	VCL	vinculin [Source:HGNC Symbol;Acc:12665]	10	q22.2	1	75757872	75879918	5818	-1.73409	12.4996	5.68315e-28	2.73192e-25
ENSG00000167526	RPL13	ribosomal protein L13 [Source:HGNC Symbol;Acc:10303]	16	q24.3	1	89627065	89630950	3886	1.38132	8.91056	6.18268e-28	2.88714e-25
ENSG00000105355	PLIN3	perilipin 3 [Source:HGNC Symbol;Acc:16893]	19	p13.3	-1	4838353	4867780	2813	-1.17363	6.33851	7.04552e-28	3.19867e-25
ENSG00000131236	CAP1	CAP, adenylate cyclase-associated protein 1 (yeast) [Source:HGNC Symbol;Acc:20040]	1	p34.2	1	40505905	40538321	3814	-1.05248	11.4154	1.39482e-27	6.16133e-25
ENSG00000108848	LUC7L3	LUC7-like 3 (S. cerevisiae) [Source:HGNC Symbol;Acc:24309]	17	q21.33	1	48796905	48833574	8151	1.66067	6.30714	1.77489e-27	7.63392e-25
ENSG00000197746	PSAP	prosaposin [Source:HGNC Symbol;Acc:9498]	10	q22.1	-1	73576055	73611126	3224	-1.29262	11.272	2.88819e-27	1.18704e-24
ENSG00000160014	CALM3	calmodulin 3 (phosphorylase kinase, delta) [Source:HGNC Symbol;Acc:1449]	19	q13.32	1	47104331	47114050	3667	-1.01103	11.6557	2.90514e-27	1.18704e-24
ENSG00000095303	PTGS1	prostaglandin-endoperoxide synthase 1 (prostaglandin G/H synthase and cyclooxygenase) [Source:HGNC Symbol;Acc:9604]	9	q33.2	1	125132824	125157982	5607	-1.21566	11.1649	2.98758e-27	1.19095e-24
ENSG00000102265	TIMP1	TIMP metallopeptidase inhibitor 1 [Source:HGNC Symbol;Acc:11820]	X	p11.23	1	47441712	47446188	1790	-1.31955	11.0129	4.12547e-27	1.6054e-24
ENSG00000148303	RPL7A	ribosomal protein L7a [Source:HGNC Symbol;Acc:10364]	9	q34.2	1	136215069	136218281	2242	1.43037	7.82073	4.41852e-27	1.67945e-24
ENSG00000142669	SH3BGRL3	SH3 domain binding glutamic acid-rich protein like 3 [Source:HGNC Symbol;Acc:15568]	1	p36.11	1	26605667	26608007	1780	-1.15309	13.2421	7.941e-27	2.94722e-24
ENSG00000150093	ITGB1	integrin, beta 1 (fibronectin receptor, beta polypeptide, antigen CD29 includes MDF2, MSK12) [Source:HGNC Symbol;Acc:6153]	10	p11.22	-1	33189247	33294720	6127	-1.3173	11.05	8.11459e-27	2.94722e-24
ENSG00000124491	F13A1	coagulation factor XIII, A1 polypeptide [Source:HGNC Symbol;Acc:3531]	6	p25.1	-1	6144318	6321246	4690	-1.60652	14.2044	1.11024e-26	3.94473e-24
ENSG00000113328	CCNG1	cyclin G1 [Source:HGNC Symbol;Acc:1592]	5	q34	1	162864575	162873157	3096	-1.33487	8.70544	1.15761e-26	4.02552e-24
ENSG00000064601	CTSA	cathepsin A [Source:HGNC Symbol;Acc:9251]	20	q13.12	1	44518783	44527459	5856	-1.15624	12.8453	2.01627e-26	6.8654e-24
ENSG00000149806	FAU	Finkel-Biskis-Reilly murine sarcoma virus (FBR-MuSV) ubiquitously expressed [Source:HGNC Symbol;Acc:3597]	11	q13.1	-1	64888100	64889945	1846	0.783283	7.01358	2.13745e-26	7.1295e-24
ENSG00000168374	ARF4	ADP-ribosylation factor 4 [Source:HGNC Symbol;Acc:655]	3	p14.3	-1	57557090	57583947	2595	-1.02892	7.90968	2.80326e-26	9.16331e-24
ENSG00000257267	ZNF271	zinc finger protein 271 [Source:HGNC Symbol;Acc:13065]	18	q12.2	1	32870246	32890730	5124	-0.957445	7.96712	3.06398e-26	9.77111e-24
ENSG00000137154	RPS6	ribosomal protein S6 [Source:HGNC Symbol;Acc:10429]	9	p22.1	-1	19375713	19380252	2714	1.45073	9.58547	3.10877e-26	9.77111e-24
ENSG00000099785	MARCH2	membrane-associated ring finger (C3HC4) 2, E3 ubiquitin protein ligase [Source:HGNC Symbol;Acc:28038]	19	p13.2	1	8478154	8503901	2216	-1.13227	9.06329	3.58158e-26	1.10448e-23
ENSG00000196199	MPHOSPH8	M-phase phosphoprotein 8 [Source:HGNC Symbol;Acc:29810]	13	q12.11	1	20207788	20247599	4786	2.04392	4.20808	9.18229e-26	2.73655e-23
ENSG00000143947	RPS27A	ribosomal protein S27a [Source:HGNC Symbol;Acc:10417]	2	p16.1	1	55459039	55462989	3130	1.0959	9.41189	9.32885e-26	2.73655e-23
ENSG00000198898	CAPZA2	capping protein (actin filament) muscle Z-line, alpha 2 [Source:HGNC Symbol;Acc:1490]	7	q31.2	1	116451124	116562103	8386	-1.02605	10.7493	9.37633e-26	2.73655e-23
ENSG00000108846	ABCC3	ATP-binding cassette, sub-family C (CFTR/MRP), member 3 [Source:HGNC Symbol;Acc:54]	17	q21.33	1	48712138	48769613	9614	-1.40536	9.80615	1.10309e-25	3.16298e-23
ENSG00000173812	EIF1	eukaryotic translation initiation factor 1 [Source:HGNC Symbol;Acc:3249]	17	q21.2	1	39845137	39848920	3623	-0.972459	12.2541	1.47529e-25	4.15726e-23
ENSG00000112306	RPS12	ribosomal protein S12 [Source:HGNC Symbol;Acc:10385]	6	q23.2	1	133135580	133138703	767	1.19094	8.58408	1.51894e-25	4.20771e-23
ENSG00000149273	RPS3	ribosomal protein S3 [Source:HGNC Symbol;Acc:10420]	11	q13.4	1	75110530	75133324	5894	1.19626	9.40376	1.70961e-25	4.65699e-23
ENSG00000122026	RPL21	ribosomal protein L21 [Source:HGNC Symbol;Acc:10313]	13	q12.2	1	27825446	27830828	2249	1.01939	10.0873	2.49471e-25	6.68419e-23
ENSG00000105193	RPS16	ribosomal protein S16 [Source:HGNC Symbol;Acc:10396]	19	q13.2	-1	39923847	39926588	2603	1.4127	6.99112	2.79959e-25	7.38007e-23
ENSG00000143226	FCGR2A	Fc fragment of IgG, low affinity IIa, receptor (CD32) [Source:HGNC Symbol;Acc:3616]	1	q23.3	1	161475220	161493803	5314	-2.0268	6.87249	3.18733e-25	8.26884e-23
ENSG00000170271	FAXDC2	fatty acid hydroxylase domain containing 2 [Source:HGNC Symbol;Acc:1334]	5	q33.2	-1	154198051	154238812	7222	-1.07853	9.01469	3.71905e-25	9.47406e-23
ENSG00000159348	CYB5R1	cytochrome b5 reductase 1 [Source:HGNC Symbol;Acc:13397]	1	q32.1	-1	202930997	202936408	4504	-1.01862	8.89074	3.76783e-25	9.47406e-23
ENSG00000137818	RPLP1	ribosomal protein, large, P1 [Source:HGNC Symbol;Acc:10372]	15	q23	1	69745123	69748255	2993	0.72317	9.37318	4.2409e-25	1.0502e-22
ENSG00000077549	CAPZB	capping protein (actin filament) muscle Z-line, beta [Source:HGNC Symbol;Acc:1491]	1	p36.13	-1	19665267	19812066	3476	-0.948314	9.79633	4.81138e-25	1.17369e-22
ENSG00000183597	TANGO2	transport and golgi organization 2 homolog (Drosophila) [Source:HGNC Symbol;Acc:25439]	22	q11.21	1	20004537	20053449	6157	-1.28659	6.61123	5.7638e-25	1.38535e-22
ENSG00000188846	RPL14	ribosomal protein L14 [Source:HGNC Symbol;Acc:10305]	3	p22.1	1	40498783	40503861	2409	1.28092	8.10396	5.8696e-25	1.39033e-22
ENSG00000142546	NOSIP	nitric oxide synthase interacting protein [Source:HGNC Symbol;Acc:17946]	19	q13.33	-1	50058968	50093519	4367	1.1196	5.98643	6.83528e-25	1.59594e-22
ENSG00000185651	UBE2L3	ubiquitin-conjugating enzyme E2L 3 [Source:HGNC Symbol;Acc:12488]	22	q11.21	1	21903736	21978323	3838	-0.851626	7.23656	7.06265e-25	1.6258e-22
ENSG00000104763	ASAH1	N-acylsphingosine amidohydrolase (acid ceramidase) 1 [Source:HGNC Symbol;Acc:735]	8	p22	-1	17913934	17942494	5051	-1.20117	11.1405	8.26669e-25	1.87654e-22
ENSG00000113140	SPARC	secreted protein, acidic, cysteine-rich (osteonectin) [Source:HGNC Symbol;Acc:11219]	5	q33.1	-1	151040657	151066726	4831	-1.11259	13.7959	8.78304e-25	1.95956e-22
ENSG00000078618	NRD1	nardilysin (N-arginine dibasic convertase) [Source:HGNC Symbol;Acc:7995]	1	p32.3	-1	52254863	52344477	6619	-1.13697	9.80021	8.87223e-25	1.95956e-22
ENSG00000147403	RPL10	ribosomal protein L10 [Source:HGNC Symbol;Acc:10298]	X	q28	1	153618315	153637504	4825	0.904384	9.59484	1.0148e-24	2.21145e-22
ENSG00000155115	GTF3C6	general transcription factor IIIC, polypeptide 6, alpha 35kDa [Source:HGNC Symbol;Acc:20872]	6	q21	1	111279763	111289093	1067	-0.940701	8.55977	1.18392e-24	2.54604e-22
ENSG00000198034	RPS4X	ribosomal protein S4, X-linked [Source:HGNC Symbol;Acc:10424]	X	q13.1	-1	71475529	71497150	2982	1.18526	8.19533	1.22929e-24	2.60928e-22
ENSG00000123349	PFDN5	prefoldin subunit 5 [Source:HGNC Symbol;Acc:8869]	12	q13.13	1	53689075	53693234	3380	0.701079	8.38966	1.29264e-24	2.70857e-22
ENSG00000067560	RHOA	ras homolog family member A [Source:HGNC Symbol;Acc:667]	3	p21.31	-1	49396578	49450431	2582	-0.808685	10.2235	1.54222e-24	3.19063e-22
ENSG00000173210	ABLIM3	actin binding LIM protein family, member 3 [Source:HGNC Symbol;Acc:29132]	5	q32	1	148521046	148640105	7216	-1.27928	8.38097	1.9647e-24	4.01388e-22
ENSG00000204420	C6orf25	chromosome 6 open reading frame 25 [Source:HGNC Symbol;Acc:13937]	6	p21.33	1	31686371	31694491	2937	-1.2735	10.3588	3.26503e-24	6.58811e-22
ENSG00000104765	BNIP3L	BCL2/adenovirus E1B 19kDa interacting protein 3-like [Source:HGNC Symbol;Acc:1085]	8	p21.2	1	26240414	26363152	4307	-0.976227	9.29561	3.73217e-24	7.43885e-22
ENSG00000134419	RPS15A	ribosomal protein S15a [Source:HGNC Symbol;Acc:10389]	16	p12.3	-1	18792617	18801705	6679	0.99683	6.61145	4.04746e-24	7.9255e-22
ENSG00000115268	RPS15	ribosomal protein S15 [Source:HGNC Symbol;Acc:10388]	19	p13.3	1	1438358	1440583	2226	1.05126	7.13896	4.07331e-24	7.9255e-22
ENSG00000142089	IFITM3	interferon induced transmembrane protein 3 [Source:HGNC Symbol;Acc:5414]	11	p15.5	-1	319669	327537	1348	-1.91122	6.84409	4.53473e-24	8.71949e-22
ENSG00000105220	GPI	glucose-6-phosphate isomerase [Source:HGNC Symbol;Acc:4458]	19	q13.11	1	34850385	34893061	9112	-1.3015	8.2109	6.0639e-24	1.15242e-21
ENSG00000204628	GNB2L1	guanine nucleotide binding protein (G protein), beta polypeptide 2-like 1 [Source:HGNC Symbol;Acc:4399]	5	q35.3	-1	180663909	180675096	6333	0.997721	8.98446	6.48673e-24	1.21861e-21
ENSG00000228651			10	q21.1	-1	54316462	54515169	650	-1.28305	7.2394	7.7327e-24	1.43617e-21
ENSG00000148175	STOM	stomatin [Source:HGNC Symbol;Acc:3383]	9	q33.2	-1	124101355	124132531	3188	-1.28969	9.39198	1.04178e-23	1.91313e-21
ENSG00000170315	UBB	ubiquitin B [Source:HGNC Symbol;Acc:12463]	17	p11.2	1	16284112	16286059	1621	-0.961716	8.31692	1.22792e-23	2.2299e-21
ENSG00000187109	NAP1L1	nucleosome assembly protein 1-like 1 [Source:HGNC Symbol;Acc:7637]	12	q21.2	-1	76438670	76478813	9052	-0.940319	12.9565	1.78163e-23	3.19989e-21
ENSG00000167645	YIF1B	Yip1 interacting factor homolog B (S. cerevisiae) [Source:HGNC Symbol;Acc:30511]	19	q13.2	-1	38795753	38807913	3184	-1.20372	8.98942	2.56708e-23	4.56048e-21
ENSG00000129636	ITFG1	integrin alpha FG-GAP repeat containing 1 [Source:HGNC Symbol;Acc:30697]	16	q12.1	-1	47188298	47498060	7768	-1.06776	8.14748	2.74544e-23	4.8249e-21
ENSG00000183283	DAZAP2	DAZ associated protein 2 [Source:HGNC Symbol;Acc:2684]	12	q13.13	1	51632076	51665146	5731	-0.791956	9.26124	2.79529e-23	4.86023e-21
ENSG00000164587	RPS14	ribosomal protein S14 [Source:HGNC Symbol;Acc:10387]	5	q33.1	-1	149822753	149829319	4544	1.24552	9.4555	2.96994e-23	5.10955e-21
ENSG00000135976	ANKRD36	ankyrin repeat domain 36 [Source:HGNC Symbol;Acc:24079]	2	q11.2	1	97779233	97930258	10693	2.2202	4.86489	3.16735e-23	5.39241e-21
ENSG00000167468	GPX4	glutathione peroxidase 4 [Source:HGNC Symbol;Acc:4556]	19	p13.3	1	1103936	1106787	2033	-0.970139	11.0085	3.55022e-23	5.98194e-21
ENSG00000120265	PCMT1	protein-L-isoaspartate (D-aspartate) O-methyltransferase [Source:HGNC Symbol;Acc:8728]	6	q25.1	1	150070579	150132556	2832	-0.935991	8.6541	3.7158e-23	6.19704e-21
ENSG00000184500	PROS1	protein S (alpha) [Source:HGNC Symbol;Acc:9456]	3	q11.1	-1	93591881	93692910	4425	-1.53082	8.83292	3.91076e-23	6.4563e-21
ENSG00000174501	ANKRD36C	ankyrin repeat domain 36C [Source:HGNC Symbol;Acc:32946]	2	q11.1	-1	96514587	96657541	8749	2.16608	5.01502	4.38632e-23	7.169e-21
ENSG00000127527	EPS15L1	epidermal growth factor receptor pathway substrate 15-like 1 [Source:HGNC Symbol;Acc:24634]	19	p13.11	-1	16466050	16582896	8431	-1.20676	7.00916	4.71889e-23	7.63619e-21
ENSG00000184009	ACTG1	actin, gamma 1 [Source:HGNC Symbol;Acc:144]	17	q25.3	-1	79476997	79490873	2976	-0.908485	10.8941	4.79292e-23	7.67995e-21
ENSG00000166681	NGFRAP1	nerve growth factor receptor (TNFRSF16) associated protein 1 [Source:HGNC Symbol;Acc:13388]	X	q22.2	1	102631268	102633005	1362	-1.14648	9.96628	4.95928e-23	7.86936e-21
ENSG00000169241	SLC50A1	solute carrier family 50 (sugar efflux transporter), member 1 [Source:HGNC Symbol;Acc:30657]	1	q22	1	155107820	155111329	2320	-1.08065	7.83645	6.16057e-23	9.68157e-21
ENSG00000116754	SRSF11	serine/arginine-rich splicing factor 11 [Source:HGNC Symbol;Acc:10782]	1	p31.1	1	70671365	70718735	8477	1.39426	5.93995	6.30898e-23	9.82038e-21
ENSG00000143409	FAM63A	family with sequence similarity 63, member A [Source:HGNC Symbol;Acc:25648]	1	q21.3	-1	150969025	150980851	3590	-1.03576	8.42573	7.70266e-23	1.17656e-20
ENSG00000161911	TREML1	triggering receptor expressed on myeloid cells-like 1 [Source:HGNC Symbol;Acc:20434]	6	p21.1	-1	41117080	41122075	1483	-1.1178	11.3815	1.00441e-22	1.52001e-20
ENSG00000110321	EIF4G2	eukaryotic translation initiation factor 4 gamma, 2 [Source:HGNC Symbol;Acc:3297]	11	p15.3	-1	10818597	10830657	8655	-1.33951	11.9108	1.16731e-22	1.75032e-20
ENSG00000114391	RPL24	ribosomal protein L24 [Source:HGNC Symbol;Acc:10325]	3	q12.3	-1	101399935	101405626	2682	1.3242	7.39105	1.26593e-22	1.88094e-20
ENSG00000108107	RPL28	ribosomal protein L28 [Source:HGNC Symbol;Acc:10330]	19	q13.42	1	55896713	55914612	6927	1.17785	7.34308	1.31966e-22	1.9431e-20
ENSG00000179144	GIMAP7	GTPase, IMAP family member 7 [Source:HGNC Symbol;Acc:22404]	7	q36.1	1	150211918	150218161	1256	1.85084	3.99725	1.39671e-22	2.03819e-20
ENSG00000110880	CORO1C	coronin, actin binding protein, 1C [Source:HGNC Symbol;Acc:2254]	12	q24.11	-1	109038885	109125372	6532	-1.22255	9.58114	1.89442e-22	2.74003e-20
ENSG00000198851	CD3E	CD3e molecule, epsilon (CD3-TCR complex) [Source:HGNC Symbol;Acc:1674]	11	q23.3	1	118175260	118186890	2844	2.40625	4.48471	2.41433e-22	3.46138e-20
ENSG00000177156	TALDO1	transaldolase 1 [Source:HGNC Symbol;Acc:11559]	11	p15.5	1	747329	765024	3005	-0.873775	10.3604	2.81728e-22	4.00396e-20
ENSG00000105640	RPL18A	ribosomal protein L18a [Source:HGNC Symbol;Acc:10311]	19	p13.11	1	17970685	17974962	3527	1.274	8.62612	2.90595e-22	4.09438e-20
ENSG00000178057	NDUFAF3	NADH dehydrogenase (ubiquinone) complex I, assembly factor 3 [Source:HGNC Symbol;Acc:29918]	3	p21.31	1	49057892	49060928	2434	-1.12296	9.82658	3.76526e-22	5.25978e-20
ENSG00000072110	ACTN1	actinin, alpha 1 [Source:HGNC Symbol;Acc:163]	14	q24.1	-1	69340860	69446157	10626	-1.05611	11.4	4.17321e-22	5.78025e-20
ENSG00000166974	MAPRE2	microtubule-associated protein, RP/EB family, member 2 [Source:HGNC Symbol;Acc:6891]	18	q12.1	1	32556892	32723434	6180	-0.980127	8.99281	4.98052e-22	6.84048e-20
ENSG00000185787	MORF4L1	mortality factor 4 like 1 [Source:HGNC Symbol;Acc:16989]	15	q25.1	1	79102829	79190475	6584	-0.740529	8.85134	6.09777e-22	8.30516e-20
ENSG00000133112	TPT1	tumor protein, translationally-controlled 1 [Source:HGNC Symbol;Acc:12022]	13	q14.13	-1	45911008	45915505	3867	0.553739	9.18746	6.70177e-22	9.05238e-20
ENSG00000110934	BIN2	bridging integrator 2 [Source:HGNC Symbol;Acc:1053]	12	q13.13	-1	51674822	51718452	3976	-0.84241	11.0249	7.36571e-22	9.86763e-20
ENSG00000009307	CSDE1	cold shock domain containing E1, RNA-binding [Source:HGNC Symbol;Acc:29905]	1	p13.2	-1	115259534	115301297	5755	-1.20586	9.90848	7.76833e-22	1.03224e-19
ENSG00000175387	SMAD2	SMAD family member 2 [Source:HGNC Symbol;Acc:6768]	18	q21.1	-1	45357922	45457515	13770	-0.933742	7.86453	9.80207e-22	1.29198e-19
ENSG00000173660	UQCRH	ubiquinol-cytochrome c reductase hinge protein [Source:HGNC Symbol;Acc:12590]	1	p34.1	1	46769303	46782448	1408	-0.845726	9.83798	1.3254e-21	1.73299e-19
ENSG00000204592	HLA-E	major histocompatibility complex, class I, E [Source:HGNC Symbol;Acc:4962]	6	p21.33	1	30457244	30461982	2975	-0.977506	12.9268	1.37819e-21	1.78366e-19
ENSG00000115652	UXS1	UDP-glucuronate decarboxylase 1 [Source:HGNC Symbol;Acc:17729]	2	q12.2	-1	106709759	106810795	7145	-0.943083	8.3717	1.39413e-21	1.78366e-19
ENSG00000100994	PYGB	phosphorylase, glycogen; brain [Source:HGNC Symbol;Acc:9723]	20	p11.21	1	25228705	25278650	4474	-1.57463	8.90269	1.3969e-21	1.78366e-19
ENSG00000170043	TRAPPC1	trafficking protein particle complex 1 [Source:HGNC Symbol;Acc:19894]	17	p13.1	-1	7833663	7835441	1171	-0.873409	10.5147	1.42838e-21	1.80972e-19
ENSG00000029534	ANK1	ankyrin 1, erythrocytic [Source:HGNC Symbol;Acc:492]	8	p11.21	-1	41510739	41754280	10799	-1.39273	7.26339	1.53229e-21	1.92644e-19
ENSG00000101082	SLA2	Src-like-adaptor 2 [Source:HGNC Symbol;Acc:17329]	20	q11.23	-1	35240721	35274619	2757	-1.33644	8.37425	1.76043e-21	2.19637e-19
ENSG00000160211	G6PD	glucose-6-phosphate dehydrogenase [Source:HGNC Symbol;Acc:4057]	X	q28	-1	153759606	153775787	3709	-1.35334	6.19804	1.7903e-21	2.21671e-19
ENSG00000168685	IL7R	interleukin 7 receptor [Source:HGNC Symbol;Acc:6024]	5	p13.2	1	35852797	35879705	6060	2.32599	5.09759	1.8424e-21	2.26407e-19
ENSG00000005020	SKAP2	src kinase associated phosphoprotein 2 [Source:HGNC Symbol;Acc:15687]	7	p15.2	-1	26706681	27034858	5520	-0.906599	10.4904	1.89228e-21	2.30801e-19
ENSG00000124333	VAMP7	vesicle-associated membrane protein 7 [Source:HGNC Symbol;Acc:11486]	X	q28	1	155110956	155173433	2667	-1.08321	8.17546	2.05495e-21	2.48785e-19
ENSG00000059377	TBXAS1	thromboxane A synthase 1 (platelet) [Source:HGNC Symbol;Acc:11609]	7	q34	1	139476850	139720125	6271	-0.820214	8.01892	2.07564e-21	2.49443e-19
ENSG00000088826	SMOX	spermine oxidase [Source:HGNC Symbol;Acc:15862]	20	p13	1	4101627	4168394	4943	-0.991906	9.33281	2.09867e-21	2.5037e-19
ENSG00000233927	RPS28	ribosomal protein S28 [Source:HGNC Symbol;Acc:10418]	19	p13.2	1	8386042	8388224	2119	1.09011	6.83037	2.1762e-21	2.57738e-19
ENSG00000156931	VPS8	vacuolar protein sorting 8 homolog (S. cerevisiae) [Source:HGNC Symbol;Acc:29122]	3	q27.2	1	184529931	184770402	10366	-1.72446	7.83626	2.33351e-21	2.74381e-19
ENSG00000087206	UIMC1	ubiquitin interaction motif containing 1 [Source:HGNC Symbol;Acc:30298]	5	q35.2	-1	176332006	176449634	4852	-0.846511	8.14158	2.37687e-21	2.76281e-19
ENSG00000120885	CLU	clusterin [Source:HGNC Symbol;Acc:2095]	8	p21.1	-1	27454434	27472548	6616	-0.976785	14.163	2.38348e-21	2.76281e-19
ENSG00000172159	FRMD3	FERM domain containing 3 [Source:HGNC Symbol;Acc:24125]	9	q21.32	-1	85857905	86153461	6361	-1.28449	7.77605	2.47163e-21	2.84481e-19
ENSG00000171863	RPS7	ribosomal protein S7 [Source:HGNC Symbol;Acc:10440]	2	p25.3	1	3622795	3628509	5583	1.20874	7.45961	2.57459e-21	2.9426e-19
ENSG00000114978	MOB1A	MOB kinase activator 1A [Source:HGNC Symbol;Acc:16015]	2	p13.1	-1	74379655	74406025	6454	-0.80671	9.1372	2.76185e-21	3.1347e-19
ENSG00000100941	PNN	pinin, desmosome associated protein [Source:HGNC Symbol;Acc:9162]	14	q21.1	1	39644387	39652422	4201	1.78311	4.7919	2.9896e-21	3.36979e-19
ENSG00000028839	TBPL1	TBP-like 1 [Source:HGNC Symbol;Acc:11589]	6	q23.2	1	134273308	134311570	5039	-1.24536	7.90416	3.21476e-21	3.59877e-19
ENSG00000075624	ACTB	actin, beta [Source:HGNC Symbol;Acc:132]	7	p22.1	-1	5566782	5603415	3256	-0.96964	14.7749	3.62389e-21	4.02918e-19
ENSG00000159140	SON	SON DNA binding protein [Source:HGNC Symbol;Acc:11183]	21	q22.11	1	34914924	34949812	13197	1.07392	6.04741	4.04145e-21	4.46307e-19
ENSG00000104324	CPQ	carboxypeptidase Q [Source:HGNC Symbol;Acc:16910]	8	q22.1	1	97657455	98161882	3457	-1.47723	6.57057	4.22525e-21	4.63473e-19
ENSG00000130429	ARPC1B	actin related protein 2/3 complex, subunit 1B, 41kDa [Source:HGNC Symbol;Acc:704]	7	q22.1	1	98971872	98992424	3979	-1.15567	12.1164	4.55098e-21	4.95874e-19
ENSG00000166441	RPL27A	ribosomal protein L27a [Source:HGNC Symbol;Acc:10329]	11	p15.4	1	8703958	8736306	7193	0.98793	8.39455	5.26344e-21	5.69706e-19
ENSG00000144713	RPL32	ribosomal protein L32 [Source:HGNC Symbol;Acc:10336]	3	p25.2	-1	12875984	12883087	3720	1.31675	8.09315	5.48596e-21	5.89885e-19
ENSG00000023734	STRAP	serine/threonine kinase receptor associated protein [Source:HGNC Symbol;Acc:30796]	12	p12.3	1	16035325	16056412	2211	-1.11644	8.24643	6.53188e-21	6.97758e-19
ENSG00000198168	SVIP	small VCP/p97-interacting protein [Source:HGNC Symbol;Acc:25238]	11	p14.3	-1	22835345	22851845	5263	-1.06113	9.10392	6.66503e-21	7.07359e-19
ENSG00000140374	ETFA	electron-transfer-flavoprotein, alpha polypeptide [Source:HGNC Symbol;Acc:3481]	15	q24.3	-1	76507696	76603813	5031	-1.02554	10.4874	6.82046e-21	7.19185e-19
ENSG00000122862	SRGN	serglycin [Source:HGNC Symbol;Acc:9361]	10	q22.1	1	70847862	70864567	1220	-0.834132	9.28557	8.81237e-21	9.13902e-19
ENSG00000138798	EGF	epidermal growth factor [Source:HGNC Symbol;Acc:3229]	4	q25	1	110834040	110933422	6127	-1.62365	8.00103	8.83483e-21	9.13902e-19
ENSG00000137076	TLN1	talin 1 [Source:HGNC Symbol;Acc:11845]	9	p13.3	-1	35696945	35732392	10076	-1.163	12.7506	9.80164e-21	1.00753e-18
ENSG00000165775	FUNDC2	FUN14 domain containing 2 [Source:HGNC Symbol;Acc:24925]	X	q28	1	154254255	154288578	10252	-0.997647	6.37909	9.94588e-21	1.01597e-18
ENSG00000100532	CGRRF1	cell growth regulator with ring finger domain 1 [Source:HGNC Symbol;Acc:15528]	14	q22.2	1	54976530	55005567	4104	-0.985104	7.12066	1.04024e-20	1.05601e-18
ENSG00000177556	ATOX1	antioxidant 1 copper chaperone [Source:HGNC Symbol;Acc:798]	5	q33.1	-1	151121877	151152093	5239	-1.31716	5.72418	1.08377e-20	1.0934e-18
ENSG00000167461	RAB8A	RAB8A, member RAS oncogene family [Source:HGNC Symbol;Acc:7007]	19	p13.12	1	16222439	16245044	5191	-0.835631	8.29079	1.14991e-20	1.15301e-18
ENSG00000083845	RPS5	ribosomal protein S5 [Source:HGNC Symbol;Acc:10426]	19	q13.43	1	58897767	58906173	3617	1.17847	6.99422	1.24668e-20	1.24243e-18
ENSG00000081154	PCNP	PEST proteolytic signal containing nuclear protein [Source:HGNC Symbol;Acc:30023]	3	q12.3	1	101292939	101313281	3102	-0.805658	9.31411	1.26753e-20	1.25555e-18
ENSG00000112308	C6orf62	chromosome 6 open reading frame 62 [Source:HGNC Symbol;Acc:20998]	6	p22.3	-1	24705089	24721064	4134	-1.29549	10.1614	1.36181e-20	1.34081e-18
ENSG00000142657	PGD	phosphogluconate dehydrogenase [Source:HGNC Symbol;Acc:8891]	1	p36.22	1	10458649	10480201	3171	-0.864659	9.15256	1.37325e-20	1.34397e-18
ENSG00000153071	DAB2	Dab, mitogen-responsive phosphoprotein, homolog 2 (Drosophila) [Source:HGNC Symbol;Acc:2662]	5	p13.1	-1	39371780	39462402	7714	-0.936805	10.5061	1.64169e-20	1.58768e-18
ENSG00000173083	HPSE	heparanase [Source:HGNC Symbol;Acc:5164]	4	q21.23	-1	84213614	84256306	4721	-2.32691	6.7053	2.01117e-20	1.93356e-18
ENSG00000120594	PLXDC2	plexin domain containing 2 [Source:HGNC Symbol;Acc:21013]	10	p12.31	1	20105168	20578785	12567	-1.18271	7.81928	2.03322e-20	1.93459e-18
ENSG00000198478	SH3BGRL2	SH3 domain binding glutamic acid-rich protein like 2 [Source:HGNC Symbol;Acc:15567]	6	q14.1	1	80341000	80413372	4649	-1.08308	9.45613	2.03591e-20	1.93459e-18
ENSG00000135404	CD63	CD63 molecule [Source:HGNC Symbol;Acc:1692]	12	q13.2	-1	56119107	56123491	2630	-0.69926	9.11104	2.06113e-20	1.93998e-18
ENSG00000089157	RPLP0	ribosomal protein, large, P0 [Source:HGNC Symbol;Acc:10371]	12	q24.23	-1	120634489	120639038	4001	1.10785	8.42783	2.06532e-20	1.93998e-18
ENSG00000125691	RPL23	ribosomal protein L23 [Source:HGNC Symbol;Acc:10316]	17	q12	-1	37004118	37010096	5979	1.27101	8.04755	2.42022e-20	2.26035e-18
ENSG00000109475	RPL34	ribosomal protein L34 [Source:HGNC Symbol;Acc:10340]	4	q25	1	109541722	109551568	3393	1.294	8.94487	2.97366e-20	2.76145e-18
ENSG00000160310	PRMT2	protein arginine methyltransferase 2 [Source:HGNC Symbol;Acc:5186]	21	q22.3	1	48055079	48085036	8031	-0.882793	8.22375	3.45962e-20	3.19457e-18
ENSG00000074800	ENO1	enolase 1, (alpha) [Source:HGNC Symbol;Acc:3350]	1	p36.23	-1	8921061	8939308	3958	-0.834876	10.1063	3.4795e-20	3.19488e-18
ENSG00000162909	CAPN2	calpain 2, (m/II) large subunit [Source:HGNC Symbol;Acc:1479]	1	q41	1	223889295	223963720	8792	-1.00252	8.73025	3.55833e-20	3.24901e-18
ENSG00000125868	DSTN	destrin (actin depolymerizing factor) [Source:HGNC Symbol;Acc:15750]	20	p12.1	1	17550508	17590564	3851	-1.07981	7.10833	3.61367e-20	3.28121e-18
ENSG00000143363	PRUNE	prune exopolyphosphatase [Source:HGNC Symbol;Acc:13420]	1	q21.3	1	150980896	151008189	3067	-0.96343	8.64483	3.64381e-20	3.2903e-18
ENSG00000140022	STON2	stonin 2 [Source:HGNC Symbol;Acc:30652]	14	q31.1	-1	81727000	81902809	6675	-0.944555	6.91799	3.7018e-20	3.3243e-18
ENSG00000102893	PHKB	phosphorylase kinase, beta [Source:HGNC Symbol;Acc:8927]	16	q12.1	1	47495034	47735434	11822	-1.26092	9.19767	3.74647e-20	3.33726e-18
ENSG00000147604	RPL7	ribosomal protein L7 [Source:HGNC Symbol;Acc:10363]	8	q21.11	-1	74202506	74208024	2903	1.06016	9.85991	3.75707e-20	3.33726e-18
ENSG00000119862	LGALSL	lectin, galactoside-binding-like [Source:HGNC Symbol;Acc:25012]	2	p14	1	64681103	64688515	4003	-0.945746	6.78965	4.09752e-20	3.61999e-18
ENSG00000100504	PYGL	phosphorylase, glycogen, liver [Source:HGNC Symbol;Acc:9725]	14	q22.1	-1	51324609	51411454	4798	-0.866077	8.65302	4.12835e-20	3.62762e-18
ENSG00000146376	ARHGAP18	Rho GTPase activating protein 18 [Source:HGNC Symbol;Acc:21035]	6	q22.33	-1	129897277	130031370	4640	-0.795508	10.6328	4.30189e-20	3.7599e-18
ENSG00000112031	MTRF1L	mitochondrial translational release factor 1-like [Source:HGNC Symbol;Acc:21051]	6	q25.2	-1	153308497	153323820	4273	-1.34492	6.26163	4.33327e-20	3.76718e-18
ENSG00000159346	ADIPOR1	adiponectin receptor 1 [Source:HGNC Symbol;Acc:24040]	1	q32.1	-1	202909951	202927700	3193	-0.951181	10.5842	4.36407e-20	3.77388e-18
ENSG00000104529	EEF1D	eukaryotic translation elongation factor 1 delta (guanine nucleotide exchange protein) [Source:HGNC Symbol;Acc:3211]	8	q24.3	-1	144661867	144681711	9390	1.04969	7.04611	4.68744e-20	4.03126e-18
ENSG00000149932	TMEM219	transmembrane protein 219 [Source:HGNC Symbol;Acc:25201]	16	p11.2	1	29952206	29984373	2428	-0.867138	9.74986	4.71102e-20	4.03126e-18
ENSG00000112096	SOD2	superoxide dismutase 2, mitochondrial [Source:HGNC Symbol;Acc:11180]	6	q25.3	-1	160090089	160183561	18985	-0.74661	10.0926	5.50747e-20	4.68823e-18
ENSG00000102172	SMS	spermine synthase [Source:HGNC Symbol;Acc:11123]	X	p22.11	1	21958691	22025798	2695	-1.04059	7.62297	5.55952e-20	4.70802e-18
ENSG00000102898	NUTF2	nuclear transport factor 2 [Source:HGNC Symbol;Acc:13722]	16	q22.1	1	67880635	67906470	3895	-0.894343	9.09807	6.37387e-20	5.36982e-18
ENSG00000143761	ARF1	ADP-ribosylation factor 1 [Source:HGNC Symbol;Acc:652]	1	q42.13	1	228270361	228286912	3280	-0.832678	10.0991	6.64162e-20	5.5493e-18
ENSG00000140416	TPM1	tropomyosin 1 (alpha) [Source:HGNC Symbol;Acc:12010]	15	q22.2	1	63334831	63364114	8468	-1.10547	9.46959	6.65482e-20	5.5493e-18
ENSG00000071082	RPL31	ribosomal protein L31 [Source:HGNC Symbol;Acc:10334]	2	q11.2	1	101618177	101640494	5791	1.2156	8.75912	6.70327e-20	5.56133e-18
ENSG00000110700	RPS13	ribosomal protein S13 [Source:HGNC Symbol;Acc:10386]	11	p15.1	-1	17095936	17099334	2186	1.2321	8.138	7.15629e-20	5.87018e-18
ENSG00000166963	MAP1A	microtubule-associated protein 1A [Source:HGNC Symbol;Acc:6835]	15	q15.3	1	43803156	43823818	10652	-1.266	6.05111	7.18328e-20	5.87018e-18
ENSG00000196683	TOMM7	translocase of outer mitochondrial membrane 7 homolog (yeast) [Source:HGNC Symbol;Acc:21648]	7	p15.3	-1	22852251	22862470	1730	0.98439	4.88058	8.25865e-20	6.71539e-18
ENSG00000116001	TIA1	TIA1 cytotoxic granule-associated RNA binding protein [Source:HGNC Symbol;Acc:11802]	2	p13.3	-1	70436576	70475792	6607	-1.14018	7.03711	8.41263e-20	6.80673e-18
ENSG00000142534	RPS11	ribosomal protein S11 [Source:HGNC Symbol;Acc:10384]	19	q13.33	1	49999622	50002946	1390	0.739231	8.80289	9.01866e-20	7.26113e-18
ENSG00000115935	WIPF1	WAS/WASL interacting protein family, member 1 [Source:HGNC Symbol;Acc:12736]	2	q31.1	-1	175424300	175547644	9121	-0.791959	8.22698	9.62473e-20	7.71111e-18
ENSG00000180879	SSR4	signal sequence receptor, delta [Source:HGNC Symbol;Acc:11326]	X	q28	1	153058971	153063960	4590	-0.894797	9.66025	1.01252e-19	8.07253e-18
ENSG00000119280	C1orf198	chromosome 1 open reading frame 198 [Source:HGNC Symbol;Acc:25900]	1	q42.2	-1	230972865	231005335	5161	-1.30437	5.36819	1.08142e-19	8.57995e-18
ENSG00000014216	CAPN1	calpain 1, (mu/I) large subunit [Source:HGNC Symbol;Acc:1476]	11	q13.1	1	64948037	64979477	7553	-1.12784	9.60379	1.13958e-19	8.9977e-18
ENSG00000100439	ABHD4	abhydrolase domain containing 4 [Source:HGNC Symbol;Acc:20154]	14	q11.2	1	23067146	23081265	3117	-1.25926	5.99154	1.15964e-19	9.11213e-18
ENSG00000114942	EEF1B2	eukaryotic translation elongation factor 1 beta 2 [Source:HGNC Symbol;Acc:3208]	2	q33.3	1	207024309	207027652	1915	1.10194	7.24862	1.283e-19	1.00332e-17
ENSG00000231500	RPS18	ribosomal protein S18 [Source:HGNC Symbol;Acc:10401]	6	p21.32	1	33239787	33244287	1898	1.21818	9.60318	1.30274e-19	1.01391e-17
ENSG00000129657	SEC14L1	SEC14-like 1 (S. cerevisiae) [Source:HGNC Symbol;Acc:10698]	17	q25.2	1	75082798	75213179	10846	-0.839528	8.30901	1.33417e-19	1.02857e-17
ENSG00000197415	VEPH1	ventricular zone expressed PH domain-containing 1 [Source:HGNC Symbol;Acc:25735]	3	q25.32	-1	156977531	157251408	6554	-0.943355	8.35441	1.382e-19	1.06044e-17
ENSG00000087237	CETP	cholesteryl ester transfer protein, plasma [Source:HGNC Symbol;Acc:1869]	16	q13	1	56995762	57017757	2085	-1.46531	7.63117	1.45429e-19	1.11069e-17
ENSG00000157538	DSCR3	Down syndrome critical region gene 3 [Source:HGNC Symbol;Acc:3044]	21	q22.13	-1	38595721	38640262	9343	-1.06241	5.8899	1.46597e-19	1.11441e-17
ENSG00000101558	VAPA	VAMP (vesicle-associated membrane protein)-associated protein A, 33kDa [Source:HGNC Symbol;Acc:12648]	18	p11.22	1	9913999	9960018	11880	-0.844572	8.15866	1.50754e-19	1.14071e-17
ENSG00000133318	RTN3	reticulon 3 [Source:HGNC Symbol;Acc:10469]	11	q13.1	1	63448918	63527363	5792	-0.793707	7.91366	1.94846e-19	1.46754e-17
ENSG00000140988	RPS2	ribosomal protein S2 [Source:HGNC Symbol;Acc:10404]	16	p13.3	-1	2012053	2014861	2413	1.31822	7.53416	2.11181e-19	1.58327e-17
ENSG00000147065	MSN	moesin [Source:HGNC Symbol;Acc:7373]	X	q12	1	64808257	64961791	5969	-0.910575	10.4756	2.22474e-19	1.66033e-17
ENSG00000198843		Selenoprotein T [Source:UniProtKB/Swiss-Prot;Acc:P62341]	3	q25.1	1	150320662	150348222	4105	-0.813078	8.70539	2.29675e-19	1.70628e-17
ENSG00000106211	HSPB1	heat shock 27kDa protein 1 [Source:HGNC Symbol;Acc:5246]	7	q11.23	1	75931861	75933612	1634	-1.24122	6.65504	2.38075e-19	1.76068e-17
ENSG00000068903	SIRT2	sirtuin 2 [Source:HGNC Symbol;Acc:10886]	19	q13.2	-1	39369197	39390502	6204	-1.01614	7.56661	2.39952e-19	1.76656e-17
ENSG00000160058	BSDC1	BSD domain containing 1 [Source:HGNC Symbol;Acc:25501]	1	p35.1	-1	32830704	32860332	6275	-1.13985	6.88792	2.44516e-19	1.79209e-17
ENSG00000131469	RPL27	ribosomal protein L27 [Source:HGNC Symbol;Acc:10328]	17	q21.31	1	41150290	41154976	2026	1.23056	7.81955	2.70101e-19	1.97078e-17
ENSG00000171858	RPS21	ribosomal protein S21 [Source:HGNC Symbol;Acc:10409]	20	q13.33	1	60962172	60963576	1023	1.4738	7.25586	2.82358e-19	2.05105e-17
ENSG00000100243	CYB5R3	cytochrome b5 reductase 3 [Source:HGNC Symbol;Acc:2873]	22	q13.2	-1	43013846	43045574	5973	-1.31364	10.1836	2.90014e-19	2.09734e-17
ENSG00000092841	MYL6	myosin, light chain 6, alkali, smooth muscle and non-muscle [Source:HGNC Symbol;Acc:7587]	12	q13.2	1	56551945	56557280	4609	-0.91163	12.4199	3.32329e-19	2.3876e-17
ENSG00000165949	IFI27	interferon, alpha-inducible protein 27 [Source:HGNC Symbol;Acc:5397]	14	q32.12	1	94571182	94583033	4157	-3.29854	5.27388	3.33071e-19	2.3876e-17
ENSG00000146859	TMEM140	transmembrane protein 140 [Source:HGNC Symbol;Acc:21870]	7	q33	1	134832824	134850967	2313	-1.03859	7.33928	3.66801e-19	2.6179e-17
ENSG00000117616	C1orf63	chromosome 1 open reading frame 63 [Source:HGNC Symbol;Acc:25234]	1	p36.11	-1	25568728	25664704	6804	1.552	4.2578	3.83208e-19	2.72311e-17
ENSG00000111640	GAPDH	glyceraldehyde-3-phosphate dehydrogenase [Source:HGNC Symbol;Acc:4141]	12	p13.31	1	6643093	6647537	2975	-0.828624	12.0581	3.85651e-19	2.72861e-17
ENSG00000099817	POLR2E	polymerase (RNA) II (DNA directed) polypeptide E, 25kDa [Source:HGNC Symbol;Acc:9192]	19	p13.3	-1	1086594	1095598	3991	-1.03763	8.97864	3.90315e-19	2.74971e-17
ENSG00000136942	RPL35	ribosomal protein L35 [Source:HGNC Symbol;Acc:10344]	9	q33.3	-1	127620159	127624260	1535	1.26197	7.07284	4.05109e-19	2.84167e-17
ENSG00000071553	ATP6AP1	ATPase, H+ transporting, lysosomal accessory protein 1 [Source:HGNC Symbol;Acc:868]	X	q28	1	153656978	153664862	4884	-1.23888	6.18042	4.21176e-19	2.94176e-17
ENSG00000247774	PCED1B-AS1	PCED1B antisense RNA 1 [Source:HGNC Symbol;Acc:44166]	12	q13.11	-1	47599681	47610239	3092	1.71959	4.47442	4.47371e-19	3.11141e-17
ENSG00000092531	SNAP23	synaptosomal-associated protein, 23kDa [Source:HGNC Symbol;Acc:11131]	15	q15.1	1	42783431	42837547	5893	-0.945541	10.3361	5.00877e-19	3.46879e-17
ENSG00000132471	WBP2	WW domain binding protein 2 [Source:HGNC Symbol;Acc:12738]	17	q25.1	-1	73841780	73852588	5399	-0.922994	10.2935	5.10937e-19	3.52353e-17
ENSG00000012822	CALCOCO1	calcium binding and coiled-coil domain 1 [Source:HGNC Symbol;Acc:29306]	12	q13.13	-1	54104903	54121529	6296	-1.0367	7.65002	5.19659e-19	3.56861e-17
ENSG00000111540	RAB5B	RAB5B, member RAS oncogene family [Source:HGNC Symbol;Acc:9784]	12	q13.2	1	56367697	56388490	4611	-1.40396	5.55522	5.32286e-19	3.64003e-17
ENSG00000127947	PTPN12	protein tyrosine phosphatase, non-receptor type 12 [Source:HGNC Symbol;Acc:9645]	7	q11.23	1	77166592	77269388	5547	-0.859496	9.3233	5.40698e-19	3.68215e-17
ENSG00000152229	PSTPIP2	proline-serine-threonine phosphatase interacting protein 2 [Source:HGNC Symbol;Acc:9581]	18	q21.1	-1	43563502	43652238	4120	-0.899546	9.09306	5.8202e-19	3.94711e-17
ENSG00000126353	CCR7	chemokine (C-C motif) receptor 7 [Source:HGNC Symbol;Acc:1608]	17	q21.2	-1	38710021	38721724	2508	2.9113	3.03927	6.00586e-19	4.05619e-17
ENSG00000102316	MAGED2	melanoma antigen family D, 2 [Source:HGNC Symbol;Acc:16353]	X	p11.21	1	54834032	54842445	2914	-0.903615	9.34696	6.10385e-19	4.1054e-17
ENSG00000145241	CENPC	centromere protein C [Source:HGNC Symbol;Acc:1854]	4	q13.2	-1	68337521	68411324	5558	1.86023	4.14066	7.18079e-19	4.80995e-17
ENSG00000177697	CD151	CD151 molecule (Raph blood group) [Source:HGNC Symbol;Acc:1630]	11	p15.5	1	832843	839831	3938	-1.21565	7.62381	7.30388e-19	4.87243e-17
ENSG00000161016	RPL8	ribosomal protein L8 [Source:HGNC Symbol;Acc:10368]	8	q24.3	-1	146015150	146017972	2159	1.09414	7.40293	8.12575e-19	5.39867e-17
ENSG00000138326	RPS24	ribosomal protein S24 [Source:HGNC Symbol;Acc:10411]	10	q22.3	1	79793518	79816570	4880	1.31078	7.32368	8.3381e-19	5.51732e-17
ENSG00000065534	MYLK	myosin light chain kinase [Source:HGNC Symbol;Acc:7590]	3	q21.1	-1	123328896	123603178	22166	-0.833931	10.8117	8.83277e-19	5.82108e-17
ENSG00000181104	F2R	coagulation factor II (thrombin) receptor [Source:HGNC Symbol;Acc:3537]	5	q13.3	1	76011868	76031606	4066	-1.10578	4.68573	9.05181e-19	5.94148e-17
ENSG00000101335	MYL9	myosin, light chain 9, regulatory [Source:HGNC Symbol;Acc:15754]	20	q11.23	1	35169887	35178228	1199	-1.32773	9.26958	9.70661e-19	6.34579e-17
ENSG00000047597	XK	X-linked Kx blood group (McLeod syndrome) [Source:HGNC Symbol;Acc:12811]	X	p21.1	1	37545012	37591383	5206	-1.19115	4.57716	9.86752e-19	6.42529e-17
ENSG00000162368	CMPK1	cytidine monophosphate (UMP-CMP) kinase 1, cytosolic [Source:HGNC Symbol;Acc:18170]	1	p33	1	47799469	47844511	3844	-1.01262	8.85117	1.17738e-18	7.63612e-17
ENSG00000272053			6	p22.3	-1	25015180	25042398	1030	-1.07356	9.83496	1.20417e-18	7.77901e-17
ENSG00000149357	LAMTOR1	late endosomal/lysosomal adaptor, MAPK and MTOR activator 1 [Source:HGNC Symbol;Acc:26068]	11	q13.4	-1	71796941	71814433	2778	-0.817106	9.89697	1.22958e-18	7.91188e-17
ENSG00000203879	GDI1	GDP dissociation inhibitor 1 [Source:HGNC Symbol;Acc:4226]	X	q28	1	153665266	153671814	5249	-0.976175	8.32686	1.44207e-18	9.24279e-17
ENSG00000188677	PARVB	parvin, beta [Source:HGNC Symbol;Acc:14653]	22	q13.31	1	44395091	44568829	7330	-1.27074	9.50539	1.51054e-18	9.64243e-17
ENSG00000097033	SH3GLB1	SH3-domain GRB2-like endophilin B1 [Source:HGNC Symbol;Acc:10833]	1	p22.3	1	87170259	87213867	6827	-0.714877	7.30328	1.51622e-18	9.64243e-17
ENSG00000069966	GNB5	guanine nucleotide binding protein (G protein), beta 5 [Source:HGNC Symbol;Acc:4401]	15	q21.2	-1	52413117	52483566	7487	-1.04244	8.32298	1.53396e-18	9.71748e-17
ENSG00000135821	GLUL	glutamate-ammonia ligase [Source:HGNC Symbol;Acc:4341]	1	q25.3	-1	182350839	182361341	9032	-0.898032	8.9606	1.71478e-18	1.0821e-16
ENSG00000103876	FAH	fumarylacetoacetate hydrolase (fumarylacetoacetase) [Source:HGNC Symbol;Acc:3579]	15	q25.1	1	80444832	80479288	7063	-1.2374	8.41429	1.7308e-18	1.08801e-16
ENSG00000172794	RAB37	RAB37, member RAS oncogene family [Source:HGNC Symbol;Acc:30268]	17	q25.1	1	72666717	72743474	5074	-0.980237	8.79698	1.83366e-18	1.14825e-16
ENSG00000101162	TUBB1	tubulin, beta 1 class VI [Source:HGNC Symbol;Acc:16257]	20	q13.32	1	57594309	57601709	3496	-0.968211	11.8504	1.94765e-18	1.21498e-16
ENSG00000184007	PTP4A2	protein tyrosine phosphatase type IVA, member 2 [Source:HGNC Symbol;Acc:9635]	1	p35.1	-1	32372022	32410457	6431	-0.728336	9.25051	2.09405e-18	1.30134e-16
ENSG00000172270	BSG	basigin (Ok blood group) [Source:HGNC Symbol;Acc:1116]	19	p13.3	1	571297	583493	3770	-0.982766	8.1365	2.14056e-18	1.3252e-16
ENSG00000113732	ATP6V0E1	ATPase, H+ transporting, lysosomal 9kDa, V0 subunit e1 [Source:HGNC Symbol;Acc:863]	5	q35.1	1	172410760	172462448	1623	-0.688688	9.53213	2.17569e-18	1.34187e-16
ENSG00000251562	MALAT1	metastasis associated lung adenocarcinoma transcript 1 (non-protein coding) [Source:HGNC Symbol;Acc:29665]	11	q13.1	1	65265233	65273940	8708	1.94661	3.35942	2.21924e-18	1.36358e-16
ENSG00000185222	WBP5	WW domain binding protein 5 [Source:HGNC Symbol;Acc:30084]	X	q22.2	1	102611373	102613397	1096	-1.28388	4.1604	2.26237e-18	1.38487e-16
ENSG00000133393	FOPNL	FGFR1OP N-terminal like [Source:HGNC Symbol;Acc:26435]	16	p13.11	-1	15959577	15982482	2391	-0.946359	6.23445	2.31724e-18	1.41317e-16
ENSG00000003402	CFLAR	CASP8 and FADD-like apoptosis regulator [Source:HGNC Symbol;Acc:1876]	2	q33.1	1	201980827	202041410	22528	-0.808139	6.21232	2.42867e-18	1.47562e-16
ENSG00000164924	YWHAZ	tyrosine 3-monooxygenase/tryptophan 5-monooxygenase activation protein, zeta [Source:HGNC Symbol;Acc:12855]	8	q22.3	-1	101928753	101965616	8555	-0.717755	11.8572	2.51205e-18	1.52063e-16
ENSG00000161547	SRSF2	serine/arginine-rich splicing factor 2 [Source:HGNC Symbol;Acc:10783]	17	q25.1	-1	74730197	74733456	3017	-1.23155	5.79797	2.56016e-18	1.54403e-16
ENSG00000171552	BCL2L1	BCL2-like 1 [Source:HGNC Symbol;Acc:992]	20	q11.21	-1	30252255	30311792	3314	-0.928387	6.80085	3.16261e-18	1.90036e-16
ENSG00000119707	RBM25	RNA binding motif protein 25 [Source:HGNC Symbol;Acc:23244]	14	q24.2	1	73525144	73588122	9375	1.84586	5.12893	3.30461e-18	1.97305e-16
ENSG00000204397	CARD16	caspase recruitment domain family, member 16 [Source:HGNC Symbol;Acc:33701]	11	q22.3	-1	104912053	104972158	1688	-0.950155	7.80373	3.30774e-18	1.97305e-16
ENSG00000124733	MEA1	male-enhanced antigen 1 [Source:HGNC Symbol;Acc:6986]	6	p21.1	-1	42979832	42981706	1089	-0.795538	7.40691	3.44598e-18	2.04804e-16
ENSG00000100345	MYH9	myosin, heavy chain 9, non-muscle [Source:HGNC Symbol;Acc:7579]	22	q12.3	-1	36677327	36784063	8959	-1.14027	11.0996	3.63086e-18	2.1501e-16
ENSG00000152601	MBNL1	muscleblind-like splicing regulator 1 [Source:HGNC Symbol;Acc:6923]	3	q25.1	1	151961617	152183569	9989	-1.07691	10.8135	4.08067e-18	2.39908e-16
ENSG00000087086	FTL	ferritin, light polypeptide [Source:HGNC Symbol;Acc:3999]	19	q13.33	1	49468558	49470135	878	-0.721007	13.7288	4.27034e-18	2.50159e-16
ENSG00000145592	RPL37	ribosomal protein L37 [Source:HGNC Symbol;Acc:10347]	5	p13.1	-1	40825364	40835437	8153	1.20783	7.60879	4.88337e-18	2.85049e-16
ENSG00000131778	CHD1L	chromodomain helicase DNA binding protein 1-like [Source:HGNC Symbol;Acc:1916]	1	q21.1	1	146714291	146767443	3370	-0.909517	8.3581	5.98272e-18	3.47977e-16
ENSG00000234741	GAS5	growth arrest-specific 5 (non-protein coding) [Source:HGNC Symbol;Acc:16355]	1	q25.1	-1	173833038	173838020	3631	1.29657	6.06678	6.46407e-18	3.74641e-16
ENSG00000075151	EIF4G3	eukaryotic translation initiation factor 4 gamma, 3 [Source:HGNC Symbol;Acc:3298]	1	p36.12	-1	21132963	21503377	8353	-0.986891	8.58811	6.53623e-18	3.77484e-16
ENSG00000253394	LINC00534	long intergenic non-protein coding RNA 534 [Source:HGNC Symbol;Acc:43643]	8	q21.3	1	91233716	91581546	1354	-1.27419	6.93474	6.66487e-18	3.83559e-16
ENSG00000213672	NCKIPSD	NCK interacting protein with SH3 domain [Source:HGNC Symbol;Acc:15486]	3	p21.31	-1	48701364	48723797	3635	-1.43324	6.08934	6.85747e-18	3.92668e-16
ENSG00000196547	MAN2A2	mannosidase, alpha, class 2A, member 2 [Source:HGNC Symbol;Acc:6825]	15	q26.1	1	91445448	91465814	10002	-1.30738	6.12202	6.87121e-18	3.92668e-16
ENSG00000132485	ZRANB2	zinc finger, RAN-binding domain containing 2 [Source:HGNC Symbol;Acc:13058]	1	p31.1	-1	71528974	71546980	4993	1.88073	4.81096	7.62278e-18	4.341e-16
ENSG00000048740	CELF2	CUGBP, Elav-like family member 2 [Source:HGNC Symbol;Acc:2550]	10	p14	1	11047259	11378674	9873	-0.745562	8.31418	7.79416e-18	4.42319e-16
ENSG00000111669	TPI1	triosephosphate isomerase 1 [Source:HGNC Symbol;Acc:12009]	12	p13.31	1	6976283	6980112	2700	-0.657368	9.61012	7.82317e-18	4.42429e-16
ENSG00000177731	FLII	flightless I homolog (Drosophila) [Source:HGNC Symbol;Acc:3750]	17	p11.2	-1	18148150	18162230	6465	-0.991092	7.93593	8.02795e-18	4.52444e-16
ENSG00000130255	RPL36	ribosomal protein L36 [Source:HGNC Symbol;Acc:13631]	19	p13.3	1	5674958	5691887	2272	1.21145	7.50303	8.14405e-18	4.5741e-16
ENSG00000006125	AP2B1	adaptor-related protein complex 2, beta 1 subunit [Source:HGNC Symbol;Acc:563]	17	q12	1	33905065	34053436	7797	-1.09743	7.31483	8.51456e-18	4.76582e-16
ENSG00000178982	EIF3K	eukaryotic translation initiation factor 3, subunit K [Source:HGNC Symbol;Acc:24656]	19	q13.2	1	39109735	39127595	2785	0.960693	6.3131	8.88187e-18	4.95445e-16
ENSG00000135926	TMBIM1	transmembrane BAX inhibitor motif containing 1 [Source:HGNC Symbol;Acc:23410]	2	q35	-1	219138915	219157309	5098	-0.897398	9.33818	9.45894e-18	5.24392e-16
ENSG00000180573	HIST1H2AC	histone cluster 1, H2ac [Source:HGNC Symbol;Acc:4733]	6	p22.2	1	26124373	26139344	1668	-0.770152	10.9304	9.46498e-18	5.24392e-16
ENSG00000125257	ABCC4	ATP-binding cassette, sub-family C (CFTR/MRP), member 4 [Source:HGNC Symbol;Acc:55]	13	q32.1	-1	95672083	95953687	8072	-1.36008	9.67365	9.74742e-18	5.38215e-16
ENSG00000196126	HLA-DRB1	major histocompatibility complex, class II, DR beta 1 [Source:HGNC Symbol;Acc:4948]	6	p21.32	-1	32546546	32557625	1229	1.91724	5.69389	1.02689e-17	5.65099e-16
ENSG00000131389	SLC6A6	solute carrier family 6 (neurotransmitter transporter), member 6 [Source:HGNC Symbol;Acc:11052]	3	p25.1	1	14444076	14530857	8262	-1.27387	5.44943	1.05454e-17	5.78371e-16
ENSG00000116171	SCP2	sterol carrier protein 2 [Source:HGNC Symbol;Acc:10606]	1	p32.3	1	53392901	53517375	8305	-0.823962	8.01848	1.09843e-17	6.00425e-16
ENSG00000169567	HINT1	histidine triad nucleotide binding protein 1 [Source:HGNC Symbol;Acc:4912]	5	q23.3	-1	130494720	130507428	1936	1.08798	5.45068	1.16961e-17	6.37204e-16
ENSG00000138279	ANXA7	annexin A7 [Source:HGNC Symbol;Acc:545]	10	q22.2	-1	75134859	75173834	2862	-0.753931	8.51141	1.2921e-17	7.01597e-16
ENSG00000146416	AIG1	androgen-induced 1 [Source:HGNC Symbol;Acc:21607]	6	q24.2	1	143381633	143661441	6027	-0.906886	6.21535	1.36463e-17	7.38035e-16
ENSG00000087460	GNAS	GNAS complex locus [Source:HGNC Symbol;Acc:4392]	20	q13.32	1	57414773	57486247	13320	-0.775977	12.1929	1.36824e-17	7.38035e-16
ENSG00000165702	GFI1B	growth factor independent 1B transcription repressor [Source:HGNC Symbol;Acc:4238]	9	q34.13	1	135820932	135867083	2467	-0.80287	9.41771	1.40609e-17	7.55957e-16
ENSG00000197756	RPL37A	ribosomal protein L37a [Source:HGNC Symbol;Acc:10348]	2	q35	1	217362912	217443903	5958	1.11958	7.47718	1.41847e-17	7.60111e-16
ENSG00000149564	ESAM	endothelial cell adhesion molecule [Source:HGNC Symbol;Acc:17474]	11	q24.2	-1	124622026	124632186	3373	-0.919158	9.76762	1.46096e-17	7.80326e-16
ENSG00000243317	C7orf73	chromosome 7 open reading frame 73 [Source:HGNC Symbol;Acc:41909]	7	q33	1	135347244	135378166	3742	-0.907052	9.26589	1.50272e-17	8.00015e-16
ENSG00000130830	MPP1	membrane protein, palmitoylated 1, 55kDa [Source:HGNC Symbol;Acc:7219]	X	q28	-1	154006959	154049282	5396	-0.812261	11.2707	1.55312e-17	8.2416e-16
ENSG00000143549	TPM3	tropomyosin 3 [Source:HGNC Symbol;Acc:12012]	1	q21.3	-1	154127784	154167124	8363	-0.694878	10.7292	1.59214e-17	8.42133e-16
ENSG00000111644	ACRBP	acrosin binding protein [Source:HGNC Symbol;Acc:17195]	12	p13.31	-1	6747241	6756626	2843	-0.793275	10.7959	1.66256e-17	8.76546e-16
ENSG00000132824	SERINC3	serine incorporator 3 [Source:HGNC Symbol;Acc:11699]	20	q13.12	-1	43124862	43150750	4683	-0.750573	8.71093	1.73008e-17	9.06297e-16
ENSG00000172809	RPL38	ribosomal protein L38 [Source:HGNC Symbol;Acc:10349]	17	q25.1	1	72199721	72206794	3829	1.14478	7.14601	1.88352e-17	9.83523e-16
ENSG00000135486	HNRNPA1	heterogeneous nuclear ribonucleoprotein A1 [Source:HGNC Symbol;Acc:5031]	12	q13.13	1	54673977	54680872	5093	0.985853	7.97518	1.93905e-17	1.0093e-15
ENSG00000072042	RDH11	retinol dehydrogenase 11 (all-trans/9-cis/11-cis) [Source:HGNC Symbol;Acc:17964]	14	q24.1	-1	68143518	68162531	5518	-0.820526	8.71354	2.04369e-17	1.06039e-15
ENSG00000164118	CEP44	centrosomal protein 44kDa [Source:HGNC Symbol;Acc:29356]	4	q34.1	1	175204828	175254531	7132	-1.24112	5.77947	2.11646e-17	1.09467e-15
ENSG00000120727	PAIP2	poly(A) binding protein interacting protein 2 [Source:HGNC Symbol;Acc:17970]	5	q31.2	1	138677276	138705406	3155	-0.767851	9.77078	2.17512e-17	1.12145e-15
ENSG00000188243	COMMD6	COMM domain containing 6 [Source:HGNC Symbol;Acc:24015]	13	q22.2	-1	76099350	76123575	2902	1.06085	5.56661	2.20994e-17	1.13583e-15
ENSG00000115762	PLEKHB2	pleckstrin homology domain containing, family B (evectins) member 2 [Source:HGNC Symbol;Acc:19236]	2	q21.1	1	131862420	132111282	6685	-1.00872	6.23958	2.24338e-17	1.1494e-15
ENSG00000196230	TUBB	tubulin, beta class I [Source:HGNC Symbol;Acc:20778]	6	p21.33	1	30687978	30693203	3359	-0.875642	5.95636	2.27492e-17	1.16191e-15
ENSG00000009790	TRAF3IP3	TRAF3 interacting protein 3 [Source:HGNC Symbol;Acc:30766]	1	q32.2	1	209929377	209955668	7753	1.85509	5.96476	2.52616e-17	1.28621e-15
ENSG00000152795	HNRNPDL	heterogeneous nuclear ribonucleoprotein D-like [Source:HGNC Symbol;Acc:5037]	4	q21.22	-1	83343717	83351294	5209	1.51745	5.97533	2.6429e-17	1.34148e-15
ENSG00000137575	SDCBP	syndecan binding protein (syntenin) [Source:HGNC Symbol;Acc:10662]	8	q12.1	1	59465483	59495419	4778	-0.728814	8.84318	2.67464e-17	1.35338e-15
ENSG00000174456	C12orf76	chromosome 12 open reading frame 76 [Source:HGNC Symbol;Acc:33790]	12	q24.11	-1	110465872	110511491	5998	-1.18132	5.81016	2.822e-17	1.42354e-15
ENSG00000128272	ATF4	activating transcription factor 4 [Source:HGNC Symbol;Acc:786]	22	q13.1	1	39915700	39918691	2515	-0.798668	7.1638	3.16011e-17	1.58432e-15
ENSG00000100813	ACIN1	apoptotic chromatin condensation inducer 1 [Source:HGNC Symbol;Acc:17066]	14	q11.2	-1	23527773	23564823	9110	2.22001	3.24595	3.24294e-17	1.61898e-15
ENSG00000145734	BDP1	B double prime 1, subunit of RNA polymerase III transcription initiation factor IIIB [Source:HGNC Symbol;Acc:13652]	5	q13.2	1	70751442	70863649	12438	1.50481	4.2123	3.24906e-17	1.61898e-15
ENSG00000132424	PNISR	PNN-interacting serine/arginine-rich protein [Source:HGNC Symbol;Acc:21222]	6	q16.2	-1	99845927	99873207	10870	1.91186	5.28204	3.3379e-17	1.65819e-15
ENSG00000101856	PGRMC1	progesterone receptor membrane component 1 [Source:HGNC Symbol;Acc:16090]	X	q24	1	118370216	118378429	1911	-0.772253	9.74324	3.9566e-17	1.9596e-15
ENSG00000223609	HBD	hemoglobin, delta [Source:HGNC Symbol;Acc:4829]	11	p15.4	-1	5253908	5256600	1062	-2.84588	5.75568	4.29867e-17	2.12258e-15
ENSG00000140682	TGFB1I1	transforming growth factor beta 1 induced transcript 1 [Source:HGNC Symbol;Acc:11767]	16	p11.2	1	31482906	31489281	5403	-1.26917	7.21376	4.36624e-17	2.14945e-15
ENSG00000235162	C12orf75	chromosome 12 open reading frame 75 [Source:HGNC Symbol;Acc:35164]	12	q23.3	1	105629068	105789875	2693	-1.30101	8.00523	4.54825e-17	2.23233e-15
ENSG00000135334	AKIRIN2	akirin 2 [Source:HGNC Symbol;Acc:21407]	6	q15	-1	88384790	88411927	1999	-0.879546	7.97486	5.02538e-17	2.45913e-15
ENSG00000075945	KIFAP3	kinesin-associated protein 3 [Source:HGNC Symbol;Acc:17060]	1	q24.2	-1	169890467	170054349	5014	-1.17603	8.17532	5.33709e-17	2.60386e-15
ENSG00000167286	CD3D	CD3d molecule, delta (CD3-TCR complex) [Source:HGNC Symbol;Acc:1673]	11	q23.3	-1	118209669	118213459	929	2.29191	4.49608	6.16777e-17	3.00018e-15
ENSG00000105372	RPS19	ribosomal protein S19 [Source:HGNC Symbol;Acc:10402]	19	q13.2	1	42363988	42376994	3805	0.982673	9.66938	7.03523e-17	3.41198e-15
ENSG00000151148	UBE3B	ubiquitin protein ligase E3B [Source:HGNC Symbol;Acc:13478]	12	q24.11	1	109915207	109974507	12450	-1.26928	6.74393	7.30077e-17	3.53029e-15
ENSG00000104904	OAZ1	ornithine decarboxylase antizyme 1 [Source:HGNC Symbol;Acc:8095]	19	p13.3	1	2269485	2273487	3457	-0.871993	12.6284	7.6483e-17	3.68743e-15
ENSG00000167323	STIM1	stromal interaction molecule 1 [Source:HGNC Symbol;Acc:11386]	11	p15.4	1	3875757	4114439	6811	-1.25758	6.09306	7.8087e-17	3.7528e-15
ENSG00000100650	SRSF5	serine/arginine-rich splicing factor 5 [Source:HGNC Symbol;Acc:10787]	14	q24.1	1	70193617	70238722	5357	1.1847	5.68817	7.82981e-17	3.7528e-15
ENSG00000003436	TFPI	tissue factor pathway inhibitor (lipoprotein-associated coagulation inhibitor) [Source:HGNC Symbol;Acc:11760]	2	q32.1	-1	188328957	188430487	11714	-0.88934	8.47103	8.11556e-17	3.87838e-15
ENSG00000188191	PRKAR1B	protein kinase, cAMP-dependent, regulatory, type I, beta [Source:HGNC Symbol;Acc:9390]	7	p22.3	-1	588834	767287	4491	-1.16237	8.33641	8.49555e-17	4.04814e-15
ENSG00000108946	PRKAR1A	protein kinase, cAMP-dependent, regulatory, type I, alpha [Source:HGNC Symbol;Acc:9388]	17	q24.2	1	66507921	66547460	6798	-1.18293	8.38144	8.80772e-17	4.18469e-15
ENSG00000158869	FCER1G	Fc fragment of IgE, high affinity I, receptor for; gamma polypeptide [Source:HGNC Symbol;Acc:3611]	1	q23.3	1	161185024	161190489	964	-1.01762	10.4837	1.098e-16	5.20164e-15
ENSG00000163110	PDLIM5	PDZ and LIM domain 5 [Source:HGNC Symbol;Acc:17468]	4	q22.3	1	95373037	95589377	11115	-0.939664	6.56424	1.29622e-16	6.12296e-15
ENSG00000196912	ANKRD36B	ankyrin repeat domain 36B [Source:HGNC Symbol;Acc:29333]	2	q11.2	-1	98108978	98206428	7599	2.42565	3.83497	1.32849e-16	6.25729e-15
ENSG00000104805	NUCB1	nucleobindin 1 [Source:HGNC Symbol;Acc:8043]	19	q13.33	1	49403307	49426629	3937	-1.08315	7.33997	1.36816e-16	6.42562e-15
ENSG00000111145	ELK3	ELK3, ETS-domain protein (SRF accessory protein 2) [Source:HGNC Symbol;Acc:3325]	12	q23.1	1	96588160	96663613	4648	-1.1703	5.08803	1.43167e-16	6.68637e-15
ENSG00000147168	IL2RG	interleukin 2 receptor, gamma [Source:HGNC Symbol;Acc:6010]	X	q13.1	-1	70327254	70331958	2760	2.00456	6.81251	1.43186e-16	6.68637e-15
ENSG00000102178	UBL4A	ubiquitin-like 4A [Source:HGNC Symbol;Acc:12505]	X	q28	-1	153712056	153715009	2630	-0.910193	6.65689	1.51627e-16	7.06037e-15
ENSG00000169247	SH3TC2	SH3 domain and tetratricopeptide repeats 2 [Source:HGNC Symbol;Acc:29427]	5	q32	-1	148303202	148442726	15047	-1.65951	5.27792	1.61235e-16	7.48643e-15
ENSG00000035928	RFC1	replication factor C (activator 1) 1, 145kDa [Source:HGNC Symbol;Acc:9969]	4	p14	-1	39289076	39367995	6713	1.23393	4.61863	1.66123e-16	7.69155e-15
ENSG00000175390	EIF3F	eukaryotic translation initiation factor 3, subunit F [Source:HGNC Symbol;Acc:3275]	11	p15.4	1	7991798	8023409	9431	1.26298	6.28793	2.00867e-16	9.27393e-15
ENSG00000188229	TUBB4B	tubulin, beta 4B class IVb [Source:HGNC Symbol;Acc:20771]	9	q34.3	1	140135665	140138159	2111	-0.860241	6.59786	2.03286e-16	9.35918e-15
ENSG00000107745	MICU1	mitochondrial calcium uptake 1 [Source:HGNC Symbol;Acc:1530]	10	q22.1	-1	74127098	74385899	4254	-0.885517	8.14866	2.15707e-16	9.90315e-15
ENSG00000069493	CLEC2D	C-type lectin domain family 2, member D [Source:HGNC Symbol;Acc:14351]	12	p13.31	1	9817565	9848413	3219	2.15094	3.68052	2.21242e-16	1.01288e-14
ENSG00000168385	37500	septin 2 [Source:HGNC Symbol;Acc:7729]	2	q37.3	1	242254515	242293442	7378	-1.08315	9.79867	2.33113e-16	1.06425e-14
ENSG00000149311	ATM	ataxia telangiectasia mutated [Source:HGNC Symbol;Acc:795]	11	q22.3	1	108093211	108239829	22317	2.34808	4.92251	2.34505e-16	1.06762e-14
ENSG00000108953	YWHAE	tyrosine 3-monooxygenase/tryptophan 5-monooxygenase activation protein, epsilon [Source:HGNC Symbol;Acc:12851]	17	p13.3	-1	1247566	1303672	3847	-0.721532	10.4206	2.5829e-16	1.16939e-14
ENSG00000254999	BRK1	BRICK1, SCAR/WAVE actin-nucleating complex subunit [Source:HGNC Symbol;Acc:23057]	3	p25.3	1	10157276	10168874	1233	-0.676029	8.51168	2.64155e-16	1.19264e-14
ENSG00000182048	TRPC2	transient receptor potential cation channel, subfamily C, member 2, pseudogene [Source:HGNC Symbol;Acc:12334]	11	p15.4	1	3631131	3658789	3262	-1.45767	5.48231	3.07258e-16	1.37962e-14
ENSG00000158710	TAGLN2	transgelin 2 [Source:HGNC Symbol;Acc:11554]	1	q23.2	-1	159887897	159895522	2487	-0.790076	13.0966	3.08182e-16	1.37998e-14
ENSG00000228474	OST4	oligosaccharyltransferase 4 homolog (S. cerevisiae) [Source:HGNC Symbol;Acc:32483]	2	p23.3	-1	27293340	27294641	719	-0.831877	13.566	3.34866e-16	1.48724e-14
ENSG00000101367	MAPRE1	microtubule-associated protein, RP/EB family, member 1 [Source:HGNC Symbol;Acc:6890]	20	q11.21	1	31407699	31438211	2623	-0.901165	7.39808	3.43512e-16	1.52151e-14
ENSG00000181061	HIGD1A	HIG1 hypoxia inducible domain family, member 1A [Source:HGNC Symbol;Acc:29527]	3	p22.1	-1	42798669	42846023	1940	-0.696423	8.66751	3.49804e-16	1.54519e-14
ENSG00000148908	RGS10	regulator of G-protein signaling 10 [Source:HGNC Symbol;Acc:9992]	10	q26.11	-1	121259340	121302220	1252	-0.694055	11.9128	3.8186e-16	1.68224e-14
ENSG00000115523	GNLY	granulysin [Source:HGNC Symbol;Acc:4414]	2	p11.2	1	85912298	85925977	3051	1.44699	7.16651	3.97701e-16	1.74732e-14
ENSG00000136279	DBNL	drebrin-like [Source:HGNC Symbol;Acc:2696]	7	p13	1	44084239	44109055	12587	-0.932605	8.51492	4.12451e-16	1.80726e-14
ENSG00000198755	RPL10A	ribosomal protein L10a [Source:HGNC Symbol;Acc:10299]	6	p21.31	1	35436185	35438562	1501	1.27204	6.71911	4.28442e-16	1.87231e-14
ENSG00000100201	DDX17	DEAD (Asp-Glu-Ala-Asp) box helicase 17 [Source:HGNC Symbol;Acc:2740]	22	q13.1	-1	38879445	38903665	9998	1.39499	4.6082	4.48999e-16	1.95692e-14
ENSG00000126267	COX6B1	cytochrome c oxidase subunit VIb polypeptide 1 (ubiquitous) [Source:HGNC Symbol;Acc:2280]	19	q13.12	1	36139125	36149763	936	-0.587017	8.16779	4.96595e-16	2.1586e-14
ENSG00000079950	STX7	syntaxin 7 [Source:HGNC Symbol;Acc:11442]	6	q23.2	-1	132767006	132834337	16387	-0.880308	8.19035	5.05539e-16	2.19165e-14
ENSG00000168615	ADAM9	ADAM metallopeptidase domain 9 [Source:HGNC Symbol;Acc:216]	8	p11.22	1	38854388	38962663	6913	-1.47654	7.86343	5.12511e-16	2.216e-14
ENSG00000156515	HK1	hexokinase 1 [Source:HGNC Symbol;Acc:4922]	10	q22.1	1	71029740	71161638	6166	-0.973823	9.12621	5.227e-16	2.25409e-14
ENSG00000073849	ST6GAL1	ST6 beta-galactosamide alpha-2,6-sialyltranferase 1 [Source:HGNC Symbol;Acc:10860]	3	q27.3	1	186648274	186796341	9151	-1.49568	5.816	5.26178e-16	2.26312e-14
ENSG00000172757	CFL1	cofilin 1 (non-muscle) [Source:HGNC Symbol;Acc:1874]	11	q13.1	-1	65590493	65629497	5863	-0.891101	9.51633	5.82389e-16	2.49177e-14
ENSG00000138293	NCOA4	nuclear receptor coactivator 4 [Source:HGNC Symbol;Acc:7671]	10	q11.23	1	51565108	51590734	4196	-0.904396	11.7197	6.04692e-16	2.58044e-14
ENSG00000088832	FKBP1A	FK506 binding protein 1A, 12kDa [Source:HGNC Symbol;Acc:3711]	20	p13	-1	1349622	1373806	2369	-0.845726	9.72111	6.13701e-16	2.61207e-14
ENSG00000145022	TCTA	T-cell leukemia translocation altered [Source:HGNC Symbol;Acc:11692]	3	p21.31	1	49449639	49453908	2747	-1.05607	4.70777	6.49012e-16	2.75518e-14
ENSG00000163466	ARPC2	actin related protein 2/3 complex, subunit 2, 34kDa [Source:HGNC Symbol;Acc:705]	2	q35	1	219081817	219119079	6562	-0.47424	10.3472	6.56843e-16	2.7812e-14
ENSG00000157514	TSC22D3	TSC22 domain family, member 3 [Source:HGNC Symbol;Acc:3051]	X	q22.3	-1	106956451	107020572	4766	-0.719241	8.47022	6.59741e-16	2.78625e-14
ENSG00000136003	ISCU	iron-sulfur cluster assembly enzyme [Source:HGNC Symbol;Acc:29882]	12	q23.3	1	108956358	108963160	4439	-0.858282	8.44888	6.74252e-16	2.8402e-14
ENSG00000004534	RBM6	RNA binding motif protein 6 [Source:HGNC Symbol;Acc:9903]	3	p21.31	1	49977440	50137478	7300	2.02611	5.17335	6.88378e-16	2.89225e-14
ENSG00000177119	ANO6	anoctamin 6 [Source:HGNC Symbol;Acc:25240]	12	q12	1	45609770	45834187	8235	-0.958206	9.24842	7.18138e-16	3.00955e-14
ENSG00000140479	PCSK6	proprotein convertase subtilisin/kexin type 6 [Source:HGNC Symbol;Acc:8569]	15	q26.3	-1	101840818	102065405	9348	-1.04608	7.91179	7.42677e-16	3.10443e-14
ENSG00000140830	TXNL4B	thioredoxin-like 4B [Source:HGNC Symbol;Acc:26041]	16	q22.2	-1	72078188	72128330	3170	-1.21046	6.11894	7.45716e-16	3.10918e-14
ENSG00000165169	DYNLT3	dynein, light chain, Tctex-type 3 [Source:HGNC Symbol;Acc:11694]	X	p11.4	-1	37696010	37706890	3186	-1.1026	5.80814	7.51857e-16	3.12681e-14
ENSG00000120992	LYPLA1	lysophospholipase I [Source:HGNC Symbol;Acc:6737]	8	q11.23	-1	54958938	55014577	4683	-0.929933	6.41961	7.65473e-16	3.17535e-14
ENSG00000088053	GP6	glycoprotein VI (platelet) [Source:HGNC Symbol;Acc:14388]	19	q13.42	-1	55525073	55549632	2703	-0.979012	7.54133	7.73269e-16	3.19957e-14
ENSG00000197903	HIST1H2BK	histone cluster 1, H2bk [Source:HGNC Symbol;Acc:13954]	6	p22.1	-1	27106073	27114619	820	-0.759079	8.79453	7.96412e-16	3.28701e-14
ENSG00000105993	DNAJB6	DnaJ (Hsp40) homolog, subfamily B, member 6 [Source:HGNC Symbol;Acc:14888]	7	q36.3	1	157128075	157210133	14981	-0.716297	9.3773	8.35291e-16	3.43879e-14
ENSG00000143162	CREG1	cellular repressor of E1A-stimulated genes 1 [Source:HGNC Symbol;Acc:2351]	1	q24.2	-1	167498914	167523004	2688	-1.16148	6.00065	9.37341e-16	3.84922e-14
ENSG00000185201	IFITM2	interferon induced transmembrane protein 2 [Source:HGNC Symbol;Acc:5413]	11	p15.5	1	307631	315272	1307	-1.29478	4.67404	9.54909e-16	3.91154e-14
ENSG00000044115	CTNNA1	catenin (cadherin-associated protein), alpha 1, 102kDa [Source:HGNC Symbol;Acc:2509]	5	q31.2	1	137946656	138270723	8830	-1.26289	6.79692	1.07598e-15	4.39647e-14
ENSG00000163519	TRAT1	T cell receptor associated transmembrane adaptor 1 [Source:HGNC Symbol;Acc:30698]	3	q13.13	1	108541545	108573852	2528	2.84404	3.1529	1.08976e-15	4.44165e-14
ENSG00000213465	ARL2	ADP-ribosylation factor-like 2 [Source:HGNC Symbol;Acc:693]	11	q13.1	1	64781585	64789656	2084	-1.34632	4.54838	1.13607e-15	4.61889e-14
ENSG00000135218	CD36	CD36 molecule (thrombospondin receptor) [Source:HGNC Symbol;Acc:1663]	7	q21.11	1	79998891	80308593	9988	-1.1027	10.2122	1.29402e-15	5.24801e-14
ENSG00000108405	P2RX1	purinergic receptor P2X, ligand-gated ion channel, 1 [Source:HGNC Symbol;Acc:8533]	17	p13.2	-1	3799886	3819794	3970	-0.928693	8.63758	1.31207e-15	5.29708e-14
ENSG00000198833	UBE2J1	ubiquitin-conjugating enzyme E2, J1 [Source:HGNC Symbol;Acc:17598]	6	q15	-1	90036344	90062567	4290	-0.941811	6.44567	1.43073e-15	5.75959e-14
ENSG00000010404	IDS	iduronate 2-sulfatase [Source:HGNC Symbol;Acc:5389]	X	q28	-1	148558521	148615470	10496	-0.853051	5.8372	1.43695e-15	5.7704e-14
ENSG00000150991	UBC	ubiquitin C [Source:HGNC Symbol;Acc:12468]	12	q24.31	-1	125396150	125401914	3898	-0.817587	7.48548	1.44619e-15	5.79327e-14
ENSG00000089327	FXYD5	FXYD domain containing ion transport regulator 5 [Source:HGNC Symbol;Acc:4029]	19	q13.12	1	35645633	35660786	2993	-0.764737	10.1152	1.52409e-15	6.09042e-14
ENSG00000100354	TNRC6B	trinucleotide repeat containing 6B [Source:HGNC Symbol;Acc:29190]	22	q13.1	1	40440821	40731812	19998	1.61032	3.88998	1.66055e-15	6.60575e-14
ENSG00000112335	SNX3	sorting nexin 3 [Source:HGNC Symbol;Acc:11174]	6	q21	-1	108532426	108582464	1842	-0.792333	8.75049	1.66114e-15	6.60575e-14
ENSG00000143418	CERS2	ceramide synthase 2 [Source:HGNC Symbol;Acc:14076]	1	q21.3	-1	150933059	150947479	4643	-0.88636	8.05808	1.7354e-15	6.88431e-14
ENSG00000173821	RNF213	ring finger protein 213 [Source:HGNC Symbol;Acc:14539]	17	q25.3	1	78234665	78372586	28570	1.45661	5.40151	1.7713e-15	7.00971e-14
ENSG00000047410	TPR	translocated promoter region, nuclear basket protein [Source:HGNC Symbol;Acc:12017]	1	q31.1	-1	186280784	186344825	12350	1.60544	5.7993	1.85797e-15	7.33495e-14
ENSG00000112977	DAP	death-associated protein [Source:HGNC Symbol;Acc:2672]	5	p15.2	-1	10679342	10761384	3361	-1.43108	5.15991	1.90846e-15	7.51612e-14
ENSG00000123416	TUBA1B	tubulin, alpha 1b [Source:HGNC Symbol;Acc:18809]	12	q13.12	-1	49521565	49525180	3574	-0.928157	8.13124	1.91925e-15	7.54044e-14
ENSG00000204257	HLA-DMA	major histocompatibility complex, class II, DM alpha [Source:HGNC Symbol;Acc:4934]	6	p21.32	-1	32916390	32936871	2534	1.2114	4.84776	1.93462e-15	7.58258e-14
ENSG00000168610	STAT3	signal transducer and activator of transcription 3 (acute-phase response factor) [Source:HGNC Symbol;Acc:11364]	17	q21.2	-1	40465342	40540586	8812	-0.702736	8.00143	1.975e-15	7.72234e-14
ENSG00000115318	LOXL3	lysyl oxidase-like 3 [Source:HGNC Symbol;Acc:13869]	2	p13.1	-1	74759541	74782817	4363	-1.60525	6.16144	2.03629e-15	7.94299e-14
ENSG00000117640	MTFR1L	mitochondrial fission regulator 1-like [Source:HGNC Symbol;Acc:28836]	1	p36.11	1	26145131	26159432	5816	-0.853755	6.72579	2.20334e-15	8.55376e-14
ENSG00000072818	ACAP1	ArfGAP with coiled-coil, ankyrin repeat and PH domains 1 [Source:HGNC Symbol;Acc:16467]	17	p13.1	1	7239848	7254797	7421	2.00857	4.37012	2.22334e-15	8.61097e-14
ENSG00000112992	NNT	nicotinamide nucleotide transhydrogenase [Source:HGNC Symbol;Acc:7863]	5	p12	1	43602794	43707507	8245	-1.33497	7.25372	2.2431e-15	8.66697e-14
ENSG00000172543	CTSW	cathepsin W [Source:HGNC Symbol;Acc:2546]	11	q13.1	1	65647280	65651212	1719	-1.3637	9.73198	2.35512e-15	9.07834e-14
ENSG00000137801	THBS1	thrombospondin 1 [Source:HGNC Symbol;Acc:11785]	15	q14	1	39873280	39891667	10870	-0.924953	9.72783	2.43559e-15	9.36641e-14
ENSG00000138449	SLC40A1	solute carrier family 40 (iron-regulated transporter), member 1 [Source:HGNC Symbol;Acc:10909]	2	q32.2	-1	190425305	190448484	4330	-1.11892	10.9604	2.45908e-15	9.43454e-14
ENSG00000158985	CDC42SE2	CDC42 small effector 2 [Source:HGNC Symbol;Acc:18547]	5	q23.3	1	130581186	130734140	6024	-0.914661	8.01997	2.48717e-15	9.51997e-14
ENSG00000163479	SSR2	signal sequence receptor, beta (translocon-associated protein beta) [Source:HGNC Symbol;Acc:11324]	1	q22	-1	155978839	155990750	6651	1.32941	5.15604	2.56961e-15	9.81257e-14
ENSG00000138795	LEF1	lymphoid enhancer-binding factor 1 [Source:HGNC Symbol;Acc:6551]	4	q25	-1	108968701	109090112	5361	2.80005	3.69816	2.7317e-15	1.04072e-13
ENSG00000097021	ACOT7	acyl-CoA thioesterase 7 [Source:HGNC Symbol;Acc:24157]	1	p36.31	-1	6324329	6454451	4892	-1.2606	7.31616	2.99246e-15	1.13741e-13
ENSG00000180596	HIST1H2BC	histone cluster 1, H2bc [Source:HGNC Symbol;Acc:4757]	6	p22.2	-1	26115101	26124154	834	-0.962101	8.37494	3.07859e-15	1.16744e-13
ENSG00000155984	TMEM185A	transmembrane protein 185A [Source:HGNC Symbol;Acc:17125]	X	q28	-1	148678216	148713568	5133	-1.07351	6.12572	3.11457e-15	1.17834e-13
ENSG00000116288	PARK7	parkinson protein 7 [Source:HGNC Symbol;Acc:16369]	1	p36.23	1	8014351	8045565	2397	-0.680977	10.3959	3.43829e-15	1.29483e-13
ENSG00000163714	U2SURP	U2 snRNP-associated SURP domain containing [Source:HGNC Symbol;Acc:30855]	3	q23	1	142683339	142779567	11297	1.52082	5.61001	3.57801e-15	1.34435e-13
ENSG00000213741	RPS29	ribosomal protein S29 [Source:HGNC Symbol;Acc:10419]	14	q21.3	-1	50043390	50065408	2656	1.07588	8.25926	3.64198e-15	1.36524e-13
ENSG00000167642	SPINT2	serine peptidase inhibitor, Kunitz type, 2 [Source:HGNC Symbol;Acc:11247]	19	q13.2	1	38734675	38783254	5199	-0.945459	6.67782	3.80916e-15	1.42464e-13
ENSG00000124762	CDKN1A	cyclin-dependent kinase inhibitor 1A (p21, Cip1) [Source:HGNC Symbol;Acc:1784]	6	p21.2	1	36644305	36655116	2985	-0.94616	7.29092	3.89334e-15	1.4528e-13
ENSG00000167005	NUDT21	nudix (nucleoside diphosphate linked moiety X)-type motif 21 [Source:HGNC Symbol;Acc:13870]	16	q12.2	-1	56463045	56486111	5474	-0.90555	6.30613	4.00738e-15	1.49195e-13
ENSG00000168734	PKIG	protein kinase (cAMP-dependent, catalytic) inhibitor gamma [Source:HGNC Symbol;Acc:9019]	20	q13.12	1	43160426	43252888	2496	-0.868518	6.49846	4.13166e-15	1.53472e-13
ENSG00000124772	CPNE5	copine V [Source:HGNC Symbol;Acc:2318]	6	p21.2	-1	36708552	36807778	4067	-0.924963	7.24357	4.43635e-15	1.64417e-13
ENSG00000182220	ATP6AP2	ATPase, H+ transporting, lysosomal accessory protein 2 [Source:HGNC Symbol;Acc:18305]	X	p11.4	1	40440146	40465889	2587	-0.778617	8.14128	4.53413e-15	1.6766e-13
ENSG00000021355	SERPINB1	serpin peptidase inhibitor, clade B (ovalbumin), member 1 [Source:HGNC Symbol;Acc:3311]	6	p25.2	-1	2832566	2842240	3226	-0.593656	9.10837	4.61843e-15	1.70392e-13
ENSG00000152556	PFKM	phosphofructokinase, muscle [Source:HGNC Symbol;Acc:8877]	12	q13.11	1	48498922	48540187	7284	-1.37986	6.10608	4.64787e-15	1.71092e-13
ENSG00000225528			22	q13.1	1	40356401	40360687	1287	-1.12527	3.68686	5.22446e-15	1.91884e-13
ENSG00000109332	UBE2D3	ubiquitin-conjugating enzyme E2D 3 [Source:HGNC Symbol;Acc:12476]	4	q24	-1	103715540	103790053	10069	-0.513322	7.57895	5.30773e-15	1.94506e-13
ENSG00000198242	RPL23A	ribosomal protein L23a [Source:HGNC Symbol;Acc:10317]	17	q11.2	1	27046411	27051377	2824	1.20928	7.4653	5.59352e-15	2.0452e-13
ENSG00000005059	CCDC109B	coiled-coil domain containing 109B [Source:HGNC Symbol;Acc:26076]	4	q25	1	110481361	110609874	3558	1.95861	3.46653	5.86801e-15	2.13947e-13
ENSG00000102393	GLA	galactosidase, alpha [Source:HGNC Symbol;Acc:4296]	X	q22.1	-1	100652791	100662913	2065	-0.987331	8.76533	5.87752e-15	2.13947e-13
ENSG00000181163	NPM1	nucleophosmin (nucleolar phosphoprotein B23, numatrin) [Source:HGNC Symbol;Acc:7910]	5	q35.1	1	170814120	170838141	3828	1.17794	7.59371	5.93994e-15	2.15738e-13
ENSG00000108518	PFN1	profilin 1 [Source:HGNC Symbol;Acc:8881]	17	p13.2	-1	4848947	4852356	1987	-0.527632	9.17719	6.54419e-15	2.36633e-13
ENSG00000151575	TEX9	testis expressed 9 [Source:HGNC Symbol;Acc:29585]	15	q21.3	1	56536207	56738195	6880	-1.42538	6.66427	6.69121e-15	2.41415e-13
ENSG00000117400	MPL	myeloproliferative leukemia virus oncogene [Source:HGNC Symbol;Acc:7217]	1	p34.2	1	43803478	43818443	2128	-1.32114	7.77808	6.74253e-15	2.42731e-13
ENSG00000185989	RASA3	RAS p21 protein activator 3 [Source:HGNC Symbol;Acc:20331]	13	q34	-1	114747194	114898086	4352	-1.02744	8.25214	6.7761e-15	2.43404e-13
ENSG00000108061	SHOC2	soc-2 suppressor of clear homolog (C. elegans) [Source:HGNC Symbol;Acc:15454]	10	q25.2	1	112679301	112773425	4433	-0.908671	7.18465	6.97622e-15	2.50042e-13
ENSG00000125356	NDUFA1	NADH dehydrogenase (ubiquinone) 1 alpha subcomplex, 1, 7.5kDa [Source:HGNC Symbol;Acc:7683]	X	q24	1	119005450	119010625	766	-0.57258	7.65717	7.30401e-15	2.61218e-13
ENSG00000156508	EEF1A1	eukaryotic translation elongation factor 1 alpha 1 [Source:HGNC Symbol;Acc:3189]	6	q13	-1	74225473	74233520	5944	0.847142	11.0639	7.57541e-15	2.70333e-13
ENSG00000142875	PRKACB	protein kinase, cAMP-dependent, catalytic, beta [Source:HGNC Symbol;Acc:9381]	1	p31.1	1	84543745	84704181	6676	-1.14843	8.42475	7.65681e-15	2.72642e-13
ENSG00000185946	RNPC3	RNA-binding region (RNP1, RRM) containing 3 [Source:HGNC Symbol;Acc:18666]	1	p21.1	1	104068313	104097861	6867	1.80101	4.23013	7.97679e-15	2.83419e-13
ENSG00000108679	LGALS3BP	lectin, galactoside-binding, soluble, 3 binding protein [Source:HGNC Symbol;Acc:6564]	17	q25.3	-1	76967320	76976191	3584	-2.01868	4.2836	8.44811e-15	2.99514e-13
ENSG00000182934	SRPR	signal recognition particle receptor (docking protein) [Source:HGNC Symbol;Acc:11307]	11	q24.2	-1	126132814	126139039	4167	-0.988589	7.10345	8.50643e-15	3.00929e-13
ENSG00000177954	RPS27	ribosomal protein S27 [Source:HGNC Symbol;Acc:10416]	1	q21.3	1	153963235	153964626	946	0.904922	10.2942	8.72375e-15	3.0795e-13
ENSG00000006652	IFRD1	interferon-related developmental regulator 1 [Source:HGNC Symbol;Acc:5456]	7	q31.1	1	112063023	112121072	6481	-0.782054	8.67531	8.99584e-15	3.16189e-13
ENSG00000233093	LINC00892	long intergenic non-protein coding RNA 892 [Source:HGNC Symbol;Acc:48578]	X	q26.3	1	135721702	135724588	1918	-0.979918	5.65225	9.04855e-15	3.17359e-13
ENSG00000140319	SRP14	signal recognition particle 14kDa (homologous Alu RNA binding protein) [Source:HGNC Symbol;Acc:11299]	15	q15.1	-1	40327940	40331389	2005	-0.499012	8.35601	9.41033e-15	3.29341e-13
ENSG00000189403	HMGB1	high mobility group box 1 [Source:HGNC Symbol;Acc:4983]	13	q12.3	-1	31032884	31191734	5828	-0.590053	11.2238	9.66575e-15	3.37558e-13
ENSG00000185909	KLHDC8B	kelch domain containing 8B [Source:HGNC Symbol;Acc:28557]	3	p21.31	1	49209044	49213917	2156	-1.60205	5.46195	9.92817e-15	3.45983e-13
ENSG00000155657	TTN	titin [Source:HGNC Symbol;Acc:12403]	2	q31.2	-1	179390716	179695529	118327	3.48168	4.34707	1.0207e-14	3.54944e-13
ENSG00000158856	DMTN	dematin actin binding protein [Source:HGNC Symbol;Acc:3382]	8	p21.3	1	21906506	21940038	4511	-1.00989	8.88798	1.03898e-14	3.60532e-13
ENSG00000205038	PKHD1L1	polycystic kidney and hepatic disease 1 (autosomal recessive)-like 1 [Source:HGNC Symbol;Acc:20313]	8	q23.1	1	110374706	110542559	13728	-1.11801	8.03371	1.06759e-14	3.69677e-13
ENSG00000103316	CRYM	crystallin, mu [Source:HGNC Symbol;Acc:2418]	16	p12.2	-1	21250195	21314404	3782	-2.25599	6.02354	1.1113e-14	3.83997e-13
ENSG00000158417	EIF5B	eukaryotic translation initiation factor 5B [Source:HGNC Symbol;Acc:30793]	2	q11.2	1	99953816	100017789	7877	1.34122	4.83484	1.15214e-14	3.97268e-13
ENSG00000064393	HIPK2	homeodomain interacting protein kinase 2 [Source:HGNC Symbol;Acc:14402]	7	q34	-1	139246316	139477577	15220	-0.983744	5.91543	1.15738e-14	3.98238e-13
ENSG00000019582	CD74	CD74 molecule, major histocompatibility complex, class II invariant chain [Source:HGNC Symbol;Acc:1697]	5	q32	-1	149781200	149792492	3184	1.04474	9.64854	1.16014e-14	3.98348e-13
ENSG00000169764	UGP2	UDP-glucose pyrophosphorylase 2 [Source:HGNC Symbol;Acc:12527]	2	p15	1	64068074	64118696	6477	-0.780954	7.74295	1.18302e-14	4.05352e-13
ENSG00000184983	NDUFA6	NADH dehydrogenase (ubiquinone) 1 alpha subcomplex, 6, 14kDa [Source:HGNC Symbol;Acc:7690]	22	q13.2	-1	42481529	42486959	1416	-0.696091	9.36396	1.23218e-14	4.21313e-13
ENSG00000168497	SDPR	serum deprivation response [Source:HGNC Symbol;Acc:10690]	2	q32.3	-1	192699028	192711981	3229	-0.755825	9.20621	1.26039e-14	4.30058e-13
ENSG00000198814	GK	glycerol kinase [Source:HGNC Symbol;Acc:4289]	X	p21.2	1	30671476	30748725	4511	-1.01115	6.32518	1.27257e-14	4.33311e-13
ENSG00000168002	POLR2G	polymerase (RNA) II (DNA directed) polypeptide G [Source:HGNC Symbol;Acc:9194]	11	q12.3	1	62529016	62534182	1923	-0.762379	8.27355	1.28304e-14	4.35966e-13
ENSG00000123739	PLA2G12A	phospholipase A2, group XIIA [Source:HGNC Symbol;Acc:18554]	4	q25	-1	110631145	110651233	5228	-0.781663	7.98634	1.32659e-14	4.49828e-13
ENSG00000180354	MTURN	maturin, neural progenitor differentiation regulator homolog (Xenopus) [Source:HGNC Symbol;Acc:25457]	7	p14.3	1	30174426	30202378	6532	-0.720447	7.28911	1.32988e-14	4.50012e-13
ENSG00000170889	RPS9	ribosomal protein S9 [Source:HGNC Symbol;Acc:10442]	19	q13.42	1	54704610	54752862	4371	1.08456	6.61118	1.42908e-14	4.82581e-13
ENSG00000127824	TUBA4A	tubulin, alpha 4a [Source:HGNC Symbol;Acc:12407]	2	q35	-1	220114433	220142892	4079	-0.738609	10.5362	1.43381e-14	4.83179e-13
ENSG00000127314	RAP1B	RAP1B, member of RAS oncogene family [Source:HGNC Symbol;Acc:9857]	12	q15	1	69004619	69054372	5633	-0.710334	10.1268	1.62175e-14	5.44268e-13
ENSG00000130726	TRIM28	tripartite motif containing 28 [Source:HGNC Symbol;Acc:16384]	19	q13.43	1	59055458	59062089	4034	1.69203	3.80849	1.75904e-14	5.8793e-13
ENSG00000126581	BECN1	beclin 1, autophagy related [Source:HGNC Symbol;Acc:1034]	17	q21.31	-1	40962152	40985367	5141	-0.730204	8.26747	1.87346e-14	6.2362e-13
ENSG00000119632	IFI27L2	interferon, alpha-inducible protein 27-like 2 [Source:HGNC Symbol;Acc:19753]	14	q32.12	-1	94594116	94596590	1662	-0.952926	6.61678	1.91234e-14	6.35271e-13
ENSG00000128609	NDUFA5	NADH dehydrogenase (ubiquinone) 1 alpha subcomplex, 5 [Source:HGNC Symbol;Acc:7688]	7	q31.32	-1	123177051	123198309	9851	-0.730731	8.06644	1.92413e-14	6.3789e-13
ENSG00000038219	BOD1L1	biorientation of chromosomes in cell division 1-like 1 [Source:HGNC Symbol;Acc:31792]	4	p15.33	-1	13570362	13629347	15860	1.75204	4.64343	2.02317e-14	6.69365e-13
ENSG00000143321	HDGF	hepatoma-derived growth factor [Source:HGNC Symbol;Acc:4856]	1	q23.1	-1	156711899	156736717	3790	-0.967401	6.41166	2.16405e-14	7.1453e-13
ENSG00000125744	RTN2	reticulon 2 [Source:HGNC Symbol;Acc:10468]	19	q13.32	-1	45988547	46000319	3238	-0.898508	5.04355	2.17962e-14	7.1822e-13
ENSG00000129003	VPS13C	vacuolar protein sorting 13 homolog C (S. cerevisiae) [Source:HGNC Symbol;Acc:23594]	15	q22.2	-1	62144588	62352672	16791	1.13406	6.17558	2.36578e-14	7.76431e-13
ENSG00000140264	SERF2	small EDRK-rich factor 2 [Source:HGNC Symbol;Acc:10757]	15	q15.3	1	44069285	44094787	7347	-1.11908	10.4229	2.48786e-14	8.14861e-13
ENSG00000134548	C12orf39	chromosome 12 open reading frame 39 [Source:HGNC Symbol;Acc:28139]	12	p12.1	1	21679241	21690311	2935	-0.975289	7.45925	2.55436e-14	8.33304e-13
ENSG00000110514	MADD	MAP-kinase activating death domain [Source:HGNC Symbol;Acc:6766]	11	p11.2	1	47290712	47351582	8353	-1.19803	7.99785	2.88823e-14	9.36612e-13
ENSG00000114626	ABTB1	ankyrin repeat and BTB (POZ) domain containing 1 [Source:HGNC Symbol;Acc:18275]	3	q21.3	1	127391778	127399768	6154	-0.827548	7.94546	2.93122e-14	9.48671e-13
ENSG00000228409	CCT6P1	chaperonin containing TCP1, subunit 6 (zeta) pseudogene 1 [Source:HGNC Symbol;Acc:33094]	7	q11.21	1	65216129	65228341	1712	-0.883852	7.87783	3.00888e-14	9.7188e-13
ENSG00000185305	ARL15	ADP-ribosylation factor-like 15 [Source:HGNC Symbol;Acc:25945]	5	q11.2	-1	53179775	53606412	3791	-1.06838	5.85119	3.07136e-14	9.90104e-13
ENSG00000081237	PTPRC	protein tyrosine phosphatase, receptor type, C [Source:HGNC Symbol;Acc:9666]	1	q31.3	1	198607801	198726545	8507	1.60598	8.08083	3.11308e-14	9.99611e-13
ENSG00000181016	LSMEM1	leucine-rich single-pass membrane protein 1 [Source:HGNC Symbol;Acc:22036]	7	q31.1	1	112120908	112131117	2592	-1.06996	5.14165	3.1821e-14	1.01927e-12
ENSG00000211899	IGHM	immunoglobulin heavy constant mu [Source:HGNC Symbol;Acc:5541]	14	q32.33	-1	106320349	106322323	1461	1.88604	5.55825	3.18726e-14	1.01927e-12
ENSG00000237803	LINC00211	long intergenic non-protein coding RNA 211 [Source:HGNC Symbol;Acc:37459]	2	p22.2	-1	38053390	38103417	2595	-0.836942	6.06238	3.19302e-14	1.01927e-12
ENSG00000113851	CRBN	cereblon [Source:HGNC Symbol;Acc:30185]	3	p26.2	-1	3190676	3221394	7163	-0.627765	9.73922	3.26192e-14	1.03924e-12
ENSG00000085117	CD82	CD82 molecule [Source:HGNC Symbol;Acc:6210]	11	p11.2	1	44585977	44641913	4054	-0.942577	8.13243	3.46665e-14	1.10231e-12
ENSG00000198668	CALM1	calmodulin 1 (phosphorylase kinase, delta) [Source:HGNC Symbol;Acc:1442]	14	q32.11	1	90862846	90874605	7705	-0.5994	11.2768	3.56654e-14	1.13187e-12
ENSG00000103769	RAB11A	RAB11A, member RAS oncogene family [Source:HGNC Symbol;Acc:9760]	15	q22.31	1	66018392	66184329	5691	-0.711458	10.8457	3.72064e-14	1.17849e-12
ENSG00000013016	EHD3	EH-domain containing 3 [Source:HGNC Symbol;Acc:3244]	2	p23.1	1	31456880	31492313	4959	-0.895337	6.54453	3.94151e-14	1.24363e-12
ENSG00000134882	UBAC2	UBA domain containing 2 [Source:HGNC Symbol;Acc:20486]	13	q32.3	1	99853028	100038688	4519	-0.663687	7.88011	4.18223e-14	1.31704e-12
ENSG00000107438	PDLIM1	PDZ and LIM domain 1 [Source:HGNC Symbol;Acc:2067]	10	q24.1	-1	96997329	97050781	2239	-0.736403	10.922	4.44687e-14	1.395e-12
ENSG00000118680	MYL12B	myosin, light chain 12B, regulatory [Source:HGNC Symbol;Acc:29827]	18	p11.31	1	3261907	3278282	1761	-0.516166	9.04767	4.45589e-14	1.39515e-12
ENSG00000189043	NDUFA4	NADH dehydrogenase (ubiquinone) 1 alpha subcomplex, 4, 9kDa [Source:HGNC Symbol;Acc:7687]	7	p21.3	-1	10971578	10979883	3556	-0.67633	8.92222	4.51564e-14	1.41116e-12
ENSG00000188921	PTPLAD2	protein tyrosine phosphatase-like A domain containing 2 [Source:HGNC Symbol;Acc:20920]	9	p21.3	-1	20995306	21031635	9768	-0.771107	9.83831	4.5336e-14	1.41205e-12
ENSG00000054267	ARID4B	AT rich interactive domain 4B (RBP1-like) [Source:HGNC Symbol;Acc:15550]	1	q42.3	-1	235294949	235491534	11073	0.966928	6.14637	4.53576e-14	1.41205e-12
ENSG00000170100	ZNF778	zinc finger protein 778 [Source:HGNC Symbol;Acc:26479]	16	q24.3	1	89284118	89295363	3150	-1.0458	4.52933	4.63861e-14	1.44132e-12
ENSG00000087053	MTMR2	myotubularin related protein 2 [Source:HGNC Symbol;Acc:7450]	11	q21	-1	95566046	95658479	6119	-1.35143	7.459	4.76681e-14	1.47834e-12
ENSG00000167460	TPM4	tropomyosin 4 [Source:HGNC Symbol;Acc:12013]	19	p13.12	1	16177831	16213813	7412	-0.871707	10.6941	4.94967e-14	1.53215e-12
ENSG00000107521	HPS1	Hermansky-Pudlak syndrome 1 [Source:HGNC Symbol;Acc:5163]	10	q24.2	-1	100175955	100206684	5277	-0.861845	7.14336	5.06297e-14	1.56426e-12
ENSG00000073009	IKBKG	inhibitor of kappa light polypeptide gene enhancer in B-cells, kinase gamma [Source:HGNC Symbol;Acc:5961]	X	q28	1	153769414	153796782	7462	-1.10456	4.70495	5.47297e-14	1.68774e-12
ENSG00000135968	GCC2	GRIP and coiled-coil domain containing 2 [Source:HGNC Symbol;Acc:23218]	2	q12.3	1	109065017	109125871	13282	1.06266	5.30023	5.82923e-14	1.79422e-12
ENSG00000105374	NKG7	natural killer cell group 7 sequence [Source:HGNC Symbol;Acc:7830]	19	q13.41	-1	51874860	51875969	935	1.4317	5.86024	6.09612e-14	1.86932e-12
ENSG00000135838	NPL	N-acetylneuraminate pyruvate lyase (dihydrodipicolinate synthase) [Source:HGNC Symbol;Acc:16781]	1	q25.3	1	182758428	182799519	4975	-0.960261	6.9225	6.51657e-14	1.99451e-12
ENSG00000105369	CD79A	CD79a molecule, immunoglobulin-associated alpha [Source:HGNC Symbol;Acc:1698]	19	q13.2	1	42381190	42385439	1503	2.21086	3.43883	6.53193e-14	1.99547e-12
ENSG00000118181	RPS25	ribosomal protein S25 [Source:HGNC Symbol;Acc:10413]	11	q23.3	-1	118886422	118889401	1477	0.971009	7.88448	6.71536e-14	2.04387e-12
ENSG00000157978	LDLRAP1	low density lipoprotein receptor adaptor protein 1 [Source:HGNC Symbol;Acc:18640]	1	p36.11	1	25870071	25895377	5397	-0.856914	7.61484	7.16554e-14	2.17683e-12
ENSG00000105058	FAM32A	family with sequence similarity 32, member A [Source:HGNC Symbol;Acc:24563]	19	p13.12	1	16296191	16302857	1921	-0.616335	6.41275	7.23948e-14	2.19521e-12
ENSG00000173264	GPR137	G protein-coupled receptor 137 [Source:HGNC Symbol;Acc:24300]	11	q13.1	1	64037534	64056972	4031	-1.13639	4.79051	7.43568e-14	2.25053e-12
ENSG00000088726	TMEM40	transmembrane protein 40 [Source:HGNC Symbol;Acc:25620]	3	p25.2	-1	12775024	12810956	3562	-0.645777	10.3388	7.47429e-14	2.25804e-12
ENSG00000118855	MFSD1	major facilitator superfamily domain containing 1 [Source:HGNC Symbol;Acc:25874]	3	q25.32	1	158449987	158547508	5288	-0.691629	11.2257	8.66872e-14	2.60444e-12
ENSG00000002586	CD99	CD99 molecule [Source:HGNC Symbol;Acc:7082]	X	p22.33	1	2609220	2659350	3284	-0.760422	11.1209	8.80726e-14	2.64121e-12
ENSG00000100225	FBXO7	F-box protein 7 [Source:HGNC Symbol;Acc:13586]	22	q12.3	1	32870663	32894818	8523	-0.649135	8.91418	8.91924e-14	2.66501e-12
ENSG00000134198	TSPAN2	tetraspanin 2 [Source:HGNC Symbol;Acc:20659]	1	p13.2	-1	115590632	115632121	3410	-1.21848	7.01009	8.99326e-14	2.68222e-12
ENSG00000173542	MOB1B	MOB kinase activator 1B [Source:HGNC Symbol;Acc:29801]	4	q13.3	1	71768043	71888166	8801	-0.907804	6.36653	9.02027e-14	2.68538e-12
ENSG00000159840	ZYX	zyxin [Source:HGNC Symbol;Acc:13200]	7	q34	1	143078173	143088204	3482	-0.901582	8.39161	9.28763e-14	2.75995e-12
ENSG00000086232	EIF2AK1	eukaryotic translation initiation factor 2-alpha kinase 1 [Source:HGNC Symbol;Acc:24921]	7	p22.1	-1	6061881	6098861	5544	-0.93919	10.3545	9.49635e-14	2.81685e-12
ENSG00000123908	AGO2	argonaute RISC catalytic component 2 [Source:HGNC Symbol;Acc:3263]	8	q24.3	-1	141541264	141645718	4824	-1.7009	4.18846	1.00321e-13	2.97038e-12
ENSG00000033627	ATP6V0A1	ATPase, H+ transporting, lysosomal V0 subunit a1 [Source:HGNC Symbol;Acc:865]	17	q21.2	1	40610862	40674629	10968	-1.44057	5.76574	1.04291e-13	3.07979e-12
ENSG00000145335	SNCA	synuclein, alpha (non A4 component of amyloid precursor) [Source:HGNC Symbol;Acc:11138]	4	q22.1	-1	90645250	90759466	4011	-0.747456	10.4009	1.05586e-13	3.1076e-12
ENSG00000022267	FHL1	four and a half LIM domains 1 [Source:HGNC Symbol;Acc:3702]	X	q26.3	1	135229559	135293518	4945	-1.05796	7.94025	1.05716e-13	3.1076e-12
ENSG00000196531	NACA	nascent polypeptide-associated complex alpha subunit [Source:HGNC Symbol;Acc:7629]	12	q13.3	-1	57106212	57125412	10008	0.755951	8.12198	1.11483e-13	3.27122e-12
ENSG00000183508	FAM46C	family with sequence similarity 46, member C [Source:HGNC Symbol;Acc:24712]	1	p12	1	118148556	118170994	5751	-1.18655	3.1357	1.23103e-13	3.60573e-12
ENSG00000133606	MKRN1	makorin ring finger protein 1 [Source:HGNC Symbol;Acc:7112]	7	q34	-1	140152840	140179369	5869	-0.693828	8.11584	1.31809e-13	3.85381e-12
ENSG00000127184	COX7C	cytochrome c oxidase subunit VIIc [Source:HGNC Symbol;Acc:2292]	5	q14.3	1	85913721	85916779	1993	0.723986	6.22768	1.35599e-13	3.95757e-12
ENSG00000084733	RAB10	RAB10, member RAS oncogene family [Source:HGNC Symbol;Acc:9759]	2	p23.3	1	26256976	26360323	3631	-0.631298	7.66814	1.37294e-13	3.99987e-12
ENSG00000109920	FNBP4	formin binding protein 4 [Source:HGNC Symbol;Acc:19752]	11	p11.2	-1	47738072	47788995	7593	1.87211	3.66846	1.41552e-13	4.11659e-12
ENSG00000259719			14	q22.3	1	56777598	56811719	846	-0.731309	7.3653	1.4561e-13	4.22709e-12
ENSG00000067365	METTL22	methyltransferase like 22 [Source:HGNC Symbol;Acc:28368]	16	p13.2	1	8715540	8740081	4824	-1.01176	6.13456	1.50778e-13	4.36935e-12
ENSG00000133317	LGALS12	lectin, galactoside-binding, soluble, 12 [Source:HGNC Symbol;Acc:15788]	11	q12.3	1	63273556	63284246	2270	-0.750863	8.05887	1.52406e-13	4.4087e-12
ENSG00000118508	RAB32	RAB32, member RAS oncogene family [Source:HGNC Symbol;Acc:9772]	6	q24.3	1	146864829	146876101	1217	-0.768549	7.42481	1.57849e-13	4.55006e-12
ENSG00000224805	LINC00853	long intergenic non-protein coding RNA 853 [Source:HGNC Symbol;Acc:43716]	1	p33	1	47644922	47646011	661	-0.807716	5.73376	1.58866e-13	4.57133e-12
ENSG00000104660	LEPROTL1	leptin receptor overlapping transcript-like 1 [Source:HGNC Symbol;Acc:6555]	8	p12	1	29952914	30034724	5421	1.11537	3.78003	1.60993e-13	4.62437e-12
ENSG00000105373	GLTSCR2	glioma tumor suppressor candidate region gene 2 [Source:HGNC Symbol;Acc:4333]	19	q13.33	1	48248779	48260315	5341	1.8282	4.80794	1.67646e-13	4.80702e-12
ENSG00000197728	RPS26	ribosomal protein S26 [Source:HGNC Symbol;Acc:10414]	12	q13.2	1	56435637	56438116	1600	1.16872	6.89909	1.68423e-13	4.82085e-12
ENSG00000130811	EIF3G	eukaryotic translation initiation factor 3, subunit G [Source:HGNC Symbol;Acc:3274]	19	p13.2	-1	10225693	10230596	3598	0.96624	5.62468	1.7038e-13	4.86834e-12
ENSG00000085733	CTTN	cortactin [Source:HGNC Symbol;Acc:3338]	11	q13.3	1	70244510	70282690	6949	-0.726644	8.92257	1.76288e-13	5.02835e-12
ENSG00000204272			X	p11.21	1	56755692	56844813	1529	-0.860042	5.88577	1.95633e-13	5.57043e-12
ENSG00000123091	RNF11	ring finger protein 11 [Source:HGNC Symbol;Acc:10056]	1	p32.3	1	51701943	51739127	3122	-0.789502	7.13883	1.98377e-13	5.62894e-12
ENSG00000147400	CETN2	centrin, EF-hand protein, 2 [Source:HGNC Symbol;Acc:1867]	X	q28	-1	151995517	151999321	1928	-0.76198	6.99095	2.11584e-13	5.99329e-12
ENSG00000126458	RRAS	related RAS viral (r-ras) oncogene homolog [Source:HGNC Symbol;Acc:10447]	19	q13.33	-1	50138549	50143458	1160	-1.00035	5.72272	2.15752e-13	6.10077e-12
ENSG00000049323	LTBP1	latent transforming growth factor beta binding protein 1 [Source:HGNC Symbol;Acc:6714]	2	p22.3	1	33172039	33624576	7329	-0.86274	10.2664	2.37689e-13	6.70947e-12
ENSG00000006576	PHTF2	putative homeodomain transcription factor 2 [Source:HGNC Symbol;Acc:13411]	7	q11.23	1	77428122	77586818	8631	-1.15445	6.33895	2.52847e-13	7.1128e-12
ENSG00000166091	CMTM5	CKLF-like MARVEL transmembrane domain containing 5 [Source:HGNC Symbol;Acc:19176]	14	q11.2	1	23846017	23848981	2875	-0.799602	8.70488	2.5479e-13	7.15513e-12
ENSG00000183019	C19orf59	chromosome 19 open reading frame 59 [Source:HGNC Symbol;Acc:27291]	19	p13.2	1	7741514	7744712	1906	-1.32139	4.19662	2.60114e-13	7.29211e-12
ENSG00000102144	PGK1	phosphoglycerate kinase 1 [Source:HGNC Symbol;Acc:8896]	X	q21.1	1	77320685	77384793	5725	-0.608826	8.89354	2.65003e-13	7.41646e-12
ENSG00000187098	MITF	microphthalmia-associated transcription factor [Source:HGNC Symbol;Acc:7105]	3	p14.1	1	69788586	70017488	7222	-1.06868	6.90816	2.68226e-13	7.49381e-12
ENSG00000128294	TPST2	tyrosylprotein sulfotransferase 2 [Source:HGNC Symbol;Acc:12021]	22	q12.1	-1	26921458	26992681	3448	-0.823029	8.16305	2.72872e-13	7.61061e-12
ENSG00000106034	CPED1	cadherin-like and PC-esterase domain containing 1 [Source:HGNC Symbol;Acc:26159]	7	q31.31	1	120628731	120937498	7705	-1.53163	5.54736	2.74196e-13	7.63452e-12
ENSG00000108039	XPNPEP1	X-prolyl aminopeptidase (aminopeptidase P) 1, soluble [Source:HGNC Symbol;Acc:12822]	10	q25.1	-1	111624524	111683311	6691	-0.854782	9.35326	2.79607e-13	7.75874e-12
ENSG00000105202	FBL	fibrillarin [Source:HGNC Symbol;Acc:3599]	19	q13.2	-1	40325098	40337054	2173	1.85846	3.66501	2.83319e-13	7.84841e-12
ENSG00000184900	SUMO3	small ubiquitin-like modifier 3 [Source:HGNC Symbol;Acc:11124]	21	q22.3	-1	46225532	46238694	2732	-0.671128	6.88316	2.92247e-13	8.08204e-12
ENSG00000114784	EIF1B	eukaryotic translation initiation factor 1B [Source:HGNC Symbol;Acc:30792]	3	p22.1	1	40351175	40353915	1912	-0.695151	7.43866	2.97807e-13	8.20802e-12
ENSG00000100614	PPM1A	protein phosphatase, Mg2+/Mn2+ dependent, 1A [Source:HGNC Symbol;Acc:9275]	14	q23.1	1	60712470	60765805	11860	-0.832916	6.17619	3.01862e-13	8.30097e-12
ENSG00000168765	GSTM4	glutathione S-transferase mu 4 [Source:HGNC Symbol;Acc:4636]	1	p13.3	1	110198703	110208118	5370	-1.14456	6.80452	3.02195e-13	8.30097e-12
ENSG00000100600	LGMN	legumain [Source:HGNC Symbol;Acc:9472]	14	q32.12	-1	93170152	93215047	3899	-1.0031	6.40192	3.09189e-13	8.46463e-12
ENSG00000168118	RAB4A	RAB4A, member RAS oncogene family [Source:HGNC Symbol;Acc:9781]	1	q42.13	1	229406822	229441641	3297	-0.887992	8.91042	3.10795e-13	8.49437e-12
ENSG00000237805			17	q12	1	34195971	34212867	662	-1.27134	4.93148	3.21816e-13	8.78091e-12
ENSG00000125354	38961	septin 6 [Source:HGNC Symbol;Acc:15848]	X	q24	-1	118749687	118827333	6553	-0.701892	8.85929	3.28538e-13	8.9345e-12
ENSG00000141027	NCOR1	nuclear receptor corepressor 1 [Source:HGNC Symbol;Acc:7672]	17	p11.2	-1	15932471	16121499	15393	-0.565819	9.15923	3.37988e-13	9.17622e-12
ENSG00000160445	ZER1	zyg-11 related, cell cycle regulator [Source:HGNC Symbol;Acc:30960]	9	q34.11	-1	131492065	131534693	4370	-1.3237	5.01047	3.69319e-13	1.00102e-11
ENSG00000168010	ATG16L2	autophagy related 16-like 2 (S. cerevisiae) [Source:HGNC Symbol;Acc:25464]	11	q13.4	1	72525353	72554719	8617	2.37837	3.4875	3.85585e-13	1.04338e-11
ENSG00000156467	UQCRB	ubiquinol-cytochrome c reductase binding protein [Source:HGNC Symbol;Acc:12582]	8	q22.1	-1	97238148	97247862	9715	0.611948	6.13392	4.02471e-13	1.08727e-11
ENSG00000160991	ORAI2	ORAI calcium release-activated calcium modulator 2 [Source:HGNC Symbol;Acc:21667]	7	q22.1	1	102073553	102097268	11098	-1.20271	4.40091	4.30663e-13	1.15769e-11
ENSG00000129351	ILF3	interleukin enhancer binding factor 3, 90kDa [Source:HGNC Symbol;Acc:6038]	19	p13.2	1	10764937	10803093	11024	1.63827	4.03462	4.75704e-13	1.27458e-11
ENSG00000213654	GPSM3	G-protein signaling modulator 3 [Source:HGNC Symbol;Acc:13945]	6	p21.32	-1	32158543	32163300	1854	-0.740609	7.65136	4.79724e-13	1.28324e-11
ENSG00000160654	CD3G	CD3g molecule, gamma (CD3-TCR complex) [Source:HGNC Symbol;Acc:1675]	11	q23.3	1	118215059	118225876	3836	2.71734	3.34076	4.82915e-13	1.28967e-11
ENSG00000101236	RNF24	ring finger protein 24 [Source:HGNC Symbol;Acc:13779]	20	p13	-1	3907956	3996229	7668	-0.869645	6.13793	5.63413e-13	1.49974e-11
ENSG00000162704	ARPC5	actin related protein 2/3 complex, subunit 5, 16kDa [Source:HGNC Symbol;Acc:708]	1	q25.3	-1	183592401	183604892	5482	-0.570063	9.38269	5.76381e-13	1.53177e-11
ENSG00000177076	ACER2	alkaline ceramidase 2 [Source:HGNC Symbol;Acc:23675]	9	p22.1	1	19408925	19452018	2437	-1.25674	4.42879	5.79407e-13	1.53731e-11
ENSG00000211450	C11orf31	chromosome 11 open reading frame 31 [Source:HGNC Symbol;Acc:18251]	11	q12.1	1	57508825	57510986	2162	0.922882	3.15961	5.83326e-13	1.54359e-11
ENSG00000126432	PRDX5	peroxiredoxin 5 [Source:HGNC Symbol;Acc:9355]	11	q13.1	1	64085560	64089283	893	-0.719721	8.0398	5.83665e-13	1.54359e-11
ENSG00000155366	RHOC	ras homolog family member C [Source:HGNC Symbol;Acc:669]	1	p13.2	-1	113243728	113250056	4028	-0.833862	5.44749	5.85587e-13	1.54491e-11
ENSG00000229056			2	q32.3	1	197124748	197128928	1607	-1.36175	3.52516	5.86051e-13	1.54491e-11
ENSG00000102230	PCYT1B	phosphate cytidylyltransferase 1, choline, beta [Source:HGNC Symbol;Acc:8755]	X	p22.11	-1	24576204	24690794	5555	-1.13676	5.96305	5.89632e-13	1.55184e-11
ENSG00000101782	RIOK3	RIO kinase 3 [Source:HGNC Symbol;Acc:11451]	18	q11.2	1	21032787	21066567	5320	-0.682618	10.2473	5.95174e-13	1.56095e-11
ENSG00000182670	TTC3	tetratricopeptide repeat domain 3 [Source:HGNC Symbol;Acc:12393]	21	q22.13	1	38445526	38575413	15883	0.901397	6.06828	5.95957e-13	1.56095e-11
ENSG00000156256	USP16	ubiquitin specific peptidase 16 [Source:HGNC Symbol;Acc:12614]	21	q21.3	1	30396950	30426809	5694	1.46246	4.7344	6.01833e-13	1.57096e-11
ENSG00000177981	ASB8	ankyrin repeat and SOCS box containing 8 [Source:HGNC Symbol;Acc:17183]	12	q13.11	-1	48541571	48574996	4087	-0.645387	6.20842	6.02662e-13	1.57096e-11
ENSG00000174695	TMEM167A	transmembrane protein 167A [Source:HGNC Symbol;Acc:28330]	5	q14.2	-1	82348665	82373682	4908	-0.733913	5.2264	6.32062e-13	1.64497e-11
ENSG00000136810	TXN	thioredoxin [Source:HGNC Symbol;Acc:12435]	9	q31.3	-1	113006091	113018920	1142	-0.48953	7.29532	6.76133e-13	1.75408e-11
ENSG00000103202	NME4	NME/NM23 nucleoside diphosphate kinase 4 [Source:HGNC Symbol;Acc:7852]	16	p13.3	1	446725	460367	3663	-1.60138	5.38766	6.86025e-13	1.77692e-11
ENSG00000127838	PNKD	paroxysmal nonkinesigenic dyskinesia [Source:HGNC Symbol;Acc:9153]	2	q35	1	219135115	219211516	5184	-0.956142	6.27107	7.38009e-13	1.90855e-11
ENSG00000198258	UBL5	ubiquitin-like 5 [Source:HGNC Symbol;Acc:13736]	19	p13.2	1	9938568	9940791	1931	-0.548196	8.07185	7.76469e-13	2.00484e-11
ENSG00000146112	PPP1R18	protein phosphatase 1, regulatory subunit 18 [Source:HGNC Symbol;Acc:29413]	6	p21.33	-1	30644166	30655672	4599	-0.992494	4.90512	7.79624e-13	2.00981e-11
ENSG00000023191	RNH1	ribonuclease/angiogenin inhibitor 1 [Source:HGNC Symbol;Acc:10074]	11	p15.5	-1	494512	507300	7367	-0.83079	7.14106	8.04031e-13	2.06688e-11
ENSG00000134297	PLEKHA8P1	pleckstrin homology domain containing, family A member 8 pseudogene 1 [Source:HGNC Symbol;Acc:30222]	12	q12	-1	45566847	45609824	2320	-0.761135	5.25022	8.04293e-13	2.06688e-11
ENSG00000162923	WDR26	WD repeat domain 26 [Source:HGNC Symbol;Acc:21208]	1	q42.12	-1	224572845	224624735	10481	-0.876052	6.98013	8.28322e-13	2.12196e-11
ENSG00000196954	CASP4	caspase 4, apoptosis-related cysteine peptidase [Source:HGNC Symbol;Acc:1505]	11	q22.3	-1	104813593	104840163	7256	-0.719157	7.65142	8.41548e-13	2.15247e-11
ENSG00000116560	SFPQ	splicing factor proline/glutamine-rich [Source:HGNC Symbol;Acc:10774]	1	p34.3	-1	35641979	35658749	7426	1.54791	4.64673	8.44551e-13	2.15527e-11
ENSG00000148346	LCN2	lipocalin 2 [Source:HGNC Symbol;Acc:6526]	9	q34.11	1	130911350	130915734	2057	-0.860355	10.3101	8.51317e-13	2.16728e-11
ENSG00000213445	SIPA1	signal-induced proliferation-associated 1 [Source:HGNC Symbol;Acc:10885]	11	q13.1	1	65405568	65418401	4668	2.06533	3.09307	8.64606e-13	2.19769e-11
ENSG00000023445	BIRC3	baculoviral IAP repeat containing 3 [Source:HGNC Symbol;Acc:591]	11	q22.2	1	102188215	102210134	7484	1.78639	3.13813	9.08867e-13	2.30303e-11
ENSG00000112077	RHAG	Rh-associated glycoprotein [Source:HGNC Symbol;Acc:10006]	6	p12.3	-1	49572871	49604552	1912	-4.69475	3.38289	9.13803e-13	2.31195e-11
ENSG00000161570	CCL5	chemokine (C-C motif) ligand 5 [Source:HGNC Symbol;Acc:10632]	17	q12	-1	34198495	34207797	1512	-0.767927	13.226	9.78294e-13	2.47129e-11
ENSG00000204310	AGPAT1	1-acylglycerol-3-phosphate O-acyltransferase 1 [Source:HGNC Symbol;Acc:324]	6	p21.32	-1	32135989	32145873	3631	-0.993443	3.82913	9.82334e-13	2.47767e-11
ENSG00000124635	HIST1H2BJ	histone cluster 1, H2bj [Source:HGNC Symbol;Acc:4761]	6	p22.1	-1	27093676	27100541	1100	-0.711856	7.42168	1.02641e-12	2.58484e-11
ENSG00000109854	HTATIP2	HIV-1 Tat interactive protein 2, 30kDa [Source:HGNC Symbol;Acc:16637]	11	p15.1	1	20385231	20405329	2797	-1.19808	7.38706	1.03033e-12	2.59074e-11
ENSG00000138722	MMRN1	multimerin 1 [Source:HGNC Symbol;Acc:7178]	4	q22.1	1	90800683	90875780	5510	-1.24935	7.52913	1.07842e-12	2.70332e-11
ENSG00000205639	MFSD2B	major facilitator superfamily domain containing 2B [Source:HGNC Symbol;Acc:37207]	2	p23.3	1	24232951	24286191	4438	-1.02254	6.92026	1.09067e-12	2.72985e-11
ENSG00000079277	MKNK1	MAP kinase interacting serine/threonine kinase 1 [Source:HGNC Symbol;Acc:7110]	1	p33	-1	47023090	47082515	8060	-1.02734	5.14439	1.12052e-12	2.80027e-11
ENSG00000182866	LCK	lymphocyte-specific protein tyrosine kinase [Source:HGNC Symbol;Acc:6524]	1	p35.1	1	32716840	32751766	3337	1.69029	5.45376	1.12612e-12	2.80997e-11
ENSG00000187800	PEAR1	platelet endothelial aggregation receptor 1 [Source:HGNC Symbol;Acc:33631]	1	q23.1	1	156863490	156886226	5530	-1.07328	6.72831	1.1298e-12	2.81485e-11
ENSG00000211829	TRDC	T cell receptor delta constant [Source:HGNC Symbol;Acc:12253]	14	q11.2	1	22931924	22934779	720	1.57821	3.95188	1.14927e-12	2.859e-11
ENSG00000119048	UBE2B	ubiquitin-conjugating enzyme E2B [Source:HGNC Symbol;Acc:12473]	5	q31.1	1	133706870	133727683	3291	-0.689383	7.55092	1.19018e-12	2.95627e-11
ENSG00000099256	PRTFDC1	phosphoribosyl transferase domain containing 1 [Source:HGNC Symbol;Acc:23333]	10	p12.1	-1	25137536	25241533	2329	-0.894432	6.13532	1.27428e-12	3.15455e-11
ENSG00000159461	AMFR	autocrine motility factor receptor, E3 ubiquitin protein ligase [Source:HGNC Symbol;Acc:463]	16	q12.2	-1	56395364	56459450	5758	-1.20608	6.3696	1.27579e-12	3.15455e-11
ENSG00000149781	FERMT3	fermitin family member 3 [Source:HGNC Symbol;Acc:23151]	11	q13.1	1	63974150	63991354	3062	-0.880115	11.132	1.33095e-12	3.28099e-11
ENSG00000165682	CLEC1B	C-type lectin domain family 1, member B [Source:HGNC Symbol;Acc:24356]	12	p13.2	-1	10138241	10166023	3670	-0.814521	9.16067	1.34904e-12	3.31558e-11
ENSG00000078596	ITM2A	integral membrane protein 2A [Source:HGNC Symbol;Acc:6173]	X	q21.1	-1	78615881	78623164	2051	-0.753342	7.61838	1.43044e-12	3.51038e-11
ENSG00000151743	AMN1	antagonist of mitotic exit network 1 homolog (S. cerevisiae) [Source:HGNC Symbol;Acc:27281]	12	p11.21	-1	31824071	31882108	3195	-1.06205	5.74336	1.44752e-12	3.54697e-11
ENSG00000171735	CAMTA1	calmodulin binding transcription activator 1 [Source:HGNC Symbol;Acc:18806]	1	p36.31	1	6845384	7829766	10033	-0.632538	9.14115	1.50013e-12	3.67037e-11
ENSG00000128595	CALU	calumenin [Source:HGNC Symbol;Acc:1458]	7	q32.1	1	128379346	128411861	4537	-1.10278	6.70125	1.51697e-12	3.70604e-11
ENSG00000116962	NID1	nidogen 1 [Source:HGNC Symbol;Acc:7821]	1	q42.3	-1	236139130	236228462	5864	-2.02368	4.01395	1.5441e-12	3.76669e-11
ENSG00000175063	UBE2C	ubiquitin-conjugating enzyme E2C [Source:HGNC Symbol;Acc:15937]	20	q13.12	1	44441215	44445596	1641	-1.35845	5.43534	1.65743e-12	4.03111e-11
ENSG00000134202	GSTM3	glutathione S-transferase mu 3 (brain) [Source:HGNC Symbol;Acc:4635]	1	p13.3	-1	110276554	110284384	4837	-1.35589	5.6377	1.67226e-12	4.06113e-11
ENSG00000263563	UBBP4	ubiquitin B pseudogene 4 [Source:HGNC Symbol;Acc:12467]	17	p11.2	1	21729601	21731762	1676	-0.703231	5.02879	1.88043e-12	4.5419e-11
ENSG00000148180	GSN	gelsolin [Source:HGNC Symbol;Acc:4620]	9	q33.2	1	123970072	124095121	11097	-0.862231	9.01713	1.88254e-12	4.5419e-11
ENSG00000198000	NOL8	nucleolar protein 8 [Source:HGNC Symbol;Acc:23387]	9	q22.31	-1	95059640	95087918	8056	1.48577	4.25911	1.88412e-12	4.5419e-11
ENSG00000166501	PRKCB	protein kinase C, beta [Source:HGNC Symbol;Acc:9395]	16	p12.2	1	23847322	24231932	10037	-0.750989	8.92731	1.93763e-12	4.664e-11
ENSG00000102879	CORO1A	coronin, actin binding protein, 1A [Source:HGNC Symbol;Acc:2252]	16	p11.2	1	30194148	30200397	4871	1.03425	6.29739	1.99465e-12	4.78715e-11
ENSG00000076944	STXBP2	syntaxin binding protein 2 [Source:HGNC Symbol;Acc:11445]	19	p13.2	1	7701767	7712759	5301	-0.682745	8.87775	2.03718e-12	4.88206e-11
ENSG00000010270	STARD3NL	STARD3 N-terminal like [Source:HGNC Symbol;Acc:19169]	7	p14.1	1	38217824	38270272	4348	-0.971888	6.56433	2.15752e-12	5.16287e-11
ENSG00000107798	LIPA	lipase A, lysosomal acid, cholesterol esterase [Source:HGNC Symbol;Acc:6617]	10	q23.31	-1	90973326	91174314	4940	-1.04565	8.83687	2.22527e-12	5.30946e-11
ENSG00000204977	TRIM13	tripartite motif containing 13 [Source:HGNC Symbol;Acc:9976]	13	q14.2	1	50570024	50594617	8080	-0.917528	4.0019	2.24544e-12	5.34977e-11
ENSG00000127870	RNF6	ring finger protein (C3H2C3 type) 6 [Source:HGNC Symbol;Acc:10069]	13	q12.13	-1	26706253	26796791	4776	-1.05925	4.62077	2.26735e-12	5.39412e-11
ENSG00000116251	RPL22	ribosomal protein L22 [Source:HGNC Symbol;Acc:10315]	1	p36.31	-1	6241329	6269449	4900	1.3233	4.71306	2.27543e-12	5.40547e-11
ENSG00000140386	SCAPER	S-phase cyclin A-associated protein in the ER [Source:HGNC Symbol;Acc:13081]	15	q24.3	-1	76640526	77197785	11329	1.84246	4.19904	2.31223e-12	5.48492e-11
ENSG00000006007	GDE1	glycerophosphodiester phosphodiesterase 1 [Source:HGNC Symbol;Acc:29644]	16	p12.3	-1	19513015	19533467	4412	-0.875615	6.15308	2.32468e-12	5.50647e-11
ENSG00000183255	PTTG1IP	pituitary tumor-transforming 1 interacting protein [Source:HGNC Symbol;Acc:13524]	21	q22.3	-1	46269500	46293752	3471	-0.694897	6.84275	2.36297e-12	5.58905e-11
ENSG00000154917	RAB6B	RAB6B, member RAS oncogene family [Source:HGNC Symbol;Acc:14902]	3	q22.1	-1	133543083	133614680	6005	-1.40548	5.309	2.3738e-12	5.60657e-11
ENSG00000144674	GOLGA4	golgin A4 [Source:HGNC Symbol;Acc:4427]	3	p22.2	1	37284668	37408242	10723	1.29209	4.48073	2.43023e-12	5.7233e-11
ENSG00000138757	G3BP2	GTPase activating protein (SH3 domain) binding protein 2 [Source:HGNC Symbol;Acc:30291]	4	q21.1	-1	76567966	76649709	7178	-0.804246	8.35263	2.44854e-12	5.75811e-11
ENSG00000125971	DYNLRB1	dynein, light chain, roadblock-type 1 [Source:HGNC Symbol;Acc:15468]	20	q11.22	1	33104214	33128762	3252	-0.646894	9.79923	2.50779e-12	5.88899e-11
ENSG00000148700	ADD3	adducin 3 (gamma) [Source:HGNC Symbol;Acc:245]	10	q25.1	1	111756126	111895323	6541	-0.624538	9.67268	2.51531e-12	5.89816e-11
ENSG00000070961	ATP2B1	ATPase, Ca++ transporting, plasma membrane 1 [Source:HGNC Symbol;Acc:814]	12	q21.33	-1	89981828	90103077	9491	2.2178	3.86144	2.61289e-12	6.11821e-11
ENSG00000164181	ELOVL7	ELOVL fatty acid elongase 7 [Source:HGNC Symbol;Acc:26292]	5	q12.1	-1	60047618	60140216	4586	-0.942721	9.01794	2.73339e-12	6.39121e-11
ENSG00000167978	SRRM2	serine/arginine repetitive matrix 2 [Source:HGNC Symbol;Acc:16639]	16	p13.3	1	2802330	2822539	13266	2.06804	3.15997	2.81309e-12	6.55878e-11
ENSG00000070010	UFD1L	ubiquitin fusion degradation 1 like (yeast) [Source:HGNC Symbol;Acc:12520]	22	q11.21	-1	19437433	19466738	8736	-0.576926	7.40178	2.8663e-12	6.67334e-11
ENSG00000239839	DEFA3	defensin, alpha 3, neutrophil-specific [Source:HGNC Symbol;Acc:2762]	8	p23.1	-1	6873391	6875823	498	-3.58132	5.6181	2.95381e-12	6.85754e-11
ENSG00000122218	COPA	coatomer protein complex, subunit alpha [Source:HGNC Symbol;Acc:2230]	1	q23.2	-1	160259063	160313190	6232	-1.06082	8.10796	3.01996e-12	7.00117e-11
ENSG00000102401	ARMCX3	armadillo repeat containing, X-linked 3 [Source:HGNC Symbol;Acc:24065]	X	q22.1	1	100877787	100882833	4239	-0.836372	4.91381	3.56001e-12	8.2182e-11
ENSG00000165475	CRYL1	crystallin, lambda 1 [Source:HGNC Symbol;Acc:18246]	13	q12.11	-1	20977806	21099996	1761	-0.715536	7.73197	3.74259e-12	8.60322e-11
ENSG00000096384	HSP90AB1	heat shock protein 90kDa alpha (cytosolic), class B member 1 [Source:HGNC Symbol;Acc:5258]	6	p21.1	1	44214824	44221620	2796	0.999013	7.0191	3.90643e-12	8.95465e-11
ENSG00000007312	CD79B	CD79b molecule, immunoglobulin-associated beta [Source:HGNC Symbol;Acc:1699]	17	q23.3	-1	62006100	62009714	2080	2.22271	3.71861	4.03548e-12	9.21171e-11
ENSG00000111796	KLRB1	killer cell lectin-like receptor subfamily B, member 1 [Source:HGNC Symbol;Acc:6373]	12	p13.31	-1	9747147	9760482	1448	1.51496	4.90971	4.11567e-12	9.38166e-11
ENSG00000172893	DHCR7	7-dehydrocholesterol reductase [Source:HGNC Symbol;Acc:2860]	11	q13.4	-1	71139239	71163914	4160	-1.72449	4.22328	4.25067e-12	9.67589e-11
ENSG00000115053	NCL	nucleolin [Source:HGNC Symbol;Acc:7667]	2	q37.1	-1	232318242	232348352	6929	1.21242	5.79881	4.50785e-12	1.0247e-10
ENSG00000127831	VIL1	villin 1 [Source:HGNC Symbol;Acc:12690]	2	q35	1	219283815	219318018	6920	-1.0391	8.06641	4.5942e-12	1.04288e-10
ENSG00000074416	MGLL	monoglyceride lipase [Source:HGNC Symbol;Acc:17038]	3	q21.3	-1	127407909	127542051	10056	-0.817443	9.80464	4.79678e-12	1.08585e-10
ENSG00000234231			2	p11.2	1	88000503	88038766	2328	-1.1967	5.56441	4.92406e-12	1.11312e-10
ENSG00000103121	CMC2	C-x(9)-C motif containing 2 [Source:HGNC Symbol;Acc:24447]	16	q23.2	-1	81009698	81053875	3428	-0.847161	7.16582	5.09238e-12	1.14958e-10
ENSG00000086666	ZFAND6	zinc finger, AN1-type domain 6 [Source:HGNC Symbol;Acc:30164]	15	q25.1	1	80351910	80430735	5065	-0.583611	8.30205	5.37593e-12	1.21025e-10
ENSG00000101290	CDS2	CDP-diacylglycerol synthase (phosphatidate cytidylyltransferase) 2 [Source:HGNC Symbol;Acc:1801]	20	p12.3	1	5107432	5178533	11893	-0.926861	6.75196	5.44966e-12	1.22516e-10
ENSG00000119383	PPP2R4	protein phosphatase 2A activator, regulatory subunit 4 [Source:HGNC Symbol;Acc:9308]	9	q34.11	1	131873229	131911225	5907	-1.24956	4.93256	5.63058e-12	1.2641e-10
ENSG00000075884	ARHGAP15	Rho GTPase activating protein 15 [Source:HGNC Symbol;Acc:21030]	2	q22.2	1	143848931	144525921	7743	1.5775	5.74036	5.65045e-12	1.26682e-10
ENSG00000081181	ARG2	arginase 2 [Source:HGNC Symbol;Acc:664]	14	q24.1	1	68086515	68118437	2418	-1.16079	5.8186	5.71481e-12	1.27774e-10
ENSG00000140941	MAP1LC3B	microtubule-associated protein 1 light chain 3 beta [Source:HGNC Symbol;Acc:13352]	16	q24.2	1	87417601	87438385	5313	-0.628864	8.1745	5.92757e-12	1.32169e-10
ENSG00000148834	GSTO1	glutathione S-transferase omega 1 [Source:HGNC Symbol;Acc:13312]	10	q25.1	1	105995114	106027217	1691	-0.660245	9.81501	6.0853e-12	1.35502e-10
ENSG00000107021	TBC1D13	TBC1 domain family, member 13 [Source:HGNC Symbol;Acc:25571]	9	q34.11	1	131549483	131572711	3982	-1.20317	4.87056	6.16496e-12	1.37089e-10
ENSG00000134996	OSTF1	osteoclast stimulating factor 1 [Source:HGNC Symbol;Acc:8510]	9	q21.13	1	77703459	77762181	1319	-0.539706	8.92417	6.3266e-12	1.40492e-10
ENSG00000141293	SKAP1	src kinase associated phosphoprotein 1 [Source:HGNC Symbol;Acc:15605]	17	q21.32	-1	46210802	46507637	2648	1.59653	4.85141	7.0013e-12	1.54426e-10
ENSG00000122545	39326	septin 7 [Source:HGNC Symbol;Acc:1717]	7	p14.2	1	35840542	35944917	8547	-0.511017	11.6075	7.11084e-12	1.5663e-10
ENSG00000131100	ATP6V1E1	ATPase, H+ transporting, lysosomal 31kDa, V1 subunit E1 [Source:HGNC Symbol;Acc:857]	22	q11.21	-1	18074902	18111584	3212	-0.577826	8.60126	7.38346e-12	1.6198e-10
ENSG00000168175	MAPK1IP1L	mitogen-activated protein kinase 1 interacting protein 1-like [Source:HGNC Symbol;Acc:19840]	14	q22.3	1	55518349	55536910	6988	-0.670294	5.28663	7.5177e-12	1.64704e-10
ENSG00000108622	ICAM2	intercellular adhesion molecule 2 [Source:HGNC Symbol;Acc:5345]	17	q23.3	-1	62079954	62097994	3243	-0.690371	6.1195	7.94728e-12	1.73883e-10
ENSG00000174903	RAB1B	RAB1B, member RAS oncogene family [Source:HGNC Symbol;Acc:18370]	11	q13.2	1	66036004	66044963	2007	-0.96577	5.94267	8.12308e-12	1.77491e-10
ENSG00000103415	HMOX2	heme oxygenase (decycling) 2 [Source:HGNC Symbol;Acc:5014]	16	p13.3	1	4524691	4560348	3793	1.57378	3.77629	8.15366e-12	1.77922e-10
ENSG00000156642	NPTN	neuroplastin [Source:HGNC Symbol;Acc:17867]	15	q24.1	-1	73852355	73926475	4042	-1.01482	8.73496	8.43924e-12	1.83908e-10
ENSG00000082074	FYB	FYN binding protein [Source:HGNC Symbol;Acc:4036]	5	p13.1	-1	39105338	39274630	6100	-0.539298	10.6293	8.81317e-12	1.91546e-10
ENSG00000100351	GRAP2	GRB2-related adaptor protein 2 [Source:HGNC Symbol;Acc:4563]	22	q13.1	1	40297086	40369725	6190	-0.609285	11.0109	9.04039e-12	1.95963e-10
ENSG00000269893	SNHG8	small nucleolar RNA host gene 8 (non-protein coding) [Source:HGNC Symbol;Acc:33098]	4	q26	1	119199864	119200978	923	1.33231	3.4509	9.35467e-12	2.02507e-10
ENSG00000108465	CDK5RAP3	CDK5 regulatory subunit associated protein 3 [Source:HGNC Symbol;Acc:18673]	17	q21.32	1	46045176	46059140	6070	1.54784	4.24619	9.54315e-12	2.06314e-10
ENSG00000113761	ZNF346	zinc finger protein 346 [Source:HGNC Symbol;Acc:16403]	5	q35.2	1	176449697	176508190	4686	-2.01166	3.95198	9.86375e-12	2.12402e-10
ENSG00000163041	H3F3A	H3 histone, family 3A [Source:HGNC Symbol;Acc:4764]	1	q42.12	1	226249552	226259702	3146	-0.868522	6.41386	1.00155e-11	2.15386e-10
ENSG00000175854	SWI5	SWI5 recombination repair homolog (yeast) [Source:HGNC Symbol;Acc:31412]	9	q34.11	1	131037658	131051269	1649	-0.652467	7.45885	1.0111e-11	2.17154e-10
ENSG00000143595	AQP10	aquaporin 10 [Source:HGNC Symbol;Acc:16029]	1	q21.3	1	154293566	154297801	2292	-1.08015	5.89435	1.01826e-11	2.18406e-10
ENSG00000170144	HNRNPA3	heterogeneous nuclear ribonucleoprotein A3 [Source:HGNC Symbol;Acc:24941]	2	q31.2	1	178077291	178088686	6033	0.804163	5.00609	1.02199e-11	2.18918e-10
ENSG00000196923	PDLIM7	PDZ and LIM domain 7 (enigma) [Source:HGNC Symbol;Acc:22958]	5	q35.3	-1	176910395	176924607	4407	-0.866893	7.58599	1.03567e-11	2.21404e-10
ENSG00000187097	ENTPD5	ectonucleoside triphosphate diphosphohydrolase 5 [Source:HGNC Symbol;Acc:3367]	14	q24.3	-1	74424713	74486102	10379	-1.47916	5.29651	1.03631e-11	2.21404e-10
ENSG00000148498	PARD3	par-3 family cell polarity regulator [Source:HGNC Symbol;Acc:16051]	10	p11.21	-1	34398488	35104253	6513	-0.750819	8.25076	1.05973e-11	2.26112e-10
ENSG00000105711	SCN1B	sodium channel, voltage-gated, type I, beta subunit [Source:HGNC Symbol;Acc:10586]	19	q13.12	1	35521588	35531352	4625	-1.08174	5.23501	1.07294e-11	2.28336e-10
ENSG00000123405	NFE2	nuclear factor, erythroid 2 [Source:HGNC Symbol;Acc:7780]	12	q13.13	-1	54685895	54694905	2469	-0.643598	7.63994	1.07949e-11	2.2943e-10
ENSG00000184792	OSBP2	oxysterol binding protein 2 [Source:HGNC Symbol;Acc:8504]	22	q12.2	1	31089769	31303811	6820	-1.71842	6.83086	1.11567e-11	2.36812e-10
ENSG00000198399	ITSN2	intersectin 2 [Source:HGNC Symbol;Acc:6184]	2	p23.3	-1	24425733	24583583	12014	0.953068	5.98437	1.12587e-11	2.38667e-10
ENSG00000160948	VPS28	vacuolar protein sorting 28 homolog (S. cerevisiae) [Source:HGNC Symbol;Acc:18178]	8	q24.3	-1	145649000	145653931	3738	-0.548914	8.43502	1.13605e-11	2.40513e-10
ENSG00000138758	40787	septin 11 [Source:HGNC Symbol;Acc:25589]	4	q21.1	1	77870856	77961537	9787	-0.612832	8.43446	1.14013e-11	2.41065e-10
ENSG00000100934	SEC23A	Sec23 homolog A (S. cerevisiae) [Source:HGNC Symbol;Acc:10701]	14	q21.1	-1	39501123	39578850	9017	-1.21544	5.99397	1.14278e-11	2.41312e-10
ENSG00000119636	CCDC176	coiled-coil domain containing 176 [Source:HGNC Symbol;Acc:19855]	14	q24.3	1	74486056	74549566	4620	-1.12398	3.19712	1.1496e-11	2.42438e-10
ENSG00000162191	UBXN1	UBX domain protein 1 [Source:HGNC Symbol;Acc:18402]	11	q12.3	-1	62443970	62446567	2510	0.876052	6.23927	1.16921e-11	2.46256e-10
ENSG00000110799	VWF	von Willebrand factor [Source:HGNC Symbol;Acc:12726]	12	p13.31	-1	6058040	6233936	9925	-1.22325	7.61575	1.17946e-11	2.48096e-10
ENSG00000107819	SFXN3	sideroflexin 3 [Source:HGNC Symbol;Acc:16087]	10	q24.31	1	102790991	102800998	4628	-1.27062	5.26286	1.22372e-11	2.57076e-10
ENSG00000187667	WHAMMP3	WAS protein homolog associated with actin, golgi membranes and microtubules pseudogene 3 [Source:HGNC Symbol;Acc:27892]	15	q11.2	-1	23187728	23208737	6424	-0.656526	8.33363	1.22634e-11	2.57296e-10
ENSG00000169738	DCXR	dicarbonyl/L-xylulose reductase [Source:HGNC Symbol;Acc:18985]	17	q25.3	-1	79993012	79995608	1902	1.77325	3.04711	1.26493e-11	2.65051e-10
ENSG00000121848	RNF115	ring finger protein 115 [Source:HGNC Symbol;Acc:18154]	1	q21.1	1	145611036	145696218	9360	-0.795451	6.48688	1.3253e-11	2.77346e-10
ENSG00000163736	PPBP	pro-platelet basic protein (chemokine (C-X-C motif) ligand 7) [Source:HGNC Symbol;Acc:9240]	4	q13.3	-1	74852755	74853914	715	-0.696683	15.8078	1.34222e-11	2.80527e-10
ENSG00000122643	NT5C3A	5'-nucleotidase, cytosolic IIIA [Source:HGNC Symbol;Acc:17820]	7	p14.3	-1	33053742	33102409	3467	-0.647064	12.2885	1.34525e-11	2.80803e-10
ENSG00000128245	YWHAH	tyrosine 3-monooxygenase/tryptophan 5-monooxygenase activation protein, eta [Source:HGNC Symbol;Acc:12853]	22	q12.3	1	32340447	32353590	2453	-0.768496	6.71668	1.35666e-11	2.82823e-10
ENSG00000101608	MYL12A	myosin, light chain 12A, regulatory, non-sarcomeric [Source:HGNC Symbol;Acc:16701]	18	p11.31	1	3247479	3256234	3245	-0.603647	11.5198	1.36708e-11	2.84631e-10
ENSG00000117091	CD48	CD48 molecule [Source:HGNC Symbol;Acc:1683]	1	q23.3	-1	160648536	160681641	2494	1.44847	4.13803	1.37167e-11	2.85224e-10
ENSG00000171988	JMJD1C	jumonji domain containing 1C [Source:HGNC Symbol;Acc:12313]	10	q21.3	-1	64926981	65225722	11026	1.00606	5.47663	1.38334e-11	2.87285e-10
ENSG00000150637	CD226	CD226 molecule [Source:HGNC Symbol;Acc:16961]	18	q22.2	-1	67498394	67629039	3957	-0.691548	7.47891	1.41548e-11	2.93214e-10
ENSG00000017260	ATP2C1	ATPase, Ca++ transporting, type 2C, member 1 [Source:HGNC Symbol;Acc:13211]	3	q22.1	1	130569439	130735556	8533	-1.16278	7.76702	1.43724e-11	2.97346e-10
ENSG00000124172	ATP5E	ATP synthase, H+ transporting, mitochondrial F1 complex, epsilon subunit [Source:HGNC Symbol;Acc:838]	20	q13.32	-1	57600522	57607437	5126	-0.5205	9.01582	1.47655e-11	3.0509e-10
ENSG00000135709	KIAA0513	KIAA0513 [Source:HGNC Symbol;Acc:29058]	16	q24.1	1	85061375	85127836	8819	-0.736923	6.66792	1.5062e-11	3.10433e-10
ENSG00000166598	HSP90B1	heat shock protein 90kDa beta (Grp94), member 1 [Source:HGNC Symbol;Acc:12028]	12	q23.3	1	104323885	104347423	4688	1.62512	6.21537	1.52389e-11	3.13683e-10
ENSG00000157600	TMEM164	transmembrane protein 164 [Source:HGNC Symbol;Acc:26217]	X	q23	1	109245859	109425962	6583	-1.07065	4.36277	1.52611e-11	3.13746e-10
ENSG00000105287	PRKD2	protein kinase D2 [Source:HGNC Symbol;Acc:17293]	19	q13.32	-1	47177532	47220384	5446	1.65386	3.15591	1.5669e-11	3.21727e-10
ENSG00000169756	LIMS1	LIM and senescent cell antigen-like domains 1 [Source:HGNC Symbol;Acc:6616]	2	q12.3	1	109150857	109303702	7626	-0.623928	12.2784	1.61687e-11	3.31154e-10
ENSG00000004779	NDUFAB1	NADH dehydrogenase (ubiquinone) 1, alpha/beta subcomplex, 1, 8kDa [Source:HGNC Symbol;Acc:7694]	16	p12.2	-1	23592323	23607677	1600	1.38171	4.21276	1.62156e-11	3.3153e-10
ENSG00000153815	CMIP	c-Maf inducing protein [Source:HGNC Symbol;Acc:24319]	16	q23.2	1	81478775	81745367	8376	-0.775373	8.54625	1.62276e-11	3.3153e-10
ENSG00000173915	USMG5	up-regulated during skeletal muscle growth 5 homolog (mouse) [Source:HGNC Symbol;Acc:30889]	10	q24.33	-1	105148798	105156223	898	-0.619541	7.36656	1.64037e-11	3.3471e-10
ENSG00000102362	SYTL4	synaptotagmin-like 4 [Source:HGNC Symbol;Acc:15588]	X	q22.1	-1	99929488	99987110	7518	-0.854952	7.37999	1.66856e-11	3.40036e-10
ENSG00000177324	BEND2	BEN domain containing 2 [Source:HGNC Symbol;Acc:28509]	X	p22.13	-1	18181051	18239024	4658	-0.693343	8.99335	1.6982e-11	3.44787e-10
ENSG00000104164	BLOC1S6	biogenesis of lysosomal organelles complex-1, subunit 6, pallidin [Source:HGNC Symbol;Acc:8549]	15	q21.1	1	45879321	45908197	6812	-0.763808	7.22424	1.71519e-11	3.47517e-10
ENSG00000187239	FNBP1	formin binding protein 1 [Source:HGNC Symbol;Acc:17069]	9	q34.11	-1	132649466	132805473	6686	1.60344	3.88293	1.73838e-11	3.51634e-10
ENSG00000138385	SSB	Sjogren syndrome antigen B (autoantigen La) [Source:HGNC Symbol;Acc:11316]	2	q31.1	1	170648443	170668574	5113	0.866119	5.79187	1.75943e-11	3.55452e-10
ENSG00000149084	HSD17B12	hydroxysteroid (17-beta) dehydrogenase 12 [Source:HGNC Symbol;Acc:18646]	11	p11.2	1	43577986	43878167	8600	-1.31005	5.54337	1.76582e-11	3.56304e-10
ENSG00000102901	CENPT	centromere protein T [Source:HGNC Symbol;Acc:25787]	16	q22.1	-1	67862060	67881714	5539	-0.703991	6.96748	1.93994e-11	3.90064e-10
ENSG00000026025	VIM	vimentin [Source:HGNC Symbol;Acc:12692]	10	p13	1	17270258	17279592	4965	0.882058	6.18217	1.9403e-11	3.90064e-10
ENSG00000067082	KLF6	Kruppel-like factor 6 [Source:HGNC Symbol;Acc:2235]	10	p15.1	-1	3818188	3827473	6139	0.938529	5.14144	1.95196e-11	3.91926e-10
ENSG00000100490	CDKL1	cyclin-dependent kinase-like 1 (CDC2-related kinase) [Source:HGNC Symbol;Acc:1781]	14	q21.3	-1	50796310	50883179	5961	-0.896724	6.93323	1.98288e-11	3.97647e-10
ENSG00000136717	BIN1	bridging integrator 1 [Source:HGNC Symbol;Acc:1052]	2	q14.3	-1	127805603	127864931	6929	1.97916	3.6637	2.00467e-11	4.01525e-10
ENSG00000198925	ATG9A	autophagy related 9A [Source:HGNC Symbol;Acc:22408]	2	q35	-1	220074494	220094439	8136	-0.943073	5.50333	2.04838e-11	4.09775e-10
ENSG00000139343	SNRPF	small nuclear ribonucleoprotein polypeptide F [Source:HGNC Symbol;Acc:11162]	12	q23.1	1	96252706	96297606	3043	1.38947	3.75151	2.1214e-11	4.23348e-10
ENSG00000102145	GATA1	GATA binding protein 1 (globin transcription factor 1) [Source:HGNC Symbol;Acc:4170]	X	p11.23	1	48644962	48652716	1498	-0.758135	7.06571	2.22264e-11	4.42471e-10
ENSG00000159374	M1AP	meiosis 1 associated protein [Source:HGNC Symbol;Acc:25183]	2	p13.1	-1	74785010	74875465	3000	-1.32841	3.39179	2.23553e-11	4.44495e-10
ENSG00000136247	ZDHHC4	zinc finger, DHHC-type containing 4 [Source:HGNC Symbol;Acc:18471]	7	p22.1	1	6617065	6629005	3557	-0.781046	6.51396	2.27229e-11	4.51255e-10
ENSG00000166946	CCNDBP1	cyclin D-type binding-protein 1 [Source:HGNC Symbol;Acc:1587]	15	q15.2	1	43477316	43487396	4676	-0.532054	7.9391	2.36093e-11	4.6829e-10
ENSG00000047365	ARAP2	ArfGAP with RhoGAP domain, ankyrin repeat and PH domain 2 [Source:HGNC Symbol;Acc:16924]	4	p14	-1	35949843	36246131	12428	2.47526	3.48507	2.47391e-11	4.89686e-10
ENSG00000070540	WIPI1	WD repeat domain, phosphoinositide interacting 1 [Source:HGNC Symbol;Acc:25471]	17	q24.2	-1	66417089	66453654	3402	-0.768389	7.74171	2.48035e-11	4.89686e-10
ENSG00000032219	ARID4A	AT rich interactive domain 4A (RBP1-like) [Source:HGNC Symbol;Acc:9885]	14	q23.1	1	58765103	58840605	7568	1.40711	5.09614	2.48119e-11	4.89686e-10
ENSG00000183690	EFHC2	EF-hand domain (C-terminal) containing 2 [Source:HGNC Symbol;Acc:26233]	X	p11.3	-1	44007128	44202918	3319	-0.923853	8.20945	2.48378e-11	4.89686e-10
ENSG00000176783	RUFY1	RUN and FYVE domain containing 1 [Source:HGNC Symbol;Acc:19760]	5	q35.3	1	178977559	179037027	5911	-0.842123	12.4914	2.48911e-11	4.90144e-10
ENSG00000135899	SP110	SP110 nuclear body protein [Source:HGNC Symbol;Acc:5401]	2	q37.1	-1	231032009	231090444	6865	1.30243	5.73371	2.55749e-11	5.02398e-10
ENSG00000165233	C9orf89	chromosome 9 open reading frame 89 [Source:HGNC Symbol;Acc:28148]	9	q22.31	1	95858500	95875565	3081	-0.673583	8.9505	2.57743e-11	5.05709e-10
ENSG00000222041	LINC00152	long intergenic non-protein coding RNA 152 [Source:HGNC Symbol;Acc:28717]	2	p11.2	1	87754887	87906324	3125	-0.73603	7.56256	2.60413e-11	5.10335e-10
ENSG00000078902	TOLLIP	toll interacting protein [Source:HGNC Symbol;Acc:16476]	11	p15.5	-1	1295601	1330884	5983	-0.832833	5.93721	2.62219e-11	5.13257e-10
ENSG00000135316	SYNCRIP	synaptotagmin binding, cytoplasmic RNA interacting protein [Source:HGNC Symbol;Acc:16918]	6	q14.3	-1	86318053	86353510	7655	1.12127	4.94781	2.73309e-11	5.34326e-10
ENSG00000152404	CWF19L2	CWF19-like 2, cell cycle control (S. pombe) [Source:HGNC Symbol;Acc:26508]	11	q22.3	-1	107197071	107328572	3583	1.4573	4.42103	2.75503e-11	5.37972e-10
ENSG00000115875	SRSF7	serine/arginine-rich splicing factor 7 [Source:HGNC Symbol;Acc:10789]	2	p22.1	-1	38970741	38978636	4045	1.2023	5.37623	2.78159e-11	5.42422e-10
ENSG00000179361	ARID3B	AT rich interactive domain 3B (BRIGHT-like) [Source:HGNC Symbol;Acc:14350]	15	q24.1	1	74833518	74890472	6209	-1.32427	3.91547	2.78446e-11	5.42422e-10
ENSG00000221978	CCNL2	cyclin L2 [Source:HGNC Symbol;Acc:20570]	1	p36.33	-1	1321091	1334708	6835	1.9102	3.01469	2.86014e-11	5.56502e-10
ENSG00000163660	CCNL1	cyclin L1 [Source:HGNC Symbol;Acc:20569]	3	q25.31	-1	156864297	156878549	8729	1.81633	4.7053	3.03724e-11	5.90257e-10
ENSG00000124164	VAPB	VAMP (vesicle-associated membrane protein)-associated protein B and C [Source:HGNC Symbol;Acc:12649]	20	q13.32	1	56964178	57026157	10585	-0.674645	5.86137	3.11846e-11	6.05323e-10
ENSG00000147650	LRP12	low density lipoprotein receptor-related protein 12 [Source:HGNC Symbol;Acc:31708]	8	q22.3	-1	105501459	105601252	9777	-1.12349	5.41177	3.16754e-11	6.14119e-10
ENSG00000068308	OTUD5	OTU domain containing 5 [Source:HGNC Symbol;Acc:25402]	X	p11.23	-1	48779305	48815648	3329	-0.960615	6.01041	3.19733e-11	6.1916e-10
ENSG00000237181			7	p22.3	1	642822	648119	731	-1.07935	3.86184	3.22258e-11	6.23312e-10
ENSG00000213719	CLIC1	chloride intracellular channel 1 [Source:HGNC Symbol;Acc:2062]	6	p21.33	-1	31698358	31707540	1942	-0.477214	9.32891	3.24023e-11	6.25985e-10
ENSG00000135390	ATP5G2	ATP synthase, H+ transporting, mitochondrial Fo complex, subunit C2 (subunit 9) [Source:HGNC Symbol;Acc:842]	12	q13.13	-1	54026510	54071192	3991	0.570403	6.55988	3.2617e-11	6.29388e-10
ENSG00000005955	GGNBP2	gametogenetin binding protein 2 [Source:HGNC Symbol;Acc:19357]	17	q12	1	34900737	34946278	9729	1.18021	4.71776	3.31525e-11	6.38215e-10
ENSG00000142192	APP	amyloid beta (A4) precursor protein [Source:HGNC Symbol;Acc:620]	21	q21.3	-1	27252861	27543446	6349	-0.81014	6.44499	3.37527e-11	6.49004e-10
ENSG00000061918	GUCY1B3	guanylate cyclase 1, soluble, beta 3 [Source:HGNC Symbol;Acc:4687]	4	q32.1	1	156680144	156728743	3724	-0.682763	9.38175	3.5527e-11	6.81428e-10
ENSG00000167996	FTH1	ferritin, heavy polypeptide 1 [Source:HGNC Symbol;Acc:3976]	11	q12.3	-1	61727190	61735132	2030	-0.875544	8.37202	3.5564e-11	6.81428e-10
ENSG00000134884	ARGLU1	arginine and glutamate rich 1 [Source:HGNC Symbol;Acc:25482]	13	q33.3	-1	107194021	107220512	4074	1.396	3.20705	3.69527e-11	7.06947e-10
ENSG00000136861	CDK5RAP2	CDK5 regulatory subunit associated protein 2 [Source:HGNC Symbol;Acc:18672]	9	q33.2	-1	123151147	123342448	10080	-0.752656	7.03616	3.69824e-11	7.06947e-10
ENSG00000145833	DDX46	DEAD (Asp-Glu-Ala-Asp) box polypeptide 46 [Source:HGNC Symbol;Acc:18681]	5	q31.1	1	134094469	134190823	9214	1.34628	4.60797	3.72227e-11	7.10711e-10
ENSG00000113558	SKP1	S-phase kinase-associated protein 1 [Source:HGNC Symbol;Acc:10899]	5	q31.1	-1	133484633	133512729	12764	-0.529231	9.84133	4.04039e-11	7.70549e-10
ENSG00000068650	ATP11A	ATPase, class VI, type 11A [Source:HGNC Symbol;Acc:13552]	13	q34	1	113344643	113541482	12172	-1.34234	5.02604	4.18451e-11	7.97105e-10
ENSG00000077420	APBB1IP	amyloid beta (A4) precursor protein-binding, family B, member 1 interacting protein [Source:HGNC Symbol;Acc:17379]	10	p12.1	1	26727132	26856732	3981	1.26897	4.74573	4.30792e-11	8.19658e-10
ENSG00000153130	SCOC	short coiled-coil protein [Source:HGNC Symbol;Acc:20335]	4	q31.1	1	141178440	141306880	6294	-1.05134	3.62987	4.37337e-11	8.30179e-10
ENSG00000163386	NBPF10	neuroblastoma breakpoint family, member 10 [Source:HGNC Symbol;Acc:31992]	1	q21.1	1	145289772	145370303	13221	1.21008	3.35612	4.51512e-11	8.56091e-10
ENSG00000134308	YWHAQ	tyrosine 3-monooxygenase/tryptophan 5-monooxygenase activation protein, theta [Source:HGNC Symbol;Acc:12854]	2	p25.1	-1	9724101	9771143	2713	-0.652306	8.08151	4.54873e-11	8.61465e-10
ENSG00000198130	HIBCH	3-hydroxyisobutyryl-CoA hydrolase [Source:HGNC Symbol;Acc:4908]	2	q32.2	-1	191054461	191208919	7438	1.53841	3.32069	4.56642e-11	8.63814e-10
ENSG00000041353	RAB27B	RAB27B, member RAS oncogene family [Source:HGNC Symbol;Acc:9767]	18	q21.2	1	52385091	52562747	7432	-0.62466	8.1315	4.57838e-11	8.65076e-10
ENSG00000026297	RNASET2	ribonuclease T2 [Source:HGNC Symbol;Acc:21686]	6	q27	-1	167342992	167370679	7478	1.07083	3.03586	4.70596e-11	8.88155e-10
ENSG00000164691	TAGAP	T-cell activation RhoGTPase activating protein [Source:HGNC Symbol;Acc:15669]	6	q25.3	-1	159455500	159466184	4089	1.8125	3.21175	4.75251e-11	8.95905e-10
ENSG00000089053	ANAPC5	anaphase promoting complex subunit 5 [Source:HGNC Symbol;Acc:15713]	12	q24.31	-1	121746048	121837699	12304	-0.666711	9.7431	4.84572e-11	9.11374e-10
ENSG00000108669	CYTH1	cytohesin 1 [Source:HGNC Symbol;Acc:9501]	17	q25.3	-1	76670130	76778379	7754	1.94595	3.65542	4.85168e-11	9.11446e-10
ENSG00000108839	ALOX12	arachidonate 12-lipoxygenase [Source:HGNC Symbol;Acc:429]	17	p13.1	1	6899384	6914055	2616	-0.701827	8.1461	4.93481e-11	9.26e-10
ENSG00000163430	FSTL1	follistatin-like 1 [Source:HGNC Symbol;Acc:3972]	3	q13.33	-1	120111140	120170100	8727	-1.3344	7.8008	4.94501e-11	9.26061e-10
ENSG00000198858	R3HDM4	R3H domain containing 4 [Source:HGNC Symbol;Acc:28270]	19	p13.3	-1	896503	913240	2961	-0.763106	7.79295	4.94647e-11	9.26061e-10
ENSG00000175324	LSM1	LSM1 homolog, U6 small nuclear RNA associated (S. cerevisiae) [Source:HGNC Symbol;Acc:20472]	8	p11.23	-1	38020839	38034248	1690	-0.582914	7.70914	4.95649e-11	9.26875e-10
ENSG00000165914	TTC7B	tetratricopeptide repeat domain 7B [Source:HGNC Symbol;Acc:19858]	14	q32.11	-1	91006932	91282823	5244	-0.795642	7.20987	4.98198e-11	9.28454e-10
ENSG00000132670	PTPRA	protein tyrosine phosphatase, receptor type, A [Source:HGNC Symbol;Acc:9664]	20	p13	1	2844830	3019722	4509	-0.646844	7.55291	5.04793e-11	9.39674e-10
ENSG00000163346	PBXIP1	pre-B-cell leukemia homeobox interacting protein 1 [Source:HGNC Symbol;Acc:21199]	1	q21.3	-1	154916552	154928599	3851	-0.716147	9.74424	5.24997e-11	9.75325e-10
ENSG00000100664	EIF5	eukaryotic translation initiation factor 5 [Source:HGNC Symbol;Acc:3299]	14	q32.32	1	103799881	103811362	8505	-0.549151	8.28766	5.25138e-11	9.75325e-10
ENSG00000233452	STXBP5-AS1	STXBP5 antisense RNA 1 [Source:HGNC Symbol;Acc:44183]	6	q24.3	-1	147163037	147525750	6011	-0.751656	6.59689	5.29725e-11	9.82727e-10
ENSG00000047617	ANO2	anoctamin 2 [Source:HGNC Symbol;Acc:1183]	12	p13.31	-1	5641035	6055398	6012	-1.77236	4.30631	5.37965e-11	9.96883e-10
ENSG00000203875	SNHG5	small nucleolar RNA host gene 5 (non-protein coding) [Source:HGNC Symbol;Acc:21026]	6	q14.3	-1	86370710	86388451	2206	1.1865	6.40016	5.54578e-11	1.0265e-09
ENSG00000066294	CD84	CD84 molecule [Source:HGNC Symbol;Acc:1704]	1	q23.3	-1	160510885	160549306	9255	-0.942301	6.313	5.61772e-11	1.03864e-09
ENSG00000113649	TCERG1	transcription elongation regulator 1 [Source:HGNC Symbol;Acc:15630]	5	q32	1	145826874	145891524	8714	1.80181	3.25492	5.87442e-11	1.08365e-09
ENSG00000116824	CD2	CD2 molecule [Source:HGNC Symbol;Acc:1639]	1	p13.1	1	117297007	117311850	1679	1.9067	3.72891	6.00079e-11	1.10447e-09
ENSG00000112290	WASF1	WAS protein family, member 1 [Source:HGNC Symbol;Acc:12732]	6	q21	-1	110421022	110501207	3260	-1.74839	4.4593	6.15532e-11	1.13164e-09
ENSG00000145649	GZMA	granzyme A (granzyme 1, cytotoxic T-lymphocyte-associated serine esterase 3) [Source:HGNC Symbol;Acc:4708]	5	q11.2	1	54398476	54406080	894	1.74258	4.22809	6.62101e-11	1.21452e-09
ENSG00000114982	KANSL3	KAT8 regulatory NSL complex subunit 3 [Source:HGNC Symbol;Acc:25473]	2	q11.2	-1	97258907	97308524	9015	-0.962799	6.84037	6.79452e-11	1.24495e-09
ENSG00000013441	CLK1	CDC-like kinase 1 [Source:HGNC Symbol;Acc:2068]	2	q33.1	-1	201717732	201729422	5125	1.46038	5.21393	6.86772e-11	1.25695e-09
ENSG00000040531	CTNS	cystinosin, lysosomal cystine transporter [Source:HGNC Symbol;Acc:2518]	17	p13.2	1	3539762	3564836	3398	-1.12485	5.38382	6.98183e-11	1.27498e-09
ENSG00000234585	CCT6P3	chaperonin containing TCP1, subunit 6 (zeta) pseudogene 3 [Source:HGNC Symbol;Acc:35137]	7	q11.21	1	64498732	64535091	3920	-0.945822	5.67798	7.21615e-11	1.31337e-09
ENSG00000180628	PCGF5	polycomb group ring finger 5 [Source:HGNC Symbol;Acc:28264]	10	q23.32	1	92979908	93044088	8236	-0.599423	8.40541	7.22772e-11	1.31401e-09
ENSG00000132912	DCTN4	dynactin 4 (p62) [Source:HGNC Symbol;Acc:15518]	5	q33.1	-1	150088002	150138671	6417	-1.13646	6.33454	7.23631e-11	1.31411e-09
ENSG00000125743	SNRPD2	small nuclear ribonucleoprotein D2 polypeptide 16.5kDa [Source:HGNC Symbol;Acc:11159]	19	q13.32	-1	46190712	46195827	1608	1.04352	4.82895	7.27792e-11	1.3202e-09
ENSG00000114573	ATP6V1A	ATPase, H+ transporting, lysosomal 70kDa, V1 subunit A [Source:HGNC Symbol;Acc:851]	3	q13.2	1	113465866	113530903	5130	-1.20582	6.32494	7.48997e-11	1.35621e-09
ENSG00000143369	ECM1	extracellular matrix protein 1 [Source:HGNC Symbol;Acc:3153]	1	q21.3	1	150480538	150486265	3360	-1.54462	4.43692	7.49302e-11	1.35621e-09
ENSG00000168653	NDUFS5	NADH dehydrogenase (ubiquinone) Fe-S protein 5, 15kDa (NADH-coenzyme Q reductase) [Source:HGNC Symbol;Acc:7712]	1	p34.3	1	39491990	39500308	548	-0.689396	7.4035	7.70822e-11	1.39362e-09
ENSG00000102096	PIM2	pim-2 oncogene [Source:HGNC Symbol;Acc:8987]	X	p11.23	-1	48770459	48776301	2761	1.52314	3.03932	7.81838e-11	1.40999e-09
ENSG00000143622	RIT1	Ras-like without CAAX 1 [Source:HGNC Symbol;Acc:10023]	1	q22	-1	155867599	155881195	3919	-0.556572	7.44252	7.82465e-11	1.40999e-09
ENSG00000150712	MTMR12	myotubularin related protein 12 [Source:HGNC Symbol;Acc:18191]	5	p13.3	-1	32227100	32313115	5545	-0.977264	6.88914	7.96838e-11	1.43431e-09
ENSG00000198931	APRT	adenine phosphoribosyltransferase [Source:HGNC Symbol;Acc:626]	16	q24.3	-1	88875747	88878352	1803	0.813381	5.33172	8.05591e-11	1.44688e-09
ENSG00000169504	CLIC4	chloride intracellular channel 4 [Source:HGNC Symbol;Acc:13518]	1	p36.11	1	25071848	25170815	4495	-0.933761	6.42605	8.10618e-11	1.45431e-09
ENSG00000171159	C9orf16	chromosome 9 open reading frame 16 [Source:HGNC Symbol;Acc:17823]	9	q34.11	1	130922539	130926207	1662	-0.853817	6.86989	8.38951e-11	1.50349e-09
ENSG00000104341	LAPTM4B	lysosomal protein transmembrane 4 beta [Source:HGNC Symbol;Acc:13646]	8	q22.1	1	98787285	98865241	3197	-1.30229	5.00177	8.40897e-11	1.50533e-09
ENSG00000153922	CHD1	chromodomain helicase DNA binding protein 1 [Source:HGNC Symbol;Acc:1915]	5	q21.1	-1	98190908	98262240	8801	1.62557	4.39998	8.52918e-11	1.52517e-09
ENSG00000163320	CGGBP1	CGG triplet repeat binding protein 1 [Source:HGNC Symbol;Acc:1888]	3	p11.1	-1	88101094	88199035	6490	-0.555913	6.3498	9.0599e-11	1.61478e-09
ENSG00000171490	RSL1D1	ribosomal L1 domain containing 1 [Source:HGNC Symbol;Acc:24534]	16	p13.13	-1	11929056	11945442	4818	1.10882	6.41126	9.08755e-11	1.61794e-09
ENSG00000174365	SNHG11	small nucleolar RNA host gene 11 (non-protein coding) [Source:HGNC Symbol;Acc:25046]	20	q11.23	1	37075221	37079564	2813	-1.27087	4.27276	9.28133e-11	1.64735e-09
ENSG00000121766	ZCCHC17	zinc finger, CCHC domain containing 17 [Source:HGNC Symbol;Acc:30246]	1	p35.2	1	31769842	31837783	1891	-0.637265	7.89345	9.28295e-11	1.64735e-09
ENSG00000169249	ZRSR2	zinc finger (CCCH type), RNA-binding motif and serine/arginine rich 2 [Source:HGNC Symbol;Acc:23019]	X	p22.2	1	15808595	15841383	2077	1.55013	3.51866	9.35733e-11	1.65874e-09
ENSG00000168405	CMAHP	cytidine monophospho-N-acetylneuraminic acid hydroxylase, pseudogene [Source:HGNC Symbol;Acc:2098]	6	p22.3	-1	25081548	25166793	4328	-0.932347	6.94622	9.50531e-11	1.68315e-09
ENSG00000076685	NT5C2	5'-nucleotidase, cytosolic II [Source:HGNC Symbol;Acc:8022]	10	q24.33	-1	104845940	104953056	7320	-0.955296	5.98318	9.90972e-11	1.75031e-09
ENSG00000156738	MS4A1	membrane-spanning 4-domains, subfamily A, member 1 [Source:HGNC Symbol;Acc:7315]	11	q12.2	1	60223225	60238233	4872	1.87067	5.03366	9.91673e-11	1.75031e-09
ENSG00000171530	TBCA	tubulin folding cofactor A [Source:HGNC Symbol;Acc:11579]	5	q14.1	-1	76986991	77164604	3058	1.01083	4.24783	9.94951e-11	1.7542e-09
ENSG00000165006	UBAP1	ubiquitin associated protein 1 [Source:HGNC Symbol;Acc:12461]	9	p13.3	1	34179003	34252521	3050	-0.90727	5.09912	1.05365e-10	1.85369e-09
ENSG00000145936	KCNMB1	potassium large conductance calcium-activated channel, subfamily M, beta member 1 [Source:HGNC Symbol;Acc:6285]	5	q35.1	-1	169801675	169816681	6079	-1.41434	4.14465	1.06682e-10	1.87486e-09
ENSG00000182287	AP1S2	adaptor-related protein complex 1, sigma 2 subunit [Source:HGNC Symbol;Acc:560]	X	p22.2	-1	15843929	15873054	5362	-0.897828	7.43431	1.0687e-10	1.87613e-09
ENSG00000114098	ARMC8	armadillo repeat containing 8 [Source:HGNC Symbol;Acc:24999]	3	q22.3	1	137906109	138017231	9829	-0.763775	8.47517	1.10957e-10	1.94371e-09
ENSG00000182179	UBA7	ubiquitin-like modifier activating enzyme 7 [Source:HGNC Symbol;Acc:12471]	3	p21.31	-1	49842640	49851379	4545	-0.659183	7.9183	1.15786e-10	2.02613e-09
ENSG00000165813	C10orf118	chromosome 10 open reading frame 118 [Source:HGNC Symbol;Acc:24349]	10	q25.3	-1	115880621	115933979	8991	1.65213	3.20069	1.21026e-10	2.11331e-09
ENSG00000129354	AP1M2	adaptor-related protein complex 1, mu 2 subunit [Source:HGNC Symbol;Acc:558]	19	p13.2	-1	10683347	10697991	2214	-0.887085	6.74632	1.21595e-10	2.12097e-09
ENSG00000137841	PLCB2	phospholipase C, beta 2 [Source:HGNC Symbol;Acc:9055]	15	q15.1	-1	40570377	40600136	7350	2.04415	3.15372	1.21988e-10	2.12556e-09
ENSG00000134668	SPOCD1	SPOC domain containing 1 [Source:HGNC Symbol;Acc:26338]	1	p35.2	-1	32256023	32281652	7085	-1.04414	7.47653	1.22151e-10	2.12613e-09
ENSG00000103145	HCFC1R1	host cell factor C1 regulator 1 (XPO1 dependent) [Source:HGNC Symbol;Acc:21198]	16	p13.3	-1	3072621	3074287	1433	-1.14089	3.49622	1.25297e-10	2.17625e-09
ENSG00000143727	ACP1	acid phosphatase 1, soluble [Source:HGNC Symbol;Acc:122]	2	p25.3	1	264140	278283	4160	-0.543015	8.0199	1.29663e-10	2.2497e-09
ENSG00000167632	TRAPPC9	trafficking protein particle complex 9 [Source:HGNC Symbol;Acc:30832]	8	q24.3	-1	140742586	141468678	34988	-0.851157	6.76181	1.30093e-10	2.25364e-09
ENSG00000147677	EIF3H	eukaryotic translation initiation factor 3, subunit H [Source:HGNC Symbol;Acc:3273]	8	q24.11	-1	117654369	117779164	6431	0.827825	6.54937	1.30304e-10	2.25364e-09
ENSG00000265148	BZRAP1-AS1	BZRAP1 antisense RNA 1 [Source:HGNC Symbol;Acc:44148]	17	q22	1	56402811	56493127	3601	-0.815065	4.73374	1.31049e-10	2.26173e-09
ENSG00000163737	PF4	platelet factor 4 [Source:HGNC Symbol;Acc:8861]	4	q13.3	-1	74846794	74847841	604	-0.61672	13.2502	1.3164e-10	2.26954e-09
ENSG00000204287	HLA-DRA	major histocompatibility complex, class II, DR alpha [Source:HGNC Symbol;Acc:4947]	6	p21.32	1	32407619	32412823	1280	1.14269	7.2813	1.41564e-10	2.43806e-09
ENSG00000113391	FAM172A	family with sequence similarity 172, member A [Source:HGNC Symbol;Acc:25365]	5	q15	-1	92953775	93447404	5071	1.3681	3.1156	1.42727e-10	2.45551e-09
ENSG00000172992	DCAKD	dephospho-CoA kinase domain containing [Source:HGNC Symbol;Acc:26238]	17	q21.31	-1	43100708	43138473	2830	-0.856243	4.63102	1.46119e-10	2.51123e-09
ENSG00000156411	C14orf2	chromosome 14 open reading frame 2 [Source:HGNC Symbol;Acc:1188]	14	q32.33	-1	104378625	104394606	3415	-0.61213	7.34421	1.48165e-10	2.54371e-09
ENSG00000136238	RAC1	ras-related C3 botulinum toxin substrate 1 (rho family, small GTP binding protein Rac1) [Source:HGNC Symbol;Acc:9801]	7	p22.1	1	6414154	6443608	3114	-0.611305	7.6935	1.49623e-10	2.56604e-09
ENSG00000093010	COMT	catechol-O-methyltransferase [Source:HGNC Symbol;Acc:2228]	22	q11.21	1	19929130	19957498	5195	-0.858839	4.9889	1.54016e-10	2.63862e-09
ENSG00000185043	CIB1	calcium and integrin binding 1 (calmyrin) [Source:HGNC Symbol;Acc:16920]	15	q26.1	-1	90773207	90777279	1247	0.79048	5.28436	1.55097e-10	2.65435e-09
ENSG00000196182	STK40	serine/threonine kinase 40 [Source:HGNC Symbol;Acc:21373]	1	p34.3	-1	36805225	36851497	5590	-0.872191	6.67345	1.57338e-10	2.68989e-09
ENSG00000083896	YTHDC1	YTH domain containing 1 [Source:HGNC Symbol;Acc:30626]	4	q13.2	-1	69176105	69215807	7032	1.50311	3.02678	1.60345e-10	2.73449e-09
ENSG00000124193	SRSF6	serine/arginine-rich splicing factor 6 [Source:HGNC Symbol;Acc:10788]	20	q13.11	1	42086568	42092245	3951	-0.806139	6.76757	1.60449e-10	2.73449e-09
ENSG00000034713	GABARAPL2	GABA(A) receptor-associated protein-like 2 [Source:HGNC Symbol;Acc:13291]	16	q23.1	1	75600249	75611779	3034	-0.504932	9.29766	1.68518e-10	2.86603e-09
ENSG00000173852	DPY19L1	dpy-19-like 1 (C. elegans) [Source:HGNC Symbol;Acc:22205]	7	p14.2	-1	34968488	35077883	5698	-1.42335	5.15789	1.71939e-10	2.91898e-09
ENSG00000198625	MDM4	Mdm4 p53 binding protein homolog (mouse) [Source:HGNC Symbol;Acc:6974]	1	q32.1	1	204485511	204542871	11385	1.81663	3.99286	1.71988e-10	2.91898e-09
ENSG00000103479	RBL2	retinoblastoma-like 2 (p130) [Source:HGNC Symbol;Acc:9894]	16	q12.2	1	53467889	53525561	7530	1.022	5.56393	1.72901e-10	2.93142e-09
ENSG00000127920	GNG11	guanine nucleotide binding protein (G protein), gamma 11 [Source:HGNC Symbol;Acc:4403]	7	q21.3	1	93551011	93557922	3055	-0.593272	11.6548	1.73928e-10	2.94579e-09
ENSG00000157045	NTAN1	N-terminal asparagine amidase [Source:HGNC Symbol;Acc:29909]	16	p13.11	-1	15131710	15149921	3525	-0.736253	6.91671	1.7945e-10	3.03616e-09
ENSG00000166086	JAM3	junctional adhesion molecule 3 [Source:HGNC Symbol;Acc:15532]	11	q25	1	133938820	134021896	5451	-1.01792	7.77274	1.79828e-10	3.0394e-09
ENSG00000140553	UNC45A	unc-45 homolog A (C. elegans) [Source:HGNC Symbol;Acc:30594]	15	q26.1	1	91473410	91497323	7498	-0.929521	6.18565	1.82915e-10	3.08838e-09
ENSG00000054654	SYNE2	spectrin repeat containing, nuclear envelope 2 [Source:HGNC Symbol;Acc:17084]	14	q23.2	1	64319683	64693165	31405	1.97389	5.49087	1.86311e-10	3.14249e-09
ENSG00000162777	DENND2D	DENN/MADD domain containing 2D [Source:HGNC Symbol;Acc:26192]	1	p13.3	-1	111729796	111747157	5515	1.09207	4.9904	1.89297e-10	3.18955e-09
ENSG00000005249	PRKAR2B	protein kinase, cAMP-dependent, regulatory, type II, beta [Source:HGNC Symbol;Acc:9392]	7	q22.3	1	106685094	106802256	4318	-0.645089	10.42	1.898e-10	3.19474e-09
ENSG00000115216	NRBP1	nuclear receptor binding protein 1 [Source:HGNC Symbol;Acc:7993]	2	p23.3	1	27650657	27665126	5329	-0.679318	7.35601	1.91584e-10	3.22145e-09
ENSG00000145247	OCIAD2	OCIA domain containing 2 [Source:HGNC Symbol;Acc:28685]	4	p11	-1	48887036	48908954	2483	1.25566	4.13237	1.92451e-10	3.2327e-09
ENSG00000126749	EMG1	EMG1 N1-specific pseudouridine methyltransferase [Source:HGNC Symbol;Acc:16912]	12	p13.31	1	7072408	7105520	3223	1.62449	3.10273	1.94712e-10	3.26495e-09
ENSG00000126903	SLC10A3	solute carrier family 10, member 3 [Source:HGNC Symbol;Acc:22979]	X	q28	-1	153715645	153719016	2234	-0.847672	4.57377	1.94771e-10	3.26495e-09
ENSG00000104408	EIF3E	eukaryotic translation initiation factor 3, subunit E [Source:HGNC Symbol;Acc:3277]	8	q23.1	-1	109213445	109447562	6005	0.966371	6.98436	1.95918e-10	3.28083e-09
ENSG00000136156	ITM2B	integral membrane protein 2B [Source:HGNC Symbol;Acc:6174]	13	q14.2	1	48807294	48837063	2534	-0.672134	11.0556	1.98654e-10	3.32323e-09
ENSG00000100979	PLTP	phospholipid transfer protein [Source:HGNC Symbol;Acc:9093]	20	q13.12	-1	44527399	44540794	2402	-1.12184	5.27104	2.02942e-10	3.3915e-09
ENSG00000156206	C15orf26	chromosome 15 open reading frame 26 [Source:HGNC Symbol;Acc:26782]	15	q25.1	1	81299374	81441516	1979	-0.763522	7.96321	2.2987e-10	3.82586e-09
ENSG00000107968	MAP3K8	mitogen-activated protein kinase kinase kinase 8 [Source:HGNC Symbol;Acc:6860]	10	p11.23	1	30722866	30750762	3601	-0.92375	4.34483	2.30268e-10	3.82858e-09
ENSG00000158164	TMSB15A	thymosin beta 15a [Source:HGNC Symbol;Acc:30744]	X	q22.1	-1	101768604	101771712	685	-1.17217	3.25112	2.30678e-10	3.82936e-09
ENSG00000106868	SUSD1	sushi domain containing 1 [Source:HGNC Symbol;Acc:25413]	9	q32	-1	114803065	114937688	4183	-0.671588	7.49735	2.30783e-10	3.82936e-09
ENSG00000233276	GPX1	glutathione peroxidase 1 [Source:HGNC Symbol;Acc:4553]	3	p21.31	-1	49394609	49396033	1425	-0.749337	10.0863	2.33811e-10	3.87567e-09
ENSG00000197102	DYNC1H1	dynein, cytoplasmic 1, heavy chain 1 [Source:HGNC Symbol;Acc:2961]	14	q32.31	1	102430865	102517129	15826	1.38708	4.59517	2.40282e-10	3.97889e-09
ENSG00000065518	NDUFB4	NADH dehydrogenase (ubiquinone) 1 beta subcomplex, 4, 15kDa [Source:HGNC Symbol;Acc:7699]	3	q13.33	1	120315156	120321347	1889	-0.560476	6.56168	2.40656e-10	3.98106e-09
ENSG00000173726	TOMM20	translocase of outer mitochondrial membrane 20 homolog (yeast) [Source:HGNC Symbol;Acc:20947]	1	q42.3	-1	235272651	235292251	3542	1.00656	3.58688	2.41657e-10	3.99358e-09
ENSG00000106615	RHEB	Ras homolog enriched in brain [Source:HGNC Symbol;Acc:10011]	7	q36.1	-1	151163098	151217206	3535	-0.697336	7.14553	2.5298e-10	4.17225e-09
ENSG00000135250	SRPK2	SRSF protein kinase 2 [Source:HGNC Symbol;Acc:11306]	7	q22.3	-1	104751151	105039755	6341	1.1004	4.71428	2.55493e-10	4.20946e-09
ENSG00000069020	MAST4	microtubule associated serine/threonine kinase family member 4 [Source:HGNC Symbol;Acc:19037]	5	q12.3	1	65892176	66465423	14697	-0.836242	5.81902	2.77807e-10	4.5633e-09
ENSG00000067167	TRAM1	translocation associated membrane protein 1 [Source:HGNC Symbol;Acc:20568]	8	q13.3	-1	71485677	71520622	3878	-0.576917	9.92984	2.871e-10	4.71121e-09
ENSG00000159720	ATP6V0D1	ATPase, H+ transporting, lysosomal 38kDa, V0 subunit d1 [Source:HGNC Symbol;Acc:13724]	16	q22.1	-1	67471917	67515140	8212	-0.506957	6.91299	2.95743e-10	4.84817e-09
ENSG00000234810			1	p32.3	1	56046710	56200675	4063	-0.815258	5.83893	3.01413e-10	4.93122e-09
ENSG00000109572	CLCN3	chloride channel, voltage-sensitive 3 [Source:HGNC Symbol;Acc:2021]	4	q33	1	170533784	170644824	8105	-0.794762	7.73077	3.04122e-10	4.97056e-09
ENSG00000100280	AP1B1	adaptor-related protein complex 1, beta 1 subunit [Source:HGNC Symbol;Acc:554]	22	q12.2	-1	29723669	29819168	6721	-1.09791	5.55552	3.06462e-10	5.00381e-09
ENSG00000136888	ATP6V1G1	ATPase, H+ transporting, lysosomal 13kDa, V1 subunit G1 [Source:HGNC Symbol;Acc:864]	9	q32	1	117350026	117360653	1305	-0.409989	7.06864	3.0767e-10	5.01468e-09
ENSG00000117592	PRDX6	peroxiredoxin 6 [Source:HGNC Symbol;Acc:16753]	1	q25.1	1	173446405	173457946	2367	-0.535399	10.5284	3.07741e-10	5.01468e-09
ENSG00000134265	NAPG	N-ethylmaleimide-sensitive factor attachment protein, gamma [Source:HGNC Symbol;Acc:7642]	18	p11.22	1	10525902	10552758	5586	-0.862142	6.31944	3.1145e-10	5.07007e-09
ENSG00000042753	AP2S1	adaptor-related protein complex 2, sigma 1 subunit [Source:HGNC Symbol;Acc:565]	19	q13.32	-1	47341393	47354249	1704	-0.736225	7.98481	3.118e-10	5.07071e-09
ENSG00000164346	NSA2	NSA2 ribosome biogenesis homolog (S. cerevisiae) [Source:HGNC Symbol;Acc:30728]	5	q13.3	1	74062817	74072737	1760	1.34229	3.67083	3.20114e-10	5.19339e-09
ENSG00000040341	STAU2	staufen double-stranded RNA binding protein 2 [Source:HGNC Symbol;Acc:11371]	8	q21.11	-1	74332604	74659943	8998	-0.682814	6.77857	3.20297e-10	5.19339e-09
ENSG00000117533	VAMP4	vesicle-associated membrane protein 4 [Source:HGNC Symbol;Acc:12645]	1	q24.3	-1	171669300	171711387	5159	-0.917551	5.56788	3.21348e-10	5.20527e-09
ENSG00000143797	MBOAT2	membrane bound O-acyltransferase domain containing 2 [Source:HGNC Symbol;Acc:25193]	2	p25.1	-1	8992820	9143942	8798	-0.838687	6.17829	3.32214e-10	5.37595e-09
ENSG00000196924	FLNA	filamin A, alpha [Source:HGNC Symbol;Acc:3754]	X	q28	-1	153576892	153603006	10585	-0.885198	10.8718	3.35277e-10	5.42014e-09
ENSG00000085063	CD59	CD59 molecule, complement regulatory protein [Source:HGNC Symbol;Acc:1689]	11	p13	-1	33719807	33757991	4942	-1.20084	3.84815	3.43464e-10	5.54702e-09
ENSG00000125734	GPR108	G protein-coupled receptor 108 [Source:HGNC Symbol;Acc:17829]	19	p13.3	-1	6729925	6737614	3213	-0.733244	7.23359	3.46679e-10	5.59341e-09
ENSG00000059804	SLC2A3	solute carrier family 2 (facilitated glucose transporter), member 3 [Source:HGNC Symbol;Acc:11007]	12	p13.31	-1	8071826	8088871	6159	-0.823575	8.03739	3.64403e-10	5.85622e-09
ENSG00000143575	HAX1	HCLS1 associated protein X-1 [Source:HGNC Symbol;Acc:16915]	1	q21.3	1	154244987	154248351	2155	1.21973	4.0382	3.6476e-10	5.85622e-09
ENSG00000141503	MINK1	misshapen-like kinase 1 [Source:HGNC Symbol;Acc:17565]	17	p13.2	1	4736683	4801356	7817	-0.737588	6.7115	3.70203e-10	5.93778e-09
ENSG00000066697	MSANTD3	Myb/SANT-like DNA-binding domain containing 3 [Source:HGNC Symbol;Acc:23370]	9	q31.1	1	103189438	103213511	2763	-0.973037	3.73739	3.83106e-10	6.13871e-09
ENSG00000131171	SH3BGRL	SH3 domain binding glutamic acid-rich protein like [Source:HGNC Symbol;Acc:10823]	X	q21.1	1	80457442	80554046	2304	-0.585786	11.1502	3.89188e-10	6.22396e-09
ENSG00000140307	GTF2A2	general transcription factor IIA, 2, 12kDa [Source:HGNC Symbol;Acc:4647]	15	q22.2	-1	59930261	59949740	3204	-0.978082	7.04559	3.9083e-10	6.24411e-09
ENSG00000090266	NDUFB2	NADH dehydrogenase (ubiquinone) 1 beta subcomplex, 2, 8kDa [Source:HGNC Symbol;Acc:7697]	7	q34	1	140390577	140422590	4447	0.988979	5.00888	3.91516e-10	6.24897e-09
ENSG00000119596	YLPM1	YLP motif containing 1 [Source:HGNC Symbol;Acc:17798]	14	q24.3	1	75230069	75322244	10749	1.6869	3.29139	4.02085e-10	6.40514e-09
ENSG00000169398	PTK2	protein tyrosine kinase 2 [Source:HGNC Symbol;Acc:9611]	8	q24.3	-1	141667999	142012315	13747	-0.844958	7.67912	4.20744e-10	6.69585e-09
ENSG00000043093	DCUN1D1	DCN1, defective in cullin neddylation 1, domain containing 1 [Source:HGNC Symbol;Acc:18184]	3	q27.1	-1	182655862	182703741	8412	-0.883778	5.88999	4.24638e-10	6.74469e-09
ENSG00000147443	DOK2	docking protein 2, 56kDa [Source:HGNC Symbol;Acc:2991]	8	p21.3	-1	21766384	21771371	2211	-0.836776	7.3874	4.37713e-10	6.94561e-09
ENSG00000145495	MARCH6	membrane-associated ring finger (C3HC4) 6, E3 ubiquitin protein ligase [Source:HGNC Symbol;Acc:30550]	5	p15.2	1	10353815	10440500	11336	-0.639772	8.06406	4.53653e-10	7.18459e-09
ENSG00000086200	IPO11	importin 11 [Source:HGNC Symbol;Acc:20628]	5	q12.1	1	61699799	61924409	7540	-1.21032	5.51365	4.56975e-10	7.23019e-09
ENSG00000116688	MFN2	mitofusin 2 [Source:HGNC Symbol;Acc:16877]	1	p36.22	1	12040238	12073571	4973	-1.55274	7.62832	4.59303e-10	7.26e-09
ENSG00000183726	TMEM50A	transmembrane protein 50A [Source:HGNC Symbol;Acc:30590]	1	p36.11	1	25664408	25688852	3410	-0.601163	10.5704	4.67482e-10	7.38215e-09
ENSG00000069535	MAOB	monoamine oxidase B [Source:HGNC Symbol;Acc:6834]	X	p11.3	-1	43625858	43741693	3050	-1.9326	4.87977	4.72578e-10	7.45541e-09
ENSG00000078668	VDAC3	voltage-dependent anion channel 3 [Source:HGNC Symbol;Acc:12674]	8	p11.21	1	42249142	42263415	3144	-0.594165	10.3326	4.75083e-10	7.4805e-09
ENSG00000197324	LRP10	low density lipoprotein receptor-related protein 10 [Source:HGNC Symbol;Acc:14553]	14	q11.2	1	23340822	23350789	7112	-1.06078	4.6405	4.78677e-10	7.52984e-09
ENSG00000224616			1	p21.2	-1	100729565	100731676	423	-0.787916	4.71112	4.87699e-10	7.66338e-09
ENSG00000174099	MSRB3	methionine sulfoxide reductase B3 [Source:HGNC Symbol;Acc:27375]	12	q14.3	1	65672423	65882024	5791	-0.8477	5.96259	5.23163e-10	8.18237e-09
ENSG00000108861	DUSP3	dual specificity phosphatase 3 [Source:HGNC Symbol;Acc:3069]	17	q21.31	-1	41843489	41856356	5012	-0.998724	3.97081	5.36899e-10	8.38116e-09
ENSG00000065357	DGKA	diacylglycerol kinase, alpha 80kDa [Source:HGNC Symbol;Acc:2849]	12	q13.2	1	56321103	56347811	10215	1.3747	5.31336	5.56763e-10	8.66642e-09
ENSG00000171843	MLLT3	myeloid/lymphoid or mixed-lineage leukemia (trithorax homolog, Drosophila); translocated to, 3 [Source:HGNC Symbol;Acc:7136]	9	p21.3	-1	20341663	20622542	8129	-0.923867	6.26773	5.6599e-10	8.80165e-09
ENSG00000172889	EGFL7	EGF-like-domain, multiple 7 [Source:HGNC Symbol;Acc:20594]	9	q34.3	1	139553308	139567130	2555	-1.2404	6.20753	5.7414e-10	8.91991e-09
ENSG00000213625	LEPROT	leptin receptor overlapping transcript [Source:HGNC Symbol;Acc:29477]	1	p31.3	1	65886270	65901690	5105	-0.570015	8.08629	5.78918e-10	8.9856e-09
ENSG00000131018	SYNE1	spectrin repeat containing, nuclear envelope 1 [Source:HGNC Symbol;Acc:17089]	6	q25.2	-1	152442819	152958936	45649	1.60719	5.09452	5.89568e-10	9.14223e-09
ENSG00000130958	SLC35D2	solute carrier family 35 (UDP-GlcNAc/UDP-glucose transporter), member D2 [Source:HGNC Symbol;Acc:20799]	9	q22.32	-1	99082988	99145992	2203	-0.819963	6.58542	6.12131e-10	9.47412e-09
ENSG00000141030	COPS3	COP9 signalosome subunit 3 [Source:HGNC Symbol;Acc:2239]	17	p11.2	-1	17150141	17184607	2781	-0.632964	7.20473	6.17596e-10	9.54966e-09
ENSG00000122786	CALD1	caldesmon 1 [Source:HGNC Symbol;Acc:1441]	7	q33	1	134429003	134655479	9930	-0.709833	8.76657	6.1828e-10	9.55121e-09
ENSG00000084734	GCKR	glucokinase (hexokinase 4) regulator [Source:HGNC Symbol;Acc:4196]	2	p23.3	1	27719709	27746554	3149	-3.58239	3.01235	6.22066e-10	9.60061e-09
ENSG00000122986	HVCN1	hydrogen voltage-gated channel 1 [Source:HGNC Symbol;Acc:28240]	12	q24.11	-1	111065646	111142755	3595	1.95918	3.34976	6.24477e-10	9.62873e-09
ENSG00000253729	PRKDC	protein kinase, DNA-activated, catalytic polypeptide [Source:HGNC Symbol;Acc:9413]	8	q11.21	-1	48685669	48872743	15416	1.21412	5.08602	6.29777e-10	9.7013e-09
ENSG00000134352	IL6ST	interleukin 6 signal transducer (gp130, oncostatin M receptor) [Source:HGNC Symbol;Acc:6021]	5	q11.2	-1	55230923	55290821	9292	-0.832826	6.97052	6.35213e-10	9.77582e-09
ENSG00000166887	VPS39	vacuolar protein sorting 39 homolog (S. cerevisiae) [Source:HGNC Symbol;Acc:20593]	15	q15.1	-1	42450899	42500514	7710	-1.32894	6.03832	6.51676e-10	1.00197e-08
ENSG00000169908	TM4SF1	transmembrane 4 L six family member 1 [Source:HGNC Symbol;Acc:11853]	3	q25.1	-1	149086809	149095652	3668	-1.9234	3.62589	6.55052e-10	1.00622e-08
ENSG00000099783	HNRNPM	heterogeneous nuclear ribonucleoprotein M [Source:HGNC Symbol;Acc:5046]	19	p13.2	1	8509651	8553998	5606	0.941122	5.16681	6.58245e-10	1.01017e-08
ENSG00000198948	MFAP3L	microfibrillar-associated protein 3-like [Source:HGNC Symbol;Acc:29083]	4	q33	-1	170907748	170954182	8741	-0.625755	6.00761	6.6818e-10	1.0235e-08
ENSG00000128791	TWSG1	twisted gastrulation BMP signaling modulator 1 [Source:HGNC Symbol;Acc:12429]	18	p11.22	1	9334765	9402418	4435	-1.05909	4.15951	6.76395e-10	1.03511e-08
ENSG00000153187	HNRNPU	heterogeneous nuclear ribonucleoprotein U (scaffold attachment factor A) [Source:HGNC Symbol;Acc:5048]	1	q44	-1	245014468	245027844	8492	0.866756	5.48411	6.78299e-10	1.03706e-08
ENSG00000116678	LEPR	leptin receptor [Source:HGNC Symbol;Acc:6554]	1	p31.3	1	65886248	66107242	11457	-1.036	7.93782	6.83318e-10	1.04374e-08
ENSG00000255240			11	q12.1	-1	58701116	58826132	3698	-0.689323	6.04654	6.8395e-10	1.04374e-08
ENSG00000162244	RPL29	ribosomal protein L29 [Source:HGNC Symbol;Acc:10331]	3	p21.2	-1	52027616	52029958	1912	0.793457	6.37664	6.85075e-10	1.04448e-08
ENSG00000196611	MMP1	matrix metallopeptidase 1 (interstitial collagenase) [Source:HGNC Symbol;Acc:7155]	11	q22.2	-1	102660651	102668891	1970	-2.12478	4.74815	6.98486e-10	1.06394e-08
ENSG00000170323	FABP4	fatty acid binding protein 4, adipocyte [Source:HGNC Symbol;Acc:3559]	8	q21.13	-1	82390654	82395498	1396	-2.09368	3.9336	7.04327e-10	1.07084e-08
ENSG00000143353	LYPLAL1	lysophospholipase-like 1 [Source:HGNC Symbol;Acc:20440]	1	q41	1	219347186	219386207	2966	-0.534516	8.19926	7.1694e-10	1.089e-08
ENSG00000118482	PHF3	PHD finger protein 3 [Source:HGNC Symbol;Acc:8921]	6	q12	1	64345725	64489229	10378	1.12558	3.98953	7.57694e-10	1.14771e-08
ENSG00000077254	USP33	ubiquitin specific peptidase 33 [Source:HGNC Symbol;Acc:20059]	1	p31.1	-1	78161672	78225537	6918	-0.749811	8.026	7.63622e-10	1.15454e-08
ENSG00000164258	NDUFS4	NADH dehydrogenase (ubiquinone) Fe-S protein 4, 18kDa (NADH-coenzyme Q reductase) [Source:HGNC Symbol;Acc:7711]	5	q11.2	1	52856463	52979168	1174	-0.754428	6.0053	7.6502e-10	1.15559e-08
ENSG00000102804	TSC22D1	TSC22 domain family, member 1 [Source:HGNC Symbol;Acc:16826]	13	q14.11	-1	45007655	45151283	7159	-0.634053	10.1938	7.70961e-10	1.16349e-08
ENSG00000088986	DYNLL1	dynein, light chain, LC8-type 1 [Source:HGNC Symbol;Acc:15476]	12	q24.31	1	120907653	120936296	2957	-0.611094	9.85361	7.93919e-10	1.19593e-08
ENSG00000187145	MRPS21	mitochondrial ribosomal protein S21 [Source:HGNC Symbol;Acc:14046]	1	q21.2	1	150266289	150281414	1493	1.04037	3.33574	7.99295e-10	1.20292e-08
ENSG00000122203	KIAA1191	KIAA1191 [Source:HGNC Symbol;Acc:29209]	5	q35.2	-1	175773064	175788971	3973	-0.843993	6.5199	8.0549e-10	1.21112e-08
ENSG00000159593	NAE1	NEDD8 activating enzyme E1 subunit 1 [Source:HGNC Symbol;Acc:621]	16	q22.1	-1	66836778	66907159	4810	-0.566519	7.43878	8.25535e-10	1.24012e-08
ENSG00000154814	OXNAD1	oxidoreductase NAD-binding domain containing 1 [Source:HGNC Symbol;Acc:25128]	3	p25.1	1	16306706	16391806	6056	1.71085	3.31749	8.39258e-10	1.25958e-08
ENSG00000253982			8	p23.3	-1	1710156	1712668	1322	-0.702029	4.86765	8.41951e-10	1.26147e-08
ENSG00000137486	ARRB1	arrestin, beta 1 [Source:HGNC Symbol;Acc:711]	11	q13.4	-1	74975226	75062873	5976	-0.637687	7.39697	8.42062e-10	1.26147e-08
ENSG00000176124	DLEU1	deleted in lymphocytic leukemia 1 (non-protein coding) [Source:HGNC Symbol;Acc:13747]	13	q14.2	1	50656307	51297372	9926	-0.800058	4.36965	8.62284e-10	1.29058e-08
ENSG00000248334	WHAMMP2	WAS protein homolog associated with actin, golgi membranes and microtubules pseudogene 2 [Source:HGNC Symbol;Acc:32360]	15	q13.1	1	28982729	29002537	4844	-0.73476	9.03742	8.65571e-10	1.29432e-08
ENSG00000076928	ARHGEF1	Rho guanine nucleotide exchange factor (GEF) 1 [Source:HGNC Symbol;Acc:681]	19	q13.2	1	42387228	42434302	8630	1.96238	3.99111	8.72616e-10	1.30366e-08
ENSG00000116489	CAPZA1	capping protein (actin filament) muscle Z-line, alpha 1 [Source:HGNC Symbol;Acc:1488]	1	p13.2	1	113161795	113214241	4130	-0.551338	7.80685	8.90892e-10	1.32975e-08
ENSG00000109536	FRG1	FSHD region gene 1 [Source:HGNC Symbol;Acc:3954]	4	q35.2	1	190861943	190884359	1707	0.872579	4.7451	8.93122e-10	1.33186e-08
ENSG00000162722	TRIM58	tripartite motif containing 58 [Source:HGNC Symbol;Acc:24150]	1	q44	1	248020501	248041507	3225	-0.810664	6.04623	9.0781e-10	1.35007e-08
ENSG00000079263	SP140	SP140 nuclear body protein [Source:HGNC Symbol;Acc:17133]	2	q37.1	1	231067826	231223762	5829	1.78158	4.20671	9.12765e-10	1.3562e-08
ENSG00000184752	NDUFA12	NADH dehydrogenase (ubiquinone) 1 alpha subcomplex, 12 [Source:HGNC Symbol;Acc:23987]	12	q22	-1	95290831	95397546	1815	1.0589	4.43312	9.14984e-10	1.35826e-08
ENSG00000137941	TTLL7	tubulin tyrosine ligase-like family, member 7 [Source:HGNC Symbol;Acc:26242]	1	p31.1	-1	84330711	84464833	10543	-1.43866	5.00343	9.17136e-10	1.36022e-08
ENSG00000119397	CNTRL	centriolin [Source:HGNC Symbol;Acc:1858]	9	q33.2	1	123837141	123939888	9417	1.27293	5.28487	9.26864e-10	1.37216e-08
ENSG00000159176	CSRP1	cysteine and glycine-rich protein 1 [Source:HGNC Symbol;Acc:2469]	1	q32.1	-1	201452658	201478584	10318	-0.943514	4.99186	9.30529e-10	1.37634e-08
ENSG00000146963	C7orf55-LUC7L2	C7orf55-LUC7L2 readthrough [Source:HGNC Symbol;Acc:44671]	7	q34	1	139025105	139108198	6249	-0.759309	4.02781	9.45032e-10	1.39527e-08
ENSG00000185236	RAB11B	RAB11B, member RAS oncogene family [Source:HGNC Symbol;Acc:9761]	19	p13.2	1	8454865	8469318	2470	-0.769749	5.75703	9.63462e-10	1.42119e-08
ENSG00000198960	ARMCX6	armadillo repeat containing, X-linked 6 [Source:HGNC Symbol;Acc:26094]	X	q22.1	-1	100870110	100872991	2487	-0.594601	7.31648	9.69322e-10	1.42855e-08
ENSG00000206549	PRSS50	protease, serine, 50 [Source:HGNC Symbol;Acc:17910]	3	p21.31	-1	46753605	46854064	2960	-2.94697	4.01657	9.79602e-10	1.4424e-08
ENSG00000107581	EIF3A	eukaryotic translation initiation factor 3, subunit A [Source:HGNC Symbol;Acc:3271]	10	q26.11	-1	120794356	120840316	6048	1.12231	5.45928	9.89826e-10	1.45428e-08
ENSG00000158796	DEDD	death effector domain containing [Source:HGNC Symbol;Acc:2755]	1	q23.3	-1	161090764	161102478	2821	-0.548101	5.92045	9.91229e-10	1.45428e-08
ENSG00000137207	YIPF3	Yip1 domain family, member 3 [Source:HGNC Symbol;Acc:21023]	6	p21.1	-1	43479565	43484728	3053	-0.584707	6.9942	1.01339e-09	1.48279e-08
ENSG00000135596	MICAL1	microtubule associated monooxygenase, calponin and LIM domain containing 1 [Source:HGNC Symbol;Acc:20619]	6	q21	-1	109765265	109787171	7056	1.96959	3.78639	1.01453e-09	1.48313e-08
ENSG00000091592	NLRP1	NLR family, pyrin domain containing 1 [Source:HGNC Symbol;Acc:14374]	17	p13.2	-1	5402747	5522744	12811	2.09568	3.5209	1.01881e-09	1.48807e-08
ENSG00000106537	TSPAN13	tetraspanin 13 [Source:HGNC Symbol;Acc:21643]	7	p21.1	1	16793160	16824161	2224	-1.33122	5.2429	1.02644e-09	1.49786e-08
ENSG00000186792	HYAL3	hyaluronoglucosaminidase 3 [Source:HGNC Symbol;Acc:5322]	3	p21.31	-1	50330262	50336899	2030	-1.406	3.07628	1.07479e-09	1.56285e-08
ENSG00000143924	EML4	echinoderm microtubule associated protein like 4 [Source:HGNC Symbol;Acc:1316]	2	p21	1	42396490	42559688	8357	1.38661	3.77256	1.08468e-09	1.57442e-08
ENSG00000117298	ECE1	endothelin converting enzyme 1 [Source:HGNC Symbol;Acc:3146]	1	p36.12	-1	21543740	21671997	7265	-1.14515	6.65675	1.09061e-09	1.58163e-08
ENSG00000143119	CD53	CD53 molecule [Source:HGNC Symbol;Acc:1686]	1	p13.3	1	111415775	111442550	2081	1.50576	5.75852	1.09857e-09	1.59176e-08
ENSG00000108100	CCNY	cyclin Y [Source:HGNC Symbol;Acc:23354]	10	p11.21	1	35535953	35860852	4998	-0.804501	6.24822	1.15447e-09	1.66979e-08
ENSG00000083312	TNPO1	transportin 1 [Source:HGNC Symbol;Acc:6401]	5	q13.2	1	72112139	72212560	11977	-0.96155	7.01977	1.21702e-09	1.75715e-08
ENSG00000103187	COTL1	coactosin-like 1 (Dictyostelium) [Source:HGNC Symbol;Acc:18304]	16	q24.1	-1	84599200	84651683	6742	-0.656951	6.65593	1.2198e-09	1.75961e-08
ENSG00000161011	SQSTM1	sequestosome 1 [Source:HGNC Symbol;Acc:11280]	5	q35.3	1	179233388	179265078	7664	-0.607139	8.37487	1.24605e-09	1.79589e-08
ENSG00000168883	USP39	ubiquitin specific peptidase 39 [Source:HGNC Symbol;Acc:20071]	2	p11.2	1	85829979	85876403	3950	-0.687639	6.8437	1.25951e-09	1.8137e-08
ENSG00000146834	MEPCE	methylphosphate capping enzyme [Source:HGNC Symbol;Acc:20247]	7	q22.1	1	100026413	100031741	3412	-0.66998	7.82313	1.29438e-09	1.86063e-08
ENSG00000229754	CXCR2P1	chemokine (C-X-C motif) receptor 2 pseudogene 1 [Source:HGNC Symbol;Acc:6028]	2	q35	-1	218923878	218930452	2503	-0.608696	7.80883	1.35825e-09	1.95072e-08
ENSG00000267279			18	q21.33	-1	59252979	59274149	1199	-0.727293	6.82838	1.38866e-09	1.9909e-08
ENSG00000140368	PSTPIP1	proline-serine-threonine phosphatase interacting protein 1 [Source:HGNC Symbol;Acc:9580]	15	q24.3	1	77285700	77329673	4468	2.02401	3.12501	1.40093e-09	2.00673e-08
ENSG00000225936			10	q25.3	-1	118999111	119001434	744	-0.664184	4.87964	1.4067e-09	2.01323e-08
ENSG00000008517	IL32	interleukin 32 [Source:HGNC Symbol;Acc:16830]	16	p13.3	1	3115298	3131908	2924	1.15314	5.38116	1.44218e-09	2.05927e-08
ENSG00000131966	ACTR10	actin-related protein 10 homolog (S. cerevisiae) [Source:HGNC Symbol;Acc:17372]	14	q23.1	1	58666798	58701750	3435	-0.595355	8.63143	1.44265e-09	2.05927e-08
ENSG00000152291	TGOLN2	trans-golgi network protein 2 [Source:HGNC Symbol;Acc:15450]	2	p11.2	-1	85545147	85555548	7077	-0.681739	5.78283	1.44409e-09	2.05953e-08
ENSG00000027697	IFNGR1	interferon gamma receptor 1 [Source:HGNC Symbol;Acc:5439]	6	q23.3	-1	137518621	137540586	2680	-0.898459	6.3655	1.46759e-09	2.0894e-08
ENSG00000113141	IK	IK cytokine, down-regulator of HLA II [Source:HGNC Symbol;Acc:5958]	5	q31.3	1	140026643	140042064	4096	0.94543	6.25501	1.47966e-09	2.10475e-08
ENSG00000029725	RABEP1	rabaptin, RAB GTPase binding effector protein 1 [Source:HGNC Symbol;Acc:17677]	17	p13.2	1	5185558	5289129	6555	1.37747	3.06338	1.50696e-09	2.14014e-08
ENSG00000133858	ZFC3H1	zinc finger, C3H1-type containing [Source:HGNC Symbol;Acc:28328]	12	q21.1	-1	72003252	72061505	9670	1.03107	4.70501	1.53652e-09	2.17993e-08
ENSG00000137145	DENND4C	DENN/MADD domain containing 4C [Source:HGNC Symbol;Acc:26079]	9	p22.1	1	19230433	19374139	9341	-0.946304	7.14513	1.54605e-09	2.19156e-08
ENSG00000246889			11	q13.3	-1	70218352	70244594	3078	-0.727425	4.01444	1.56928e-09	2.22063e-08
ENSG00000185513	L3MBTL1	l(3)mbt-like 1 (Drosophila) [Source:HGNC Symbol;Acc:15905]	20	q13.12	1	42136320	42179590	10674	-1.7947	3.75166	1.60561e-09	2.27007e-08
ENSG00000108387	38231	septin 4 [Source:HGNC Symbol;Acc:9165]	17	q22	-1	56597611	56618179	8012	-0.80865	7.18147	1.62149e-09	2.29054e-08
ENSG00000143183	TMCO1	transmembrane and coiled-coil domains 1 [Source:HGNC Symbol;Acc:18188]	1	q24.1	-1	165696032	165796992	3082	1.30085	3.96083	1.62546e-09	2.29417e-08
ENSG00000072135	PTPN18	protein tyrosine phosphatase, non-receptor type 18 (brain-derived) [Source:HGNC Symbol;Acc:9649]	2	q21.1	1	131113580	131132982	5774	-0.558879	7.05841	1.68315e-09	2.3715e-08
ENSG00000160190	SLC37A1	solute carrier family 37 (glucose-6-phosphate transporter), member 1 [Source:HGNC Symbol;Acc:11024]	21	q22.3	1	43916118	44001550	6814	-0.999787	5.65073	1.7937e-09	2.52074e-08
ENSG00000168461	RAB31	RAB31, member RAS oncogene family [Source:HGNC Symbol;Acc:9771]	18	p11.22	1	9708162	9862548	5586	-0.685408	10.9244	1.80178e-09	2.52774e-08
ENSG00000101361	NOP56	NOP56 ribonucleoprotein [Source:HGNC Symbol;Acc:15911]	20	p13	1	2632791	2639039	4761	1.47781	4.60416	1.80395e-09	2.52862e-08
ENSG00000103740	ACSBG1	acyl-CoA synthetase bubblegum family member 1 [Source:HGNC Symbol;Acc:29567]	15	q25.1	-1	78459810	78538030	8230	-0.780492	5.28534	1.85062e-09	2.58961e-08
ENSG00000167740	CYB5D2	cytochrome b5 domain containing 2 [Source:HGNC Symbol;Acc:28471]	17	p13.2	1	4046462	4090605	2182	-0.750494	5.38537	1.85916e-09	2.59933e-08
ENSG00000074370	ATP2A3	ATPase, Ca++ transporting, ubiquitous [Source:HGNC Symbol;Acc:813]	17	p13.2	-1	3827169	3867736	6866	-0.912497	7.4429	1.86825e-09	2.6098e-08
ENSG00000131504	DIAPH1	diaphanous-related formin 1 [Source:HGNC Symbol;Acc:2876]	5	q31.3	-1	140894583	140998622	7089	-0.721001	8.46714	1.97662e-09	2.75648e-08
ENSG00000011638	TMEM159	transmembrane protein 159 [Source:HGNC Symbol;Acc:30136]	16	p12.3	1	21169698	21191937	2558	-0.98931	5.12835	1.99627e-09	2.77913e-08
ENSG00000143776	CDC42BPA	CDC42 binding protein kinase alpha (DMPK-like) [Source:HGNC Symbol;Acc:1737]	1	q42.13	-1	227177566	227506175	14055	-1.2499	5.04392	2.00533e-09	2.78937e-08
ENSG00000111912	NCOA7	nuclear receptor coactivator 7 [Source:HGNC Symbol;Acc:21081]	6	q22.32	1	126102307	126252266	6737	-0.625554	6.22098	2.00758e-09	2.79013e-08
ENSG00000204424	LY6G6F	lymphocyte antigen 6 complex, locus G6F [Source:HGNC Symbol;Acc:13933]	6	p21.33	1	31674640	31685581	1289	-0.658481	6.21503	2.07291e-09	2.87115e-08
ENSG00000100060	MFNG	MFNG O-fucosylpeptide 3-beta-N-acetylglucosaminyltransferase [Source:HGNC Symbol;Acc:7038]	22	q13.1	-1	37865101	37882439	3042	-0.717052	6.98337	2.13061e-09	2.94359e-08
ENSG00000078061	ARAF	v-raf murine sarcoma 3611 viral oncogene homolog [Source:HGNC Symbol;Acc:646]	X	p11.23	1	47420516	47431307	3497	-0.743244	6.58694	2.1438e-09	2.95932e-08
ENSG00000113460	BRIX1	BRX1, biogenesis of ribosomes, homolog (S. cerevisiae) [Source:HGNC Symbol;Acc:24170]	5	p13.2	1	34915481	34926101	5011	1.53513	3.7847	2.15482e-09	2.97202e-08
ENSG00000203485	INF2	inverted formin, FH2 and WH2 domain containing [Source:HGNC Symbol;Acc:23791]	14	q32.33	1	105155943	105185942	6497	-0.833005	5.69748	2.186e-09	3.01247e-08
ENSG00000155096	AZIN1	antizyme inhibitor 1 [Source:HGNC Symbol;Acc:16432]	8	q22.3	-1	103838585	103906092	6426	-0.834468	8.44337	2.21801e-09	3.05145e-08
ENSG00000049245	VAMP3	vesicle-associated membrane protein 3 [Source:HGNC Symbol;Acc:12644]	1	p36.23	1	7831329	7841492	2760	-0.816183	4.15157	2.25497e-09	3.09954e-08
ENSG00000147416	ATP6V1B2	ATPase, H+ transporting, lysosomal 56/58kDa, V1 subunit B2 [Source:HGNC Symbol;Acc:854]	8	p21.3	1	20054878	20084330	7816	-1.07765	6.45149	2.25676e-09	3.09954e-08
ENSG00000158019	BRE	brain and reproductive organ-expressed (TNFRSF1A modulator) [Source:HGNC Symbol;Acc:1106]	2	p23.2	1	28112808	28561768	3392	-0.682593	6.43835	2.26329e-09	3.1059e-08
ENSG00000136490	LIMD2	LIM domain containing 2 [Source:HGNC Symbol;Acc:28142]	17	q23.3	-1	61773262	61778532	4745	1.12726	3.63468	2.27942e-09	3.12278e-08
ENSG00000004059	ARF5	ADP-ribosylation factor 5 [Source:HGNC Symbol;Acc:658]	7	q32.1	1	127228399	127231759	1871	-0.618189	7.18797	2.42428e-09	3.31846e-08
ENSG00000007392	LUC7L	LUC7-like (S. cerevisiae) [Source:HGNC Symbol;Acc:6723]	16	p13.3	-1	238968	279462	6176	1.77955	3.1786	2.42952e-09	3.32286e-08
ENSG00000106028	SSBP1	single-stranded DNA binding protein 1, mitochondrial [Source:HGNC Symbol;Acc:11317]	7	q34	1	141438121	141487722	4961	1.12927	4.78373	2.47948e-09	3.38646e-08
ENSG00000165244	ZNF367	zinc finger protein 367 [Source:HGNC Symbol;Acc:18320]	9	q22.32	-1	99148223	99180611	3646	-1.07323	3.71994	2.48017e-09	3.38646e-08
ENSG00000084693	AGBL5	ATP/GTP binding protein-like 5 [Source:HGNC Symbol;Acc:26147]	2	p23.3	1	27265232	27293490	5283	-0.778572	6.01207	2.49904e-09	3.40161e-08
ENSG00000165494	PCF11	PCF11 cleavage and polyadenylation factor subunit [Source:HGNC Symbol;Acc:30097]	11	q14.1	1	82868030	82898493	8703	1.60562	3.06151	2.4996e-09	3.40161e-08
ENSG00000100129	EIF3L	eukaryotic translation initiation factor 3, subunit L [Source:HGNC Symbol;Acc:18138]	22	q13.1	1	38244875	38285414	4296	0.880443	6.59937	2.53791e-09	3.45088e-08
ENSG00000180376	CCDC66	coiled-coil domain containing 66 [Source:HGNC Symbol;Acc:27709]	3	p14.3	1	56591189	56655846	9278	1.02066	4.10771	2.54138e-09	3.45272e-08
ENSG00000112159	MDN1	MDN1, midasin homolog (yeast) [Source:HGNC Symbol;Acc:18302]	6	q15	-1	90352218	90529442	18602	2.0885	3.20627	2.59504e-09	3.52271e-08
ENSG00000115641	FHL2	four and a half LIM domains 2 [Source:HGNC Symbol;Acc:3703]	2	q12.2	-1	105974169	106054970	6626	-1.00756	6.0575	2.59852e-09	3.5245e-08
ENSG00000055044	NOP58	NOP58 ribonucleoprotein [Source:HGNC Symbol;Acc:29926]	2	q33.1	1	203130439	203168389	3299	1.18776	5.33227	2.63053e-09	3.56495e-08
ENSG00000148484	RSU1	Ras suppressor protein 1 [Source:HGNC Symbol;Acc:10464]	10	p13	-1	16632610	16859527	4191	-0.889195	12.2974	2.66552e-09	3.60639e-08
ENSG00000114209	PDCD10	programmed cell death 10 [Source:HGNC Symbol;Acc:8761]	3	q26.1	-1	167401086	167452727	3275	-0.630193	9.49888	2.74135e-09	3.69981e-08
ENSG00000173113	TRMT112	tRNA methyltransferase 11-2 homolog (S. cerevisiae) [Source:HGNC Symbol;Acc:26940]	11	q13.1	-1	64083932	64085556	1625	0.712843	4.71436	2.79107e-09	3.76381e-08
ENSG00000166164	BRD7	bromodomain containing 7 [Source:HGNC Symbol;Acc:14310]	16	q12.1	-1	50347398	50402845	8492	1.2554	3.98728	2.8261e-09	3.80789e-08
ENSG00000100266	PACSIN2	protein kinase C and casein kinase substrate in neurons 2 [Source:HGNC Symbol;Acc:8571]	22	q13.2	-1	43231418	43411151	4545	-0.675295	6.57072	2.86173e-09	3.84955e-08
ENSG00000138398	PPIG	peptidylprolyl isomerase G (cyclophilin G) [Source:HGNC Symbol;Acc:14650]	2	q31.1	1	170440850	170497916	7368	1.09494	5.41581	2.87291e-09	3.86141e-08
ENSG00000111371	SLC38A1	solute carrier family 38, member 1 [Source:HGNC Symbol;Acc:13447]	12	q13.11	-1	46576846	46663800	10013	1.71401	4.61579	2.9443e-09	3.95088e-08
ENSG00000144029	MRPS5	mitochondrial ribosomal protein S5 [Source:HGNC Symbol;Acc:14498]	2	q11.1	-1	95752952	95815179	6719	1.54598	3.67492	2.95327e-09	3.95965e-08
ENSG00000175203	DCTN2	dynactin 2 (p50) [Source:HGNC Symbol;Acc:2712]	12	q13.3	-1	57923885	57941114	4239	-0.601809	7.80418	3.00222e-09	4.0187e-08
ENSG00000211898	IGHD	immunoglobulin heavy constant delta [Source:HGNC Symbol;Acc:5480]	14	q32.33	-1	106303099	106312010	1678	1.76669	3.72597	3.04817e-09	4.07687e-08
ENSG00000055070	SZRD1	SUZ RNA binding domain containing 1 [Source:HGNC Symbol;Acc:30232]	1	p36.13	1	16679070	16724640	4747	-0.692535	4.19161	3.05468e-09	4.08223e-08
ENSG00000124588	NQO2	NAD(P)H dehydrogenase, quinone 2 [Source:HGNC Symbol;Acc:7856]	6	p25.2	1	2988221	3019996	2451	-0.710006	6.1584	3.11343e-09	4.15735e-08
ENSG00000223298	RNY3P8	RNA, Ro-associated Y3 pseudogene 8 [Source:HGNC Symbol;Acc:42492]	13	q32.1	-1	95963084	95963209	126	-1.14839	3.23756	3.12834e-09	4.17384e-08
ENSG00000116977	LGALS8	lectin, galactoside-binding, soluble, 8 [Source:HGNC Symbol;Acc:6569]	1	q43	1	236681300	236716281	9710	-0.861889	6.82508	3.35574e-09	4.45181e-08
ENSG00000174444	RPL4	ribosomal protein L4 [Source:HGNC Symbol;Acc:10353]	15	q22.31	-1	66790355	66816870	5635	0.313961	9.55764	3.53814e-09	4.68997e-08
ENSG00000198356	ASNA1	arsA arsenite transporter, ATP-binding, homolog 1 (bacterial) [Source:HGNC Symbol;Acc:752]	19	p13.2	1	12847953	12859137	1652	-0.602784	6.80277	3.57667e-09	4.7372e-08
ENSG00000141279	NPEPPS	aminopeptidase puromycin sensitive [Source:HGNC Symbol;Acc:7900]	17	q21.32	1	45600308	45700642	11514	-0.646418	6.47577	3.63751e-09	4.80999e-08
ENSG00000205937	RNPS1	RNA binding protein S1, serine-rich domain [Source:HGNC Symbol;Acc:10080]	16	p13.3	-1	2303117	2318413	8582	1.01836	3.73892	3.6754e-09	4.85617e-08
ENSG00000213931	HBE1	hemoglobin, epsilon 1 [Source:HGNC Symbol;Acc:4830]	11	p15.4	-1	5289582	5526847	921	-2.43149	3.16008	3.87133e-09	5.1031e-08
ENSG00000135070	ISCA1	iron-sulfur cluster assembly 1 [Source:HGNC Symbol;Acc:28660]	9	q21.33	-1	88879461	88897676	3273	-0.746443	4.32168	3.87166e-09	5.1031e-08
ENSG00000166794	PPIB	peptidylprolyl isomerase B (cyclophilin B) [Source:HGNC Symbol;Acc:9255]	15	q22.31	-1	64448011	64455404	1911	0.999496	4.32209	3.95026e-09	5.20251e-08
ENSG00000168067	MAP4K2	mitogen-activated protein kinase kinase kinase kinase 2 [Source:HGNC Symbol;Acc:6864]	11	q13.1	-1	64556290	64570713	3745	-0.776786	7.44307	3.98345e-09	5.24198e-08
ENSG00000029363	BCLAF1	BCL2-associated transcription factor 1 [Source:HGNC Symbol;Acc:16863]	6	q23.3	-1	136578001	136610989	9297	1.08519	4.833	3.98709e-09	5.24256e-08
ENSG00000118058	KMT2A	lysine (K)-specific methyltransferase 2A [Source:HGNC Symbol;Acc:7132]	11	q23.3	1	118307205	118397539	21953	1.0094	3.66527	3.99175e-09	5.24446e-08
ENSG00000131781	FMO5	flavin containing monooxygenase 5 [Source:HGNC Symbol;Acc:3773]	1	q21.1	-1	146646930	146714700	5988	-1.16851	4.95404	3.99889e-09	5.24962e-08
ENSG00000160799	CCDC12	coiled-coil domain containing 12 [Source:HGNC Symbol;Acc:28332]	3	p21.31	-1	46963216	47023500	4754	1.17162	3.84858	4.07653e-09	5.34726e-08
ENSG00000051523	CYBA	cytochrome b-245, alpha polypeptide [Source:HGNC Symbol;Acc:2577]	16	q24.3	-1	88709691	88717560	3357	1.25954	4.57017	4.08725e-09	5.35702e-08
ENSG00000110324	IL10RA	interleukin 10 receptor, alpha [Source:HGNC Symbol;Acc:5964]	11	q23.3	1	117857063	117872196	6546	1.63121	3.11072	4.25974e-09	5.57415e-08
ENSG00000253819	LINC01151	long intergenic non-protein coding RNA 1151 [Source:HGNC Symbol;Acc:49471]	8	q24.13	-1	123682624	123706345	571	-0.712587	5.46836	4.37592e-09	5.7216e-08
ENSG00000198856	OSTC	oligosaccharyltransferase complex subunit (non-catalytic) [Source:HGNC Symbol;Acc:24448]	4	q25	1	109571740	109588976	1617	1.3448	3.51216	4.40642e-09	5.75227e-08
ENSG00000034510	TMSB10	thymosin beta 10 [Source:HGNC Symbol;Acc:11879]	2	p11.2	1	85132749	85133795	492	0.672715	8.12941	4.42886e-09	5.77235e-08
ENSG00000105971	CAV2	caveolin 2 [Source:HGNC Symbol;Acc:1528]	7	q31.2	1	115927434	116148595	6640	-1.08741	5.6871	4.53026e-09	5.8951e-08
ENSG00000163564	PYHIN1	pyrin and HIN domain family, member 1 [Source:HGNC Symbol;Acc:28894]	1	q23.1	1	158900586	158946844	3479	1.55923	3.56195	4.53617e-09	5.8981e-08
ENSG00000125457	MIF4GD	MIF4G domain containing [Source:HGNC Symbol;Acc:24030]	17	q25.1	-1	73262309	73267308	2283	-0.619004	6.45647	4.5602e-09	5.92464e-08
ENSG00000187742	SECISBP2	SECIS binding protein 2 [Source:HGNC Symbol;Acc:30972]	9	q22.2	1	91933421	91974557	9793	-0.573026	8.02134	4.67594e-09	6.07018e-08
ENSG00000164035	EMCN	endomucin [Source:HGNC Symbol;Acc:16041]	4	q24	-1	101316498	101801283	5243	-1.59381	3.83795	4.71711e-09	6.11876e-08
ENSG00000182732	RGS6	regulator of G-protein signaling 6 [Source:HGNC Symbol;Acc:10002]	14	q24.2	1	72399156	73030654	6351	-0.619426	7.94735	4.82659e-09	6.24591e-08
ENSG00000048471	SNX29	sorting nexin 29 [Source:HGNC Symbol;Acc:30542]	16	p13.13	1	12070594	12668146	11298	1.03592	4.19034	4.83516e-09	6.25205e-08
ENSG00000089063	TMEM230	transmembrane protein 230 [Source:HGNC Symbol;Acc:15876]	20	p13	-1	5080486	5093749	2038	-0.631956	5.45605	4.84078e-09	6.25437e-08
ENSG00000198887	SMC5	structural maintenance of chromosomes 5 [Source:HGNC Symbol;Acc:20465]	9	q21.12	1	72873937	72969804	6539	1.28861	4.81237	4.88704e-09	6.30914e-08
ENSG00000058866	DGKG	diacylglycerol kinase, gamma 90kDa [Source:HGNC Symbol;Acc:2853]	3	q27.3	-1	185823457	186080026	10978	-0.977153	5.88715	4.91466e-09	6.33979e-08
ENSG00000168256	NKIRAS2	NFKB inhibitor interacting Ras-like 2 [Source:HGNC Symbol;Acc:17898]	17	q21.2	1	40163400	40177659	5563	-0.855405	4.57082	4.92629e-09	6.34978e-08
ENSG00000065060	UHRF1BP1	UHRF1 binding protein 1 [Source:HGNC Symbol;Acc:21216]	6	p21.31	1	34759857	34850915	9844	-1.36511	4.45724	4.95008e-09	6.37542e-08
ENSG00000124570	SERPINB6	serpin peptidase inhibitor, clade B (ovalbumin), member 6 [Source:HGNC Symbol;Acc:8950]	6	p25.2	-1	2948393	2972090	3994	-0.668211	7.34778	4.95748e-09	6.37993e-08
ENSG00000140455	USP3	ubiquitin specific peptidase 3 [Source:HGNC Symbol;Acc:12626]	15	q22.31	1	63796793	63886839	7681	1.05045	4.37947	4.96993e-09	6.39091e-08
ENSG00000119689	DLST	dihydrolipoamide S-succinyltransferase (E2 component of 2-oxo-glutarate complex) [Source:HGNC Symbol;Acc:2911]	14	q24.3	1	75348594	75370448	4550	-1.14192	3.92272	4.98816e-09	6.40428e-08
ENSG00000143437	ARNT	aryl hydrocarbon receptor nuclear translocator [Source:HGNC Symbol;Acc:700]	1	q21.3	-1	150782181	150849244	6516	-1.03207	5.54231	5.02466e-09	6.44608e-08
ENSG00000095321	CRAT	carnitine O-acetyltransferase [Source:HGNC Symbol;Acc:2342]	9	q34.11	-1	131857089	131873468	3803	-0.843974	7.25024	5.02945e-09	6.44716e-08
ENSG00000164190	NIPBL	Nipped-B homolog (Drosophila) [Source:HGNC Symbol;Acc:28862]	5	p13.2	1	36876861	37066515	12529	0.901419	5.42813	5.05e-09	6.46843e-08
ENSG00000163536	SERPINI1	serpin peptidase inhibitor, clade I (neuroserpin), member 1 [Source:HGNC Symbol;Acc:8943]	3	q26.1	1	167453031	167543356	2418	-1.30229	5.40211	5.09389e-09	6.51444e-08
ENSG00000143995	MEIS1	Meis homeobox 1 [Source:HGNC Symbol;Acc:7000]	2	p14	1	66660584	66801001	10934	-0.646603	8.84603	5.11151e-09	6.53186e-08
ENSG00000050393	MCUR1	mitochondrial calcium uniporter regulator 1 [Source:HGNC Symbol;Acc:21097]	6	p23	-1	13786789	13814800	6057	-0.668502	9.15755	5.1443e-09	6.56863e-08
ENSG00000128989	ARPP19	cAMP-regulated phosphoprotein, 19kDa [Source:HGNC Symbol;Acc:16967]	15	q21.2	-1	52839242	52862080	6917	-0.548757	6.79177	5.18325e-09	6.59913e-08
ENSG00000117155	SSX2IP	synovial sarcoma, X breakpoint 2 interacting protein [Source:HGNC Symbol;Acc:16509]	1	p22.3	-1	85109390	85156486	8651	-0.580494	8.96151	5.18434e-09	6.59913e-08
ENSG00000156482	RPL30	ribosomal protein L30 [Source:HGNC Symbol;Acc:10333]	8	q22.2	-1	99037079	99058697	4027	0.924982	6.32161	5.27904e-09	6.71445e-08
ENSG00000111716	LDHB	lactate dehydrogenase B [Source:HGNC Symbol;Acc:6541]	12	p12.1	-1	21788276	21910791	2983	0.438296	8.29623	5.32028e-09	6.76164e-08
ENSG00000111674	ENO2	enolase 2 (gamma, neuronal) [Source:HGNC Symbol;Acc:3353]	12	p13.31	1	7022909	7032861	4281	-0.851509	7.12236	5.46282e-09	6.92663e-08
ENSG00000114062	UBE3A	ubiquitin protein ligase E3A [Source:HGNC Symbol;Acc:12496]	15	q11.2	-1	25582381	25684128	5812	1.44291	3.29048	5.54739e-09	7.02068e-08
ENSG00000205542	TMSB4X	thymosin beta 4, X-linked [Source:HGNC Symbol;Acc:11881]	X	p22.2	1	12993227	12995346	1705	-0.559914	15.4615	5.54803e-09	7.02068e-08
ENSG00000143612	C1orf43	chromosome 1 open reading frame 43 [Source:HGNC Symbol;Acc:29876]	1	q21.3	-1	154179182	154193104	2582	-0.652207	6.34503	5.64855e-09	7.13998e-08
ENSG00000139597	N4BP2L1	NEDD4 binding protein 2-like 1 [Source:HGNC Symbol;Acc:25037]	13	q13.1	-1	32974861	33002315	5638	-0.862208	5.3218	5.72134e-09	7.22081e-08
ENSG00000235257			3	p22.2	-1	37786923	37903271	6017	-0.567484	5.88872	5.72651e-09	7.22177e-08
ENSG00000133226	SRRM1	serine/arginine repetitive matrix 1 [Source:HGNC Symbol;Acc:16638]	1	p36.11	1	24958207	24999758	8168	0.731374	6.14599	5.89543e-09	7.42906e-08
ENSG00000124177	CHD6	chromodomain helicase DNA binding protein 6 [Source:HGNC Symbol;Acc:19057]	20	q12	-1	40030741	40247133	14119	0.883393	3.63107	5.98939e-09	7.51848e-08
ENSG00000086506	HBQ1	hemoglobin, theta 1 [Source:HGNC Symbol;Acc:4833]	16	p13.3	1	230452	231180	536	-0.89949	5.34972	6.04549e-09	7.58307e-08
ENSG00000105887	MTPN	myotrophin [Source:HGNC Symbol;Acc:15667]	7	q33	-1	135611509	135662101	3775	-0.514617	11.2522	6.08423e-09	7.62581e-08
ENSG00000095564	BTAF1	BTAF1 RNA polymerase II, B-TFIID transcription factor-associated, 170kDa [Source:HGNC Symbol;Acc:17307]	10	q23.32	1	93683526	93790082	7673	1.99285	3.28373	6.21884e-09	7.78856e-08
ENSG00000121749	TBC1D15	TBC1 domain family, member 15 [Source:HGNC Symbol;Acc:25694]	12	q21.1	1	72233487	72320629	7828	-0.73446	8.51863	6.43182e-09	8.03068e-08
ENSG00000130303	BST2	bone marrow stromal cell antigen 2 [Source:HGNC Symbol;Acc:1119]	19	p13.11	-1	17513748	17516457	1119	1.45172	3.72786	6.78664e-09	8.46078e-08
ENSG00000108960	MMD	monocyte to macrophage differentiation-associated [Source:HGNC Symbol;Acc:7153]	17	q22	-1	53469974	53499353	3177	-0.6378	10.2318	6.8633e-09	8.54984e-08
ENSG00000152952	PLOD2	procollagen-lysine, 2-oxoglutarate 5-dioxygenase 2 [Source:HGNC Symbol;Acc:9082]	3	q24	-1	145787227	145881440	7646	-0.989324	6.59993	7.13269e-09	8.87189e-08
ENSG00000172037	LAMB2	laminin, beta 2 (laminin S) [Source:HGNC Symbol;Acc:6487]	3	p21.31	-1	49158547	49170551	6865	-1.49672	3.97209	7.19952e-09	8.94821e-08
ENSG00000169129	AFAP1L2	actin filament associated protein 1-like 2 [Source:HGNC Symbol;Acc:25901]	10	q25.3	-1	116054583	116164515	5948	-1.27097	5.67367	7.29989e-09	9.0523e-08
ENSG00000137198	GMPR	guanosine monophosphate reductase [Source:HGNC Symbol;Acc:4376]	6	p22.3	1	16238811	16295780	2232	-0.648743	8.10613	7.40562e-09	9.1695e-08
ENSG00000171148	TADA3	transcriptional adaptor 3 [Source:HGNC Symbol;Acc:19422]	3	p25.3	-1	9821544	9834695	4234	-0.684956	7.06237	7.42369e-09	9.18491e-08
ENSG00000143164	DCAF6	DDB1 and CUL4 associated factor 6 [Source:HGNC Symbol;Acc:30002]	1	q24.2	1	167905021	168045081	6204	-0.748926	6.11135	7.43428e-09	9.19107e-08
ENSG00000123329	ARHGAP9	Rho GTPase activating protein 9 [Source:HGNC Symbol;Acc:14130]	12	q13.3	-1	57866038	57882597	5127	1.63306	4.10912	7.77579e-09	9.58428e-08
ENSG00000130066	SAT1	spermidine/spermine N1-acetyltransferase 1 [Source:HGNC Symbol;Acc:10540]	X	p22.11	1	23801290	23804343	2498	-0.509252	11.5953	7.80893e-09	9.61788e-08
ENSG00000184922	FMNL1	formin-like 1 [Source:HGNC Symbol;Acc:1212]	17	q21.31	1	43298811	43324687	7563	1.97283	3.09917	7.87033e-09	9.68619e-08
ENSG00000102781	KATNAL1	katanin p60 subunit A-like 1 [Source:HGNC Symbol;Acc:28361]	13	q12.3	-1	30776767	30881621	8105	-1.59427	4.61801	8.2805e-09	1.0168e-07
ENSG00000166012	TAF1D	TATA box binding protein (TBP)-associated factor, RNA polymerase I, D, 41kDa [Source:HGNC Symbol;Acc:28759]	11	q21	-1	93463114	93517557	8420	1.09078	4.24748	8.41897e-09	1.03303e-07
ENSG00000188404	SELL	selectin L [Source:HGNC Symbol;Acc:10720]	1	q24.2	-1	169659808	169680839	2725	1.09705	6.58094	8.54061e-09	1.04624e-07
ENSG00000134186	PRPF38B	pre-mRNA processing factor 38B [Source:HGNC Symbol;Acc:25512]	1	p13.3	1	109234945	109244425	5817	1.29048	3.55094	8.5458e-09	1.04624e-07
ENSG00000088205	DDX18	DEAD (Asp-Glu-Ala-Asp) box polypeptide 18 [Source:HGNC Symbol;Acc:2741]	2	q14.1	1	118572226	118589955	7851	1.32714	3.99826	8.68771e-09	1.06202e-07
ENSG00000134825	TMEM258	transmembrane protein 258 [Source:HGNC Symbol;Acc:1164]	11	q12.2	-1	61535973	61560274	3068	-0.541614	6.56843	8.82779e-09	1.07753e-07
ENSG00000152061	RABGAP1L	RAB GTPase activating protein 1-like [Source:HGNC Symbol;Acc:24663]	1	q25.1	1	174128548	174964445	13701	-0.625091	10.8686	8.87202e-09	1.08212e-07
ENSG00000151500	THYN1	thymocyte nuclear protein 1 [Source:HGNC Symbol;Acc:29560]	11	q25	-1	134118173	134123264	2119	1.2273	4.36187	9.02958e-09	1.10037e-07
ENSG00000015479	MATR3	matrin 3 [Source:HGNC Symbol;Acc:6912]	5	q31.2	1	138609441	138667360	14669	-0.497796	8.06837	9.03513e-09	1.10037e-07
ENSG00000163359	COL6A3	collagen, type VI, alpha 3 [Source:HGNC Symbol;Acc:2213]	2	q37.3	-1	238232646	238323018	19624	-1.67061	4.33951	9.05857e-09	1.10241e-07
ENSG00000089280	FUS	fused in sarcoma [Source:HGNC Symbol;Acc:4010]	16	p11.2	1	31191431	31203127	7218	1.28325	3.33307	9.23049e-09	1.12249e-07
ENSG00000178980	SEPW1	selenoprotein W, 1 [Source:HGNC Symbol;Acc:10752]	19	q13.33	1	48281829	48287943	5261	-0.585709	7.47377	9.35157e-09	1.13637e-07
ENSG00000117289	TXNIP	thioredoxin interacting protein [Source:HGNC Symbol;Acc:16952]	1	q21.1	1	145438469	145442635	3626	0.848032	7.71046	9.53746e-09	1.15638e-07
ENSG00000166452	AKIP1	A kinase (PRKA) interacting protein 1 [Source:HGNC Symbol;Acc:1170]	11	p15.4	1	8932686	8941631	2300	-0.78204	4.75295	9.77094e-09	1.18294e-07
ENSG00000154305	MIA3	melanoma inhibitory activity family, member 3 [Source:HGNC Symbol;Acc:24008]	1	q41	1	222791428	222841354	10188	1.65371	3.64822	9.8335e-09	1.18963e-07
ENSG00000112739	PRPF4B	pre-mRNA processing factor 4B [Source:HGNC Symbol;Acc:17346]	6	p25.2	1	4021501	4065217	8016	1.4918	3.50398	1.00233e-08	1.2099e-07
ENSG00000171611	PTCRA	pre T-cell antigen receptor alpha [Source:HGNC Symbol;Acc:21290]	6	p21.1	1	42883727	42893573	1123	-0.731127	6.36631	1.03727e-08	1.24839e-07
ENSG00000115232	ITGA4	integrin, alpha 4 (antigen CD49D, alpha 4 subunit of VLA-4 receptor) [Source:HGNC Symbol;Acc:6140]	2	q31.3	1	182321929	182400914	7901	1.76826	4.63986	1.07852e-08	1.29613e-07
ENSG00000205309	NT5M	5',3'-nucleotidase, mitochondrial [Source:HGNC Symbol;Acc:15769]	17	p11.2	1	17206649	17250977	1961	-0.660008	6.38392	1.09263e-08	1.31212e-07
ENSG00000203666	EFCAB2	EF-hand calcium binding domain 2 [Source:HGNC Symbol;Acc:28166]	1	q44	1	245133007	245290466	8605	-0.822824	5.475	1.09493e-08	1.31392e-07
ENSG00000151923	TIAL1	TIA1 cytotoxic granule-associated RNA binding protein-like 1 [Source:HGNC Symbol;Acc:11804]	10	q26.11	-1	121334199	121356541	4470	1.36698	3.00907	1.10901e-08	1.32983e-07
ENSG00000143149	ALDH9A1	aldehyde dehydrogenase 9 family, member A1 [Source:HGNC Symbol;Acc:412]	1	q24.1	-1	165631453	165668100	3308	-0.819736	6.19882	1.11049e-08	1.33063e-07
ENSG00000103160	HSDL1	hydroxysteroid dehydrogenase like 1 [Source:HGNC Symbol;Acc:16475]	16	q23.3	-1	84155886	84178797	3896	-1.07429	4.03721	1.11319e-08	1.3329e-07
ENSG00000116679	IVNS1ABP	influenza virus NS1A binding protein [Source:HGNC Symbol;Acc:16951]	1	q25.3	-1	185265520	185286461	7929	-0.730288	8.46615	1.14497e-08	1.36995e-07
ENSG00000111860	CEP85L	centrosomal protein 85kDa-like [Source:HGNC Symbol;Acc:21638]	6	q22.31	-1	118781935	119031238	9462	1.50147	3.29756	1.15083e-08	1.37594e-07
ENSG00000205981	DNAJC19	DnaJ (Hsp40) homolog, subfamily C, member 19 [Source:HGNC Symbol;Acc:30528]	3	q26.33	-1	180701497	180707562	3586	1.10945	3.18643	1.17819e-08	1.4066e-07
ENSG00000247556	OIP5-AS1	OIP5 antisense RNA 1 [Source:HGNC Symbol;Acc:43563]	15	q15.1	1	41576188	41601901	12009	-0.554359	7.15366	1.19518e-08	1.42584e-07
ENSG00000169100	SLC25A6	solute carrier family 25 (mitochondrial carrier; adenine nucleotide translocator), member 6 [Source:HGNC Symbol;Acc:10992]	X	p22.33	-1	1505045	1511617	2164	0.710526	6.5368	1.22928e-08	1.46438e-07
ENSG00000155158	TTC39B	tetratricopeptide repeat domain 39B [Source:HGNC Symbol;Acc:23704]	9	p22.3	-1	15163620	15307358	12208	-0.731918	7.21372	1.25196e-08	1.48981e-07
ENSG00000078674	PCM1	pericentriolar material 1 [Source:HGNC Symbol;Acc:8727]	8	p22	1	17780349	17885478	12470	0.843758	5.93506	1.25244e-08	1.48981e-07
ENSG00000150681	RGS18	regulator of G-protein signaling 18 [Source:HGNC Symbol;Acc:14261]	1	q31.2	1	192127587	192154945	2806	-0.61052	12.8356	1.26581e-08	1.504e-07
ENSG00000115738	ID2	inhibitor of DNA binding 2, dominant negative helix-loop-helix protein [Source:HGNC Symbol;Acc:5361]	2	p25.1	1	8818975	8824583	2205	1.13739	4.3787	1.27804e-08	1.51585e-07
ENSG00000128524	ATP6V1F	ATPase, H+ transporting, lysosomal 14kDa, V1 subunit F [Source:HGNC Symbol;Acc:16832]	7	q32.1	1	128502880	128505898	789	-0.515131	4.99993	1.30827e-08	1.55057e-07
ENSG00000158552	ZFAND2B	zinc finger, AN1-type domain 2B [Source:HGNC Symbol;Acc:25206]	2	q35	1	220059959	220074373	3396	-0.605755	6.72535	1.34888e-08	1.59638e-07
ENSG00000011198	ABHD5	abhydrolase domain containing 5 [Source:HGNC Symbol;Acc:21396]	3	p21.33	1	43731605	43775863	3172	-0.915638	5.21729	1.36296e-08	1.61189e-07
ENSG00000174720	LARP7	La ribonucleoprotein domain family, member 7 [Source:HGNC Symbol;Acc:24912]	4	q25	1	113558120	113578748	4083	0.957318	4.38515	1.36684e-08	1.6153e-07
ENSG00000186591	UBE2H	ubiquitin-conjugating enzyme E2H [Source:HGNC Symbol;Acc:12484]	7	q32.2	-1	129470572	129592789	6392	-0.803077	5.75926	1.37144e-08	1.61956e-07
ENSG00000065615	CYB5R4	cytochrome b5 reductase 4 [Source:HGNC Symbol;Acc:20147]	6	q14.2	1	84569362	84677143	9635	-0.785615	6.7356	1.38582e-08	1.63537e-07
ENSG00000170776	AKAP13	A kinase (PRKA) anchor protein 13 [Source:HGNC Symbol;Acc:371]	15	q25.3	1	85923802	86292586	20279	0.681177	6.40723	1.39679e-08	1.64594e-07
ENSG00000124228	DDX27	DEAD (Asp-Glu-Ala-Asp) box polypeptide 27 [Source:HGNC Symbol;Acc:15837]	20	q13.13	1	47835884	47860614	5405	1.26297	4.30843	1.44242e-08	1.69747e-07
ENSG00000116260	QSOX1	quiescin Q6 sulfhydryl oxidase 1 [Source:HGNC Symbol;Acc:9756]	1	q25.2	1	180123969	180173165	9311	-1.33668	4.23285	1.4426e-08	1.69747e-07
ENSG00000111481	COPZ1	coatomer protein complex, subunit zeta 1 [Source:HGNC Symbol;Acc:2243]	12	q13.13	1	54694986	54745633	3901	-0.442333	7.24774	1.44998e-08	1.70493e-07
ENSG00000150316	CWC15	CWC15 spliceosome-associated protein homolog (S. cerevisiae) [Source:HGNC Symbol;Acc:26939]	11	q21	-1	94695787	94706776	2989	1.03383	4.88597	1.46e-08	1.71547e-07
ENSG00000132466	ANKRD17	ankyrin repeat domain 17 [Source:HGNC Symbol;Acc:23575]	4	q13.3	-1	73939093	74124515	12041	1.24677	4.29762	1.4767e-08	1.7326e-07
ENSG00000197879	MYO1C	myosin IC [Source:HGNC Symbol;Acc:7597]	17	p13.3	-1	1367392	1396106	8152	-0.961076	6.30579	1.50126e-08	1.75889e-07
ENSG00000143933	CALM2	calmodulin 2 (phosphorylase kinase, delta) [Source:HGNC Symbol;Acc:1445]	2	p21	-1	47387221	47403740	6466	-0.435434	9.75376	1.52085e-08	1.77802e-07
ENSG00000065457	ADAT1	adenosine deaminase, tRNA-specific 1 [Source:HGNC Symbol;Acc:228]	16	q23.1	-1	75630879	75657198	4486	-1.21569	3.74662	1.52664e-08	1.78352e-07
ENSG00000102218	RP2	retinitis pigmentosa 2 (X-linked recessive) [Source:HGNC Symbol;Acc:10274]	X	p11.23	1	46696375	46741793	3803	-1.22307	3.53476	1.53718e-08	1.79454e-07
ENSG00000011105	TSPAN9	tetraspanin 9 [Source:HGNC Symbol;Acc:21640]	12	p13.33	1	3186521	3395730	5714	-0.777929	5.70169	1.55228e-08	1.80944e-07
ENSG00000198162	MAN1A2	mannosidase, alpha, class 1A, member 2 [Source:HGNC Symbol;Acc:6822]	1	p12	1	117910071	118071494	9667	-0.554021	8.47665	1.55326e-08	1.80944e-07
ENSG00000110719	TCIRG1	T-cell, immune regulator 1, ATPase, H+ transporting, lysosomal V0 subunit A3 [Source:HGNC Symbol;Acc:11647]	11	q13.2	1	67806483	67818362	4384	2.13111	3.72522	1.61905e-08	1.88206e-07
ENSG00000138668	HNRNPD	heterogeneous nuclear ribonucleoprotein D (AU-rich element RNA binding protein 1, 37kDa) [Source:HGNC Symbol;Acc:5036]	4	q21.22	-1	83273651	83295656	6981	1.05078	4.56701	1.64268e-08	1.90817e-07
ENSG00000165434	PGM2L1	phosphoglucomutase 2-like 1 [Source:HGNC Symbol;Acc:20898]	11	q13.4	-1	74041363	74109518	8515	-1.1783	5.74449	1.64866e-08	1.91376e-07
ENSG00000175354	PTPN2	protein tyrosine phosphatase, non-receptor type 2 [Source:HGNC Symbol;Acc:9650]	18	p11.21	-1	12785477	12929642	6921	1.11703	4.82633	1.69309e-08	1.96151e-07
ENSG00000196504	PRPF40A	PRP40 pre-mRNA processing factor 40 homolog A (S. cerevisiae) [Source:HGNC Symbol;Acc:16463]	2	q23.3	-1	153508107	153574511	9536	0.720984	6.45352	1.6934e-08	1.96151e-07
ENSG00000077232	DNAJC10	DnaJ (Hsp40) homolog, subfamily C, member 10 [Source:HGNC Symbol;Acc:24637]	2	q32.1	1	183580999	183659191	21586	1.56404	4.13637	1.75356e-08	2.02833e-07
ENSG00000074966	TXK	TXK tyrosine kinase [Source:HGNC Symbol;Acc:12434]	4	p12	-1	48068410	48136273	3472	1.61625	3.85287	1.78771e-08	2.06637e-07
ENSG00000186088	GSAP	gamma-secretase activating protein [Source:HGNC Symbol;Acc:28042]	7	q11.23	-1	76940068	77045717	9001	-0.560145	7.52427	1.79063e-08	2.06681e-07
ENSG00000255325			8	q24.13	-1	123497754	123502054	631	-0.692454	6.31824	1.82953e-08	2.10873e-07
ENSG00000101079	NDRG3	NDRG family member 3 [Source:HGNC Symbol;Acc:14462]	20	q11.23	-1	35280169	35374481	3248	-1.01291	5.40917	1.84311e-08	2.1214e-07
ENSG00000176014	TUBB6	tubulin, beta 6 class V [Source:HGNC Symbol;Acc:20776]	18	p11.21	1	12307668	12344319	4117	-1.80928	3.2141	1.87932e-08	2.16155e-07
ENSG00000108654	DDX5	DEAD (Asp-Glu-Ala-Asp) box helicase 5 [Source:HGNC Symbol;Acc:2746]	17	q23.3	-1	62495734	62504317	7319	0.730141	8.27094	1.90493e-08	2.18639e-07
ENSG00000102524	TNFSF13B	tumor necrosis factor (ligand) superfamily, member 13b [Source:HGNC Symbol;Acc:11929]	13	q33.3	1	108903588	108960832	3059	-0.590357	6.8636	1.91282e-08	2.19391e-07
ENSG00000116752	BCAS2	breast carcinoma amplified sequence 2 [Source:HGNC Symbol;Acc:975]	1	p13.2	-1	115110178	115124260	1299	1.48983	3.79581	2.00662e-08	2.29344e-07
ENSG00000163297	ANTXR2	anthrax toxin receptor 2 [Source:HGNC Symbol;Acc:21732]	4	q21.21	-1	80822303	81046608	10101	-0.783219	6.39303	2.0231e-08	2.31066e-07
ENSG00000140854	KATNB1	katanin p80 (WD repeat containing) subunit B 1 [Source:HGNC Symbol;Acc:6217]	16	q21	1	57769642	57791162	4591	-0.937022	5.66041	2.02846e-08	2.31517e-07
ENSG00000105499	PLA2G4C	phospholipase A2, group IVC (cytosolic, calcium-independent) [Source:HGNC Symbol;Acc:9037]	19	q13.33	-1	48551100	48614074	6613	-1.06758	5.53594	2.03514e-08	2.32117e-07
ENSG00000166710	B2M	beta-2-microglobulin [Source:HGNC Symbol;Acc:914]	15	q21.1	1	45003675	45011075	3151	-0.520728	16.337	2.04886e-08	2.33518e-07
ENSG00000076662	ICAM3	intercellular adhesion molecule 3 [Source:HGNC Symbol;Acc:5346]	19	p13.2	-1	10444452	10450499	2950	1.23494	4.10602	2.06584e-08	2.35126e-07
ENSG00000268555			19	p12	-1	21753624	21770124	1178	-1.05062	6.48749	2.15594e-08	2.447e-07
ENSG00000091640	SPAG7	sperm associated antigen 7 [Source:HGNC Symbol;Acc:11216]	17	p13.2	-1	4862521	4871167	2831	0.998247	4.5218	2.16125e-08	2.45116e-07
ENSG00000084731	KIF3C	kinesin family member 3C [Source:HGNC Symbol;Acc:6321]	2	p23.3	-1	26149471	26205618	6397	-0.987559	4.15885	2.16261e-08	2.45116e-07
ENSG00000169189	NSMCE1	non-SMC element 1 homolog (S. cerevisiae) [Source:HGNC Symbol;Acc:29897]	16	p12.1	-1	27236312	27280115	3770	1.2359	3.99885	2.22155e-08	2.51448e-07
ENSG00000172965	MIR4435-1HG	MIR4435-1 host gene (non-protein coding) [Source:HGNC Symbol;Acc:35163]	2	q13	-1	111953927	112252677	8500	-0.554339	8.52845	2.25025e-08	2.5452e-07
ENSG00000116539	ASH1L	ash1 (absent, small, or homeotic)-like (Drosophila) [Source:HGNC Symbol;Acc:19088]	1	q22	-1	155305059	155532598	13296	0.986064	3.15103	2.30019e-08	2.59808e-07
ENSG00000175054	ATR	ataxia telangiectasia and Rad3 related [Source:HGNC Symbol;Acc:882]	3	q23	-1	142168077	142297668	12496	2.01855	3.20783	2.33852e-08	2.63774e-07
ENSG00000168300	PCMTD1	protein-L-isoaspartate (D-aspartate) O-methyltransferase domain containing 1 [Source:HGNC Symbol;Acc:30483]	8	q11.23	-1	52730140	52811735	7307	-0.487348	8.09028	2.34446e-08	2.64261e-07
ENSG00000115524	SF3B1	splicing factor 3b, subunit 1, 155kDa [Source:HGNC Symbol;Acc:10768]	2	q33.1	-1	198254508	198299815	9164	0.752317	7.06069	2.40732e-08	2.71159e-07
ENSG00000119655	NPC2	Niemann-Pick disease, type C2 [Source:HGNC Symbol;Acc:14537]	14	q24.3	-1	74942895	74960880	2749	-0.565164	7.26779	2.42828e-08	2.73332e-07
ENSG00000123636	BAZ2B	bromodomain adjacent to zinc finger domain, 2B [Source:HGNC Symbol;Acc:963]	2	q24.2	-1	160175490	160473203	20370	1.31509	4.85542	2.43172e-08	2.7353e-07
ENSG00000114023	FAM162A	family with sequence similarity 162, member A [Source:HGNC Symbol;Acc:17865]	3	q21.1	1	122103023	122131181	3793	1.13153	3.69294	2.47772e-08	2.7775e-07
ENSG00000110696	C11orf58	chromosome 11 open reading frame 58 [Source:HGNC Symbol;Acc:16990]	11	p15.1	1	16634679	16778428	8675	-0.388331	8.17999	2.50895e-08	2.81057e-07
ENSG00000136205	TNS3	tensin 3 [Source:HGNC Symbol;Acc:21616]	7	p12.3	-1	47314752	47622156	11797	-0.849968	4.62621	2.5438e-08	2.84572e-07
ENSG00000005893	LAMP2	lysosomal-associated membrane protein 2 [Source:HGNC Symbol;Acc:6501]	X	q24	-1	119561682	119603220	5617	-0.660104	6.80559	2.57655e-08	2.8802e-07
ENSG00000197226	TBC1D9B	TBC1 domain family, member 9B (with GRAM domain) [Source:HGNC Symbol;Acc:29097]	5	q35.3	-1	179289066	179334859	11473	-1.11738	5.53713	2.57815e-08	2.8802e-07
ENSG00000073614	KDM5A	lysine (K)-specific demethylase 5A [Source:HGNC Symbol;Acc:9886]	12	p13.33	-1	389295	498620	12091	1.11517	5.06413	2.70468e-08	3.01332e-07
ENSG00000113638	TTC33	tetratricopeptide repeat domain 33 [Source:HGNC Symbol;Acc:29959]	5	p13.1	-1	40714577	40756077	2612	-0.686975	5.79703	2.82687e-08	3.14088e-07
ENSG00000154723	ATP5J	ATP synthase, H+ transporting, mitochondrial Fo complex, subunit F6 [Source:HGNC Symbol;Acc:847]	21	q21.3	-1	27088815	27107984	2043	-0.39744	7.20524	2.87323e-08	3.19022e-07
ENSG00000154767	XPC	xeroderma pigmentosum, complementation group C [Source:HGNC Symbol;Acc:12816]	3	p25.1	-1	14186647	14220283	4798	1.58524	3.08781	2.90219e-08	3.21714e-07
ENSG00000151725	CENPU	centromere protein U [Source:HGNC Symbol;Acc:21348]	4	q35.1	-1	185615772	185655287	2981	-1.03999	5.66138	2.99886e-08	3.31172e-07
ENSG00000164292	RHOBTB3	Rho-related BTB domain containing 3 [Source:HGNC Symbol;Acc:18757]	5	q15	1	95049226	95160087	8833	-1.07474	3.54618	3.05804e-08	3.37478e-07
ENSG00000174093		TBC1 domain family member 3 [Source:UniProtKB/TrEMBL;Acc:E5RJ24]	17	q12	-1	36337717	36421858	7317	-1.2227	3.34905	3.11316e-08	3.4333e-07
ENSG00000232065	LINC01063	long intergenic non-protein coding RNA 1063 [Source:HGNC Symbol;Acc:49092]	3	q29	-1	196358369	196359458	348	-0.896002	3.61101	3.23485e-08	3.55311e-07
ENSG00000107738	C10orf54	chromosome 10 open reading frame 54 [Source:HGNC Symbol;Acc:30085]	10	q22.1	-1	73507316	73533255	5128	-0.591007	7.55932	3.23828e-08	3.5545e-07
ENSG00000156052	GNAQ	guanine nucleotide binding protein (G protein), q polypeptide [Source:HGNC Symbol;Acc:4390]	9	q21.2	-1	80331003	80646374	6738	-0.850116	6.02805	3.36238e-08	3.68329e-07
ENSG00000117586	TNFSF4	tumor necrosis factor (ligand) superfamily, member 4 [Source:HGNC Symbol;Acc:11934]	1	q25.1	-1	173152873	173176452	3942	-0.702492	6.09118	3.44216e-08	3.76564e-07
ENSG00000023902	PLEKHO1	pleckstrin homology domain containing, family O member 1 [Source:HGNC Symbol;Acc:24310]	1	q21.2	1	150121373	150136916	6629	-0.502012	7.74431	3.45202e-08	3.7739e-07
ENSG00000169704	GP9	glycoprotein IX (platelet) [Source:HGNC Symbol;Acc:4444]	3	q21.3	1	128779610	128781249	889	-0.821329	7.65176	3.5266e-08	3.85028e-07
ENSG00000108509	CAMTA2	calmodulin binding transcription activator 2 [Source:HGNC Symbol;Acc:18807]	17	p13.2	-1	4871287	4890960	6012	-0.87693	4.78611	3.66316e-08	3.99138e-07
ENSG00000163738	MTHFD2L	methylenetetrahydrofolate dehydrogenase (NADP+ dependent) 2-like [Source:HGNC Symbol;Acc:31865]	4	q13.3	1	74979891	75168816	9819	-0.737838	5.95786	3.75166e-08	4.07423e-07
ENSG00000175567	UCP2	uncoupling protein 2 (mitochondrial, proton carrier) [Source:HGNC Symbol;Acc:12518]	11	q13.4	-1	73685712	73694352	3237	-0.844197	10.6616	3.77389e-08	4.09293e-07
ENSG00000105926	MPP6	membrane protein, palmitoylated 6 (MAGUK p55 subfamily member 6) [Source:HGNC Symbol;Acc:18167]	7	p15.3	1	24612887	24733812	9369	-0.833237	5.48317	3.79558e-08	4.10827e-07
ENSG00000164167	LSM6	LSM6 homolog, U6 small nuclear RNA associated (S. cerevisiae) [Source:HGNC Symbol;Acc:17017]	4	q31.22	1	147096837	147121152	2605	1.06894	3.51511	3.9214e-08	4.23325e-07
ENSG00000081377	CDC14B	cell division cycle 14B [Source:HGNC Symbol;Acc:1719]	9	q22.33	-1	99252523	99382112	10457	-0.713414	6.95866	4.00167e-08	4.31705e-07
ENSG00000206560	ANKRD28	ankyrin repeat domain 28 [Source:HGNC Symbol;Acc:29024]	3	p25.1	-1	15708743	15901278	11276	-0.95788	8.45911	4.01549e-08	4.3291e-07
ENSG00000101425	BPI	bactericidal/permeability-increasing protein [Source:HGNC Symbol;Acc:1095]	20	q11.23	1	36888551	36965907	5626	-3.84478	3.5958	4.0293e-08	4.34112e-07
ENSG00000139278	GLIPR1	GLI pathogenesis-related 1 [Source:HGNC Symbol;Acc:17001]	12	q21.2	1	75874460	75897633	6273	1.47112	4.07537	4.05002e-08	4.36057e-07
ENSG00000065000	AP3D1	adaptor-related protein complex 3, delta 1 subunit [Source:HGNC Symbol;Acc:568]	19	p13.3	-1	2100988	2164464	8618	1.39614	3.43381	4.17167e-08	4.4827e-07
ENSG00000137225	CAPN11	calpain 11 [Source:HGNC Symbol;Acc:1478]	6	p21.1	1	44126548	44152139	3561	-1.48243	5.36793	4.19259e-08	4.50222e-07
ENSG00000175220	ARHGAP1	Rho GTPase activating protein 1 [Source:HGNC Symbol;Acc:673]	11	p11.2	-1	46698630	46722165	6138	-0.869732	4.88893	4.26856e-08	4.57477e-07
ENSG00000138964	PARVG	parvin, gamma [Source:HGNC Symbol;Acc:14654]	22	q13.31	1	44568836	44615413	8677	1.19875	5.28111	4.35676e-08	4.66013e-07
ENSG00000109971	HSPA8	heat shock 70kDa protein 8 [Source:HGNC Symbol;Acc:5241]	11	q24.1	-1	122928197	122933938	4849	0.720277	7.59525	4.40034e-08	4.7006e-07
ENSG00000078369	GNB1	guanine nucleotide binding protein (G protein), beta polypeptide 1 [Source:HGNC Symbol;Acc:4396]	1	p36.33	-1	1716729	1822495	6351	-0.629422	6.48991	4.44704e-08	4.74739e-07
ENSG00000172432	GTPBP2	GTP binding protein 2 [Source:HGNC Symbol;Acc:4670]	6	p21.1	-1	43573053	43596899	4616	-0.778701	7.07152	4.53923e-08	4.84263e-07
ENSG00000109066	TMEM104	transmembrane protein 104 [Source:HGNC Symbol;Acc:25984]	17	q25.1	1	72772622	72835918	4983	-0.920389	4.76588	4.54507e-08	4.84571e-07
ENSG00000144118	RALB	v-ral simian leukemia viral oncogene homolog B [Source:HGNC Symbol;Acc:9840]	2	q14.2	1	120997640	121052289	2915	-0.598692	5.20028	4.59258e-08	4.89316e-07
ENSG00000166562	SEC11C	SEC11 homolog C (S. cerevisiae) [Source:HGNC Symbol;Acc:23400]	18	q21.32	1	56806709	56826068	3656	1.36482	3.83853	4.65018e-08	4.94808e-07
ENSG00000196459	TRAPPC2	trafficking protein particle complex 2 [Source:HGNC Symbol;Acc:23068]	X	p22.2	-1	13730363	13752754	6107	-0.573404	6.98254	4.70623e-08	5.00446e-07
ENSG00000160633	SAFB	scaffold attachment factor B [Source:HGNC Symbol;Acc:10520]	19	p13.3	1	5623046	5668489	7036	1.45103	3.40013	4.75822e-08	5.05646e-07
ENSG00000170515	PA2G4	proliferation-associated 2G4, 38kDa [Source:HGNC Symbol;Acc:8550]	12	q13.2	1	56498103	56507691	3795	1.07906	4.39643	4.76327e-08	5.05854e-07
ENSG00000149600	COMMD7	COMM domain containing 7 [Source:HGNC Symbol;Acc:16223]	20	q11.21	-1	31290493	31331803	2584	-0.479821	8.05796	4.76645e-08	5.05863e-07
ENSG00000118418	HMGN3	high mobility group nucleosomal binding domain 3 [Source:HGNC Symbol;Acc:12312]	6	q14.1	-1	79910962	79944406	872	0.729424	4.55178	4.84243e-08	5.1326e-07
ENSG00000100142	POLR2F	polymerase (RNA) II (DNA directed) polypeptide F [Source:HGNC Symbol;Acc:9193]	22	q13.1	1	38348614	38437922	7042	1.14562	3.29891	4.89084e-08	5.1772e-07
ENSG00000108187	PBLD	phenazine biosynthesis-like protein domain containing [Source:HGNC Symbol;Acc:23301]	10	q21.3	-1	70042417	70092806	5172	-0.873453	5.29322	5.08025e-08	5.3705e-07
ENSG00000106263	EIF3B	eukaryotic translation initiation factor 3, subunit B [Source:HGNC Symbol;Acc:3280]	7	p22.3	1	2393721	2420380	8998	1.70177	3.38495	5.08075e-08	5.3705e-07
ENSG00000198589	LRBA	LPS-responsive vesicle trafficking, beach and anchor containing [Source:HGNC Symbol;Acc:1742]	4	q31.3	-1	151185594	151936879	15018	-0.853516	8.65464	5.08331e-08	5.3705e-07
ENSG00000093167	LRRFIP2	leucine rich repeat (in FLII) interacting protein 2 [Source:HGNC Symbol;Acc:6703]	3	p22.2	-1	37094117	37225180	10674	-0.682203	5.89575	5.10407e-08	5.38894e-07
ENSG00000162517	PEF1	penta-EF-hand domain containing 1 [Source:HGNC Symbol;Acc:30009]	1	p35.2	-1	32095463	32110497	2775	-0.635188	4.68168	5.14032e-08	5.42372e-07
ENSG00000125375	ATP5S	ATP synthase, H+ transporting, mitochondrial Fo complex, subunit s (factor B) [Source:HGNC Symbol;Acc:18799]	14	q21.3	1	50779044	50802276	3664	-0.528626	6.29763	5.14452e-08	5.42465e-07
ENSG00000119801	YPEL5	yippee-like 5 (Drosophila) [Source:HGNC Symbol;Acc:18329]	2	p23.1	1	30369807	30383399	3421	-0.571749	8.70258	5.26479e-08	5.54789e-07
ENSG00000239213			3	q22.3	-1	136560568	136580896	1429	-0.704702	4.70178	5.31742e-08	5.59613e-07
ENSG00000051382	PIK3CB	phosphatidylinositol-4,5-bisphosphate 3-kinase, catalytic subunit beta [Source:HGNC Symbol;Acc:8976]	3	q22.3	-1	138372860	138553780	6531	-0.783561	7.24693	5.38635e-08	5.66502e-07
ENSG00000166311	SMPD1	sphingomyelin phosphodiesterase 1, acid lysosomal [Source:HGNC Symbol;Acc:11120]	11	p15.4	1	6411655	6416228	2756	-0.972209	4.21227	5.39371e-08	5.66912e-07
ENSG00000134313	KIDINS220	kinase D-interacting substrate, 220kDa [Source:HGNC Symbol;Acc:29508]	2	p25.1	-1	8865408	8977760	11082	-0.956916	6.31572	5.46476e-08	5.73274e-07
ENSG00000223519	KIF28P	kinesin family member 28, pseudogene [Source:HGNC Symbol;Acc:49205]	1	q44	-1	246935139	246993361	3511	-0.867897	6.38397	5.61319e-08	5.87713e-07
ENSG00000115165	CYTIP	cytohesin 1 interacting protein [Source:HGNC Symbol;Acc:9506]	2	q24.1	-1	158271131	158345473	3428	1.29602	4.544	5.70698e-08	5.95625e-07
ENSG00000107669	ATE1	arginyltransferase 1 [Source:HGNC Symbol;Acc:782]	10	q26.13	-1	123499939	123688316	5690	-0.645946	6.52044	5.72531e-08	5.97157e-07
ENSG00000162521	RBBP4	retinoblastoma binding protein 4 [Source:HGNC Symbol;Acc:9887]	1	p35.1	1	33116743	33151812	9470	-0.543429	7.5747	5.93637e-08	6.18381e-07
ENSG00000073578	SDHA	succinate dehydrogenase complex, subunit A, flavoprotein (Fp) [Source:HGNC Symbol;Acc:10680]	5	p15.33	1	218356	256815	8383	-0.57695	7.34819	6.04892e-08	6.28903e-07
ENSG00000143977	SNRPG	small nuclear ribonucleoprotein polypeptide G [Source:HGNC Symbol;Acc:11163]	2	p13.3	-1	70508494	70520903	1795	0.775566	4.16342	6.07796e-08	6.3152e-07
ENSG00000101882	NKAP	NFKB activating protein [Source:HGNC Symbol;Acc:29873]	X	q24	-1	119059014	119077735	3515	1.3451	3.07362	6.15529e-08	6.39149e-07
ENSG00000143545	RAB13	RAB13, member RAS oncogene family [Source:HGNC Symbol;Acc:9762]	1	q21.3	-1	153954127	153958834	2713	-0.699857	6.38462	6.24825e-08	6.47979e-07
ENSG00000129460	NGDN	neuroguidin, EIF4E binding protein [Source:HGNC Symbol;Acc:20271]	14	q11.2	1	23938897	23979071	4654	1.67157	3.89778	6.25698e-08	6.48473e-07
ENSG00000012983	MAP4K5	mitogen-activated protein kinase kinase kinase kinase 5 [Source:HGNC Symbol;Acc:6867]	14	q22.1	-1	50885219	51027844	7620	-0.519621	7.70929	6.29478e-08	6.51564e-07
ENSG00000110711	AIP	aryl hydrocarbon receptor interacting protein [Source:HGNC Symbol;Acc:358]	11	q13.2	1	67250512	67258574	1640	0.913199	3.97865	6.40191e-08	6.61814e-07
ENSG00000164096	C4orf3	chromosome 4 open reading frame 3 [Source:HGNC Symbol;Acc:19225]	4	q26	-1	120218207	120225600	2515	-0.441975	7.90787	6.47979e-08	6.69019e-07
ENSG00000003756	RBM5	RNA binding motif protein 5 [Source:HGNC Symbol;Acc:9902]	3	p21.31	1	50126341	50156454	10368	1.35506	4.16405	6.59534e-08	6.8009e-07
ENSG00000004866	ST7	suppression of tumorigenicity 7 [Source:HGNC Symbol;Acc:11351]	7	q31.2	1	116593292	116870157	6742	-0.602093	7.04181	6.77479e-08	6.96835e-07
ENSG00000178896	EXOSC4	exosome component 4 [Source:HGNC Symbol;Acc:18189]	8	q24.3	1	145133529	145135550	1407	-0.848741	3.21266	6.78836e-08	6.97353e-07
ENSG00000076003	MCM6	minichromosome maintenance complex component 6 [Source:HGNC Symbol;Acc:6949]	2	q21.3	-1	136597196	136633996	4118	-0.86351	6.41354	6.798e-08	6.97851e-07
ENSG00000183011	LSMD1	LSM domain containing 1 [Source:HGNC Symbol;Acc:28212]	17	p13.1	-1	7760003	7788556	1943	-0.619892	5.72318	7.2501e-08	7.42453e-07
ENSG00000109458	GAB1	GRB2-associated binding protein 1 [Source:HGNC Symbol;Acc:4066]	4	q31.21	1	144257915	144395721	10119	-1.58772	3.01977	7.53561e-08	7.70726e-07
ENSG00000113361	CDH6	cadherin 6, type 2, K-cadherin (fetal kidney) [Source:HGNC Symbol;Acc:1765]	5	p13.3	1	31193857	31329253	12379	-2.74291	3.0084	7.83731e-08	7.99582e-07
ENSG00000147123	NDUFB11	NADH dehydrogenase (ubiquinone) 1 beta subcomplex, 11, 17.3kDa [Source:HGNC Symbol;Acc:20372]	X	p11.23	-1	47001615	47004903	1418	0.527826	4.81481	7.97215e-08	8.12324e-07
ENSG00000170310	STX8	syntaxin 8 [Source:HGNC Symbol;Acc:11443]	17	p13.1	-1	9153788	9479908	3779	1.11495	4.43928	8.11675e-08	8.25514e-07
ENSG00000185404	SP140L	SP140 nuclear body protein-like [Source:HGNC Symbol;Acc:25105]	2	q37.1	1	231191899	231268447	5650	1.55869	3.14521	8.20793e-08	8.33232e-07
ENSG00000070190	DAPP1	dual adaptor of phosphotyrosine and 3-phosphoinositides [Source:HGNC Symbol;Acc:16500]	4	q23	1	100737990	100791311	4548	-0.507544	11.1288	8.23547e-08	8.35509e-07
ENSG00000100028	SNRPD3	small nuclear ribonucleoprotein D3 polypeptide 18kDa [Source:HGNC Symbol;Acc:11160]	22	q11.23	1	24951471	25005947	2544	0.50686	4.73921	8.37386e-08	8.48051e-07
ENSG00000088888	MAVS	mitochondrial antiviral signaling protein [Source:HGNC Symbol;Acc:29233]	20	p13	1	3827487	3849280	4240	-0.710559	5.62849	8.37466e-08	8.48051e-07
ENSG00000215039	CD27-AS1	CD27 antisense RNA 1 [Source:HGNC Symbol;Acc:43896]	12	p13.31	-1	6548167	6560733	3411	-0.579511	7.28305	8.43037e-08	8.52635e-07
ENSG00000129355	CDKN2D	cyclin-dependent kinase inhibitor 2D (p19, inhibits CDK4) [Source:HGNC Symbol;Acc:1790]	19	p13.2	-1	10677138	10679735	1503	-0.725101	5.60732	8.81053e-08	8.89433e-07
ENSG00000141179	PCTP	phosphatidylcholine transfer protein [Source:HGNC Symbol;Acc:8752]	17	q22	1	53828340	53920191	5880	-1.32149	4.57186	8.98235e-08	9.05102e-07
ENSG00000103942	HOMER2	homer homolog 2 (Drosophila) [Source:HGNC Symbol;Acc:17513]	15	q25.2	-1	83509838	83654661	10067	-1.12765	5.38573	9.18179e-08	9.23799e-07
ENSG00000100888	CHD8	chromodomain helicase DNA binding protein 8 [Source:HGNC Symbol;Acc:20153]	14	q11.2	-1	21853353	21924285	9781	1.29123	3.21999	9.2229e-08	9.27055e-07
ENSG00000172115	CYCS	cytochrome c, somatic [Source:HGNC Symbol;Acc:19986]	7	p15.3	-1	25159710	25164980	4457	-0.513258	6.13953	9.24995e-08	9.28632e-07
ENSG00000005483	KMT2E	lysine (K)-specific methyltransferase 2E [Source:HGNC Symbol;Acc:18541]	7	q22.3	1	104654626	104754808	9227	0.38177	7.7132	9.38719e-08	9.4183e-07
ENSG00000143198	MGST3	microsomal glutathione S-transferase 3 [Source:HGNC Symbol;Acc:7064]	1	q24.1	1	165600098	165631033	7888	-0.565791	6.15198	9.44631e-08	9.46601e-07
ENSG00000106355	LSM5	LSM5 homolog, U6 small nuclear RNA associated (S. cerevisiae) [Source:HGNC Symbol;Acc:17162]	7	p14.3	-1	32524951	32534895	4694	1.0811	3.696	9.7213e-08	9.71773e-07
ENSG00000249684			5	q35.3	1	177377336	177390961	1421	-1.17512	3.73813	9.80145e-08	9.79187e-07
ENSG00000178952	TUFM	Tu translation elongation factor, mitochondrial [Source:HGNC Symbol;Acc:12420]	16	p11.2	-1	28853732	28857729	2271	1.0665	4.76424	9.84906e-08	9.83342e-07
ENSG00000178035	IMPDH2	IMP (inosine 5'-monophosphate) dehydrogenase 2 [Source:HGNC Symbol;Acc:6053]	3	p21.31	-1	49061758	49066841	2773	1.24611	4.57919	9.86251e-08	9.84083e-07
ENSG00000079257	LXN	latexin [Source:HGNC Symbol;Acc:13347]	3	q25.32	-1	158363611	158390482	1504	-1.05068	5.21999	9.88429e-08	9.85655e-07
ENSG00000198964	SGMS1	sphingomyelin synthase 1 [Source:HGNC Symbol;Acc:29799]	10	q11.23	-1	52065360	52384923	6338	-0.72866	5.14212	1.01089e-07	1.00621e-06
ENSG00000111328	CDK2AP1	cyclin-dependent kinase 2 associated protein 1 [Source:HGNC Symbol;Acc:14002]	12	q24.31	-1	123745528	123756881	3107	-0.68662	7.73538	1.02242e-07	1.01645e-06
ENSG00000083535	PIBF1	progesterone immunomodulatory binding factor 1 [Source:HGNC Symbol;Acc:23352]	13	q22.1	1	73356197	73590591	3669	1.51193	3.5555	1.03225e-07	1.0256e-06
ENSG00000196262	PPIA	peptidylprolyl isomerase A (cyclophilin A) [Source:HGNC Symbol;Acc:9253]	7	p13	1	44836279	44864163	4429	-0.343273	8.62396	1.08132e-07	1.07239e-06
ENSG00000101605	MYOM1	myomesin 1 [Source:HGNC Symbol;Acc:7613]	18	p11.31	-1	3066805	3220106	6573	-1.08434	5.61956	1.0902e-07	1.08055e-06
ENSG00000155099	TMEM55A	transmembrane protein 55A [Source:HGNC Symbol;Acc:25452]	8	q21.3	-1	92006024	92053292	3066	-0.487223	8.82108	1.10151e-07	1.09109e-06
ENSG00000185515	BRCC3	BRCA1/BRCA2-containing complex, subunit 3 [Source:HGNC Symbol;Acc:24185]	X	q28	1	154299695	154351349	3182	1.64377	3.1337	1.11228e-07	1.1011e-06
ENSG00000186642	PDE2A	phosphodiesterase 2A, cGMP-stimulated [Source:HGNC Symbol;Acc:8777]	11	q13.4	-1	72287185	72385635	7182	-1.41859	4.43777	1.11537e-07	1.10282e-06
ENSG00000121774	KHDRBS1	KH domain containing, RNA binding, signal transduction associated 1 [Source:HGNC Symbol;Acc:18116]	1	p35.1	1	32479430	32526451	3588	1.28988	3.18651	1.12263e-07	1.10932e-06
ENSG00000138594	TMOD3	tropomodulin 3 (ubiquitous) [Source:HGNC Symbol;Acc:11873]	15	q21.2	1	52121825	52239492	7045	-0.483141	7.56547	1.12392e-07	1.10984e-06
ENSG00000105254	TBCB	tubulin folding cofactor B [Source:HGNC Symbol;Acc:1989]	19	q13.12	1	36605191	36616849	3326	-0.677785	5.56275	1.12451e-07	1.10984e-06
ENSG00000124383	MPHOSPH10	M-phase phosphoprotein 10 (U3 small nucleolar ribonucleoprotein) [Source:HGNC Symbol;Acc:7213]	2	p13.3	1	71357444	71377231	4673	1.4661	3.66659	1.13797e-07	1.12245e-06
ENSG00000105401	CDC37	cell division cycle 37 [Source:HGNC Symbol;Acc:1735]	19	p13.2	-1	10501810	10530797	3041	-0.559354	6.97509	1.14579e-07	1.12812e-06
ENSG00000109272	PF4V1	platelet factor 4 variant 1 [Source:HGNC Symbol;Acc:8862]	4	q13.3	1	74718906	74719872	522	-1.00559	10.1626	1.16713e-07	1.14844e-06
ENSG00000067066	SP100	SP100 nuclear antigen [Source:HGNC Symbol;Acc:11206]	2	q37.1	1	231280657	231408805	12691	0.905696	6.32651	1.1687e-07	1.14929e-06
ENSG00000156535	CD109	CD109 molecule [Source:HGNC Symbol;Acc:21685]	6	q13	1	74405508	74538040	9563	-1.57319	5.0928	1.18191e-07	1.16089e-06
ENSG00000091164	TXNL1	thioredoxin-like 1 [Source:HGNC Symbol;Acc:12436]	18	q21.31	-1	54264439	54318831	11298	-0.543903	7.07167	1.18659e-07	1.16466e-06
ENSG00000117691	NENF	neudesin neurotrophic factor [Source:HGNC Symbol;Acc:30384]	1	q32.3	1	212606229	212619714	1290	-0.770679	6.15419	1.18718e-07	1.16466e-06
ENSG00000186716	BCR	breakpoint cluster region [Source:HGNC Symbol;Acc:1014]	22	q11.23	1	23521891	23660224	12389	-0.729782	6.8067	1.19481e-07	1.17144e-06
ENSG00000117984	CTSD	cathepsin D [Source:HGNC Symbol;Acc:2529]	11	p15.5	-1	1773982	1785222	2999	-0.757137	3.55676	1.19736e-07	1.17324e-06
ENSG00000185621	LMLN	leishmanolysin-like (metallopeptidase M8 family) [Source:HGNC Symbol;Acc:15991]	3	q29	1	197687071	197770591	8692	-1.52864	4.06139	1.21274e-07	1.18689e-06
ENSG00000185624	P4HB	prolyl 4-hydroxylase, beta polypeptide [Source:HGNC Symbol;Acc:8548]	17	q25.3	-1	79801035	79818570	5303	-0.851184	6.68812	1.21836e-07	1.19167e-06
ENSG00000165732	DDX21	DEAD (Asp-Glu-Ala-Asp) box helicase 21 [Source:HGNC Symbol;Acc:2744]	10	q22.1	1	70715884	70744829	4711	0.958108	3.85859	1.22252e-07	1.19496e-06
ENSG00000147548	WHSC1L1	Wolf-Hirschhorn syndrome candidate 1-like 1 [Source:HGNC Symbol;Acc:12767]	8	p11.23	-1	38127215	38239790	15252	0.780934	4.10492	1.22318e-07	1.19496e-06
ENSG00000187653	TMSB4XP8	thymosin beta 4, X-linked pseudogene 8 [Source:HGNC Symbol;Acc:11885]	4	q22.1	-1	91759652	91760263	565	-0.671175	6.94523	1.24363e-07	1.2123e-06
ENSG00000151327	FAM177A1	family with sequence similarity 177, member A1 [Source:HGNC Symbol;Acc:19829]	14	q13.2	1	35514113	35582336	8383	-0.571256	6.56323	1.26817e-07	1.23301e-06
ENSG00000110002	VWA5A	von Willebrand factor A domain containing 5A [Source:HGNC Symbol;Acc:6658]	11	q24.2	1	123986069	124018428	6403	-1.05637	6.42445	1.26999e-07	1.23405e-06
ENSG00000154473	BUB3	BUB3 mitotic checkpoint protein [Source:HGNC Symbol;Acc:1151]	10	q26.13	1	124913793	124924886	3203	0.815211	5.11324	1.27818e-07	1.24054e-06
ENSG00000130254	SAFB2	scaffold attachment factor B2 [Source:HGNC Symbol;Acc:21605]	19	p13.3	-1	5587010	5624057	6222	0.851148	4.74568	1.30503e-07	1.26509e-06
ENSG00000110852	CLEC2B	C-type lectin domain family 2, member B [Source:HGNC Symbol;Acc:2053]	12	p13.31	-1	10005583	10022735	2638	1.22858	4.62926	1.32175e-07	1.27992e-06
ENSG00000101596	SMCHD1	structural maintenance of chromosomes flexible hinge domain containing 1 [Source:HGNC Symbol;Acc:29090]	18	p11.32	1	2655737	2805015	12210	1.48304	4.75146	1.32248e-07	1.27992e-06
ENSG00000144677	CTDSPL	CTD (carboxy-terminal domain, RNA polymerase II, polypeptide A) small phosphatase-like [Source:HGNC Symbol;Acc:16890]	3	p22.2	1	37903451	38025960	5796	-0.565807	8.11219	1.32268e-07	1.27992e-06
ENSG00000255363			11	q13.5	-1	76339140	76341407	559	-0.911452	3.27188	1.38647e-07	1.34086e-06
ENSG00000125347	IRF1	interferon regulatory factor 1 [Source:HGNC Symbol;Acc:6116]	5	q31.1	-1	131817301	131826490	7799	1.17841	4.11533	1.40863e-07	1.35944e-06
ENSG00000138443	ABI2	abl-interactor 2 [Source:HGNC Symbol;Acc:24011]	2	q33.2	1	204192942	204312446	23220	-0.783018	5.57625	1.43084e-07	1.37806e-06
ENSG00000115355	CCDC88A	coiled-coil domain containing 88A [Source:HGNC Symbol;Acc:25523]	2	p16.1	-1	55514978	55647057	14537	0.885549	4.65989	1.44077e-07	1.38517e-06
ENSG00000163565	IFI16	interferon, gamma-inducible protein 16 [Source:HGNC Symbol;Acc:5395]	1	q23.1	1	158969758	159024945	5294	0.913029	5.18289	1.48648e-07	1.4266e-06
ENSG00000182208	MOB2	MOB kinase activator 2 [Source:HGNC Symbol;Acc:24904]	11	p15.5	-1	1490687	1522477	4504	-0.760082	4.98943	1.49907e-07	1.43784e-06
ENSG00000180817	PPA1	pyrophosphatase (inorganic) 1 [Source:HGNC Symbol;Acc:9226]	10	q22.1	-1	71962586	71993667	5164	1.24379	4.89419	1.5024e-07	1.44019e-06
ENSG00000160789	LMNA	lamin A/C [Source:HGNC Symbol;Acc:6636]	1	q22	1	156052364	156109880	6985	-0.720977	8.48615	1.50716e-07	1.44391e-06
ENSG00000142046	TMEM91	transmembrane protein 91 [Source:HGNC Symbol;Acc:32393]	19	q13.2	1	41856816	41889988	2796	-0.712553	7.79459	1.52386e-07	1.45905e-06
ENSG00000184205	TSPYL2	TSPY-like 2 [Source:HGNC Symbol;Acc:24358]	X	p11.22	1	53111549	53117722	4948	-1.16184	4.31966	1.53193e-07	1.4642e-06
ENSG00000147862	NFIB	nuclear factor I/B [Source:HGNC Symbol;Acc:7785]	9	p22.3	-1	14081842	14398982	10508	-0.942236	6.9024	1.54085e-07	1.47186e-06
ENSG00000250878	METTL21EP	methyltransferase like 21E, pseudogene [Source:HGNC Symbol;Acc:41948]	13	q33.1	1	103532449	103548383	2337	-0.825356	4.85672	1.5596e-07	1.48891e-06
ENSG00000056586	RC3H2	ring finger and CCCH-type domains 2 [Source:HGNC Symbol;Acc:21461]	9	q33.2	-1	125606835	125667620	11545	-0.837313	6.12554	1.62232e-07	1.54518e-06
ENSG00000129347	KRI1	KRI1 homolog (S. cerevisiae) [Source:HGNC Symbol;Acc:25769]	19	p13.2	-1	10663761	10676713	4260	1.72841	3.05534	1.65006e-07	1.56976e-06
ENSG00000159069	FBXW5	F-box and WD repeat domain containing 5 [Source:HGNC Symbol;Acc:13613]	9	q34.3	-1	139834887	139839148	3252	-0.897738	6.21926	1.70225e-07	1.61659e-06
ENSG00000196914	ARHGEF12	Rho guanine nucleotide exchange factor (GEF) 12 [Source:HGNC Symbol;Acc:14193]	11	q23.3	1	120207787	120360645	23687	-0.71633	7.38479	1.76789e-07	1.67601e-06
ENSG00000135090	TAOK3	TAO kinase 3 [Source:HGNC Symbol;Acc:18133]	12	q24.23	-1	118587606	118810750	10570	-0.451609	8.61429	1.76986e-07	1.67691e-06
ENSG00000134291	TMEM106C	transmembrane protein 106C [Source:HGNC Symbol;Acc:28775]	12	q13.11	1	48357352	48362661	3348	-0.599494	8.44163	1.7712e-07	1.6772e-06
ENSG00000188554	NBR1	neighbor of BRCA1 gene 1 [Source:HGNC Symbol;Acc:6746]	17	q21.31	1	41322498	41363708	8424	-0.758616	6.32956	1.77762e-07	1.6823e-06
ENSG00000105701	FKBP8	FK506 binding protein 8, 38kDa [Source:HGNC Symbol;Acc:3724]	19	p13.11	-1	18642561	18654887	2902	-0.751394	7.60231	1.77966e-07	1.68327e-06
ENSG00000047648	ARHGAP6	Rho GTPase activating protein 6 [Source:HGNC Symbol;Acc:676]	X	p22.2	-1	11136239	11683821	8357	-0.57938	6.78425	1.79113e-07	1.69215e-06
ENSG00000138382	METTL5	methyltransferase like 5 [Source:HGNC Symbol;Acc:25006]	2	q31.1	-1	170666591	170681441	2865	1.18969	3.48129	1.81082e-07	1.70977e-06
ENSG00000132780	NASP	nuclear autoantigenic sperm protein (histone-binding) [Source:HGNC Symbol;Acc:7644]	1	p34.1	1	46049518	46084566	8293	1.20285	4.54199	1.85906e-07	1.75228e-06
ENSG00000182004	SNRPE	small nuclear ribonucleoprotein polypeptide E [Source:HGNC Symbol;Acc:11161]	1	q32.1	1	203830731	203839678	1474	1.06855	3.23635	1.87135e-07	1.76183e-06
ENSG00000136478	TEX2	testis expressed 2 [Source:HGNC Symbol;Acc:30884]	17	q23.3	-1	62224587	62340661	9094	-1.06086	3.98877	1.87648e-07	1.76564e-06
ENSG00000131795	RBM8A	RNA binding motif protein 8A [Source:HGNC Symbol;Acc:9905]	1	q21.1	1	145507598	145513536	5240	0.655554	4.50007	1.89541e-07	1.7814e-06
ENSG00000150045	KLRF1	killer cell lectin-like receptor subfamily F, member 1 [Source:HGNC Symbol;Acc:13342]	12	p13.31	1	9980077	9997606	1263	1.51333	4.19247	1.89717e-07	1.78203e-06
ENSG00000112299	VNN1	vanin 1 [Source:HGNC Symbol;Acc:12705]	6	q23.2	-1	133002729	133035188	3106	-1.24506	4.38795	1.89977e-07	1.78344e-06
ENSG00000255479			11	q13.5	-1	76336506	76337878	831	-0.85163	3.70401	1.91545e-07	1.79611e-06
ENSG00000133574	GIMAP4	GTPase, IMAP family member 4 [Source:HGNC Symbol;Acc:21872]	7	q36.1	1	150264365	150271041	2191	1.03924	3.51303	1.94539e-07	1.82314e-06
ENSG00000197386	HTT	huntingtin [Source:HGNC Symbol;Acc:4851]	4	p16.3	1	3076408	3245676	18118	-0.793444	5.91327	1.97619e-07	1.85094e-06
ENSG00000120675	DNAJC15	DnaJ (Hsp40) homolog, subfamily C, member 15 [Source:HGNC Symbol;Acc:20325]	13	q14.11	1	43597339	43683045	2727	-0.544344	7.42988	1.99643e-07	1.86775e-06
ENSG00000167792	NDUFV1	NADH dehydrogenase (ubiquinone) flavoprotein 1, 51kDa [Source:HGNC Symbol;Acc:7716]	11	q13.2	1	67374323	67380006	4154	1.17774	3.96818	2.00485e-07	1.87456e-06
ENSG00000146414	SHPRH	SNF2 histone linker PHD RING helicase, E3 ubiquitin protein ligase [Source:HGNC Symbol;Acc:19336]	6	q24.3	-1	146185381	146285559	17636	1.53296	3.18752	2.0415e-07	1.90447e-06
ENSG00000100453	GZMB	granzyme B (granzyme 2, cytotoxic T-lymphocyte-associated serine esterase 1) [Source:HGNC Symbol;Acc:4709]	14	q12	-1	25100160	25103473	1408	1.2042	5.35783	2.05121e-07	1.91243e-06
ENSG00000106366	SERPINE1	serpin peptidase inhibitor, clade E (nexin, plasminogen activator inhibitor type 1), member 1 [Source:HGNC Symbol;Acc:8583]	7	q22.1	1	100770370	100782547	3190	-0.840682	5.76231	2.06031e-07	1.91983e-06
ENSG00000068697	LAPTM4A	lysosomal protein transmembrane 4 alpha [Source:HGNC Symbol;Acc:6924]	2	p24.1	-1	20232411	20251789	1946	1.04362	4.75729	2.07461e-07	1.93205e-06
ENSG00000078269	SYNJ2	synaptojanin 2 [Source:HGNC Symbol;Acc:11504]	6	q25.3	1	158402888	158520208	9985	-1.2863	4.28229	2.10836e-07	1.96124e-06
ENSG00000145982	FARS2	phenylalanyl-tRNA synthetase 2, mitochondrial [Source:HGNC Symbol;Acc:21062]	6	p25.1	1	5261277	5771813	2351	-0.81498	5.69572	2.15199e-07	1.99614e-06
ENSG00000108639	SYNGR2	synaptogyrin 2 [Source:HGNC Symbol;Acc:11499]	17	q25.3	1	76164639	76169608	4074	1.28258	3.16393	2.16033e-07	2.00275e-06
ENSG00000181804	SLC9A9	solute carrier family 9, subfamily A (NHE9, cation proton antiporter 9), member 9 [Source:HGNC Symbol;Acc:20653]	3	q24	-1	142984064	143567373	4087	-0.729436	6.28568	2.23494e-07	2.06722e-06
ENSG00000143546	S100A8	S100 calcium binding protein A8 [Source:HGNC Symbol;Acc:10498]	1	q21.3	-1	153362508	153363664	1006	-1.23455	8.99765	2.26348e-07	2.09244e-06
ENSG00000174915	PTDSS2	phosphatidylserine synthase 2 [Source:HGNC Symbol;Acc:15463]	11	p15.5	1	448268	491393	6107	-1.38986	3.15851	2.27195e-07	2.09729e-06
ENSG00000158411	MITD1	MIT, microtubule interacting and transport, domain containing 1 [Source:HGNC Symbol;Acc:25207]	2	q11.2	-1	99777890	99797521	4305	1.15621	3.79696	2.27257e-07	2.09729e-06
ENSG00000078124	ACER3	alkaline ceramidase 3 [Source:HGNC Symbol;Acc:16066]	11	q13.5	1	76571911	76737841	8442	-0.966345	6.03359	2.29755e-07	2.11694e-06
ENSG00000204120	GIGYF2	GRB10 interacting GYF protein 2 [Source:HGNC Symbol;Acc:11960]	2	q37.1	1	233562009	233725285	13434	1.02943	4.0542	2.29775e-07	2.11694e-06
ENSG00000078018	MAP2	microtubule-associated protein 2 [Source:HGNC Symbol;Acc:6839]	2	q34	1	210288782	210598842	11559	-1.98074	3.29709	2.30492e-07	2.12235e-06
ENSG00000061676	NCKAP1	NCK-associated protein 1 [Source:HGNC Symbol;Acc:7666]	2	q32.1	-1	183773843	183903586	22520	-0.809558	6.74032	2.32324e-07	2.13681e-06
ENSG00000120694	HSPH1	heat shock 105kDa/110kDa protein 1 [Source:HGNC Symbol;Acc:16969]	13	q12.3	-1	31710762	31736525	4097	1.33011	4.14163	2.36756e-07	2.17268e-06
ENSG00000182372	CLN8	ceroid-lipofuscinosis, neuronal 8 (epilepsy, progressive with mental retardation) [Source:HGNC Symbol;Acc:2079]	8	p23.3	1	1703944	1734738	8111	-0.824218	4.43139	2.41619e-07	2.21481e-06
ENSG00000105185	PDCD5	programmed cell death 5 [Source:HGNC Symbol;Acc:8764]	19	q13.11	1	33071974	33078358	2253	1.11392	3.81198	2.56915e-07	2.34582e-06
ENSG00000204568	MRPS18B	mitochondrial ribosomal protein S18B [Source:HGNC Symbol;Acc:14516]	6	p21.33	1	30585486	30594172	1888	1.2768	3.52036	2.66591e-07	2.42874e-06
ENSG00000165959	CLMN	calmin (calponin-like, transmembrane) [Source:HGNC Symbol;Acc:19972]	14	q32.13	-1	95648277	95786243	15701	-0.49925	6.24877	2.69488e-07	2.4524e-06
ENSG00000147162	OGT	O-linked N-acetylglucosamine (GlcNAc) transferase [Source:HGNC Symbol;Acc:8127]	X	q13.1	1	70752933	70795747	9812	1.72971	3.98117	2.7139e-07	2.46696e-06
ENSG00000175166	PSMD2	proteasome (prosome, macropain) 26S subunit, non-ATPase, 2 [Source:HGNC Symbol;Acc:9559]	3	q27.1	1	184016497	184026842	5453	-0.576056	7.21421	2.73789e-07	2.48459e-06
ENSG00000147202	DIAPH2	diaphanous-related formin 2 [Source:HGNC Symbol;Acc:2877]	X	q21.33	1	95939662	96859996	9550	2.00549	3.29952	2.73937e-07	2.48459e-06
ENSG00000172053	QARS	glutaminyl-tRNA synthetase [Source:HGNC Symbol;Acc:9751]	3	p21.31	-1	49133365	49142553	4576	1.02833	5.30597	2.75823e-07	2.50031e-06
ENSG00000215021	PHB2	prohibitin 2 [Source:HGNC Symbol;Acc:30306]	12	p13.31	-1	7074490	7079988	2502	1.1071	4.16045	2.775e-07	2.51272e-06
ENSG00000187764	SEMA4D	sema domain, immunoglobulin domain (Ig), transmembrane domain (TM) and short cytoplasmic domain, (semaphorin) 4D [Source:HGNC Symbol;Acc:10732]	9	q22.2	-1	91975702	92113045	14160	-0.559735	7.50643	2.8055e-07	2.53893e-06
ENSG00000142188	TMEM50B	transmembrane protein 50B [Source:HGNC Symbol;Acc:1280]	21	q22.11	-1	34804792	34852318	4495	1.32124	3.19114	2.82801e-07	2.55647e-06
ENSG00000108296	CWC25	CWC25 spliceosome-associated protein homolog (S. cerevisiae) [Source:HGNC Symbol;Acc:25989]	17	q12	-1	36956687	36981734	3848	1.45276	3.15819	2.82958e-07	2.55648e-06
ENSG00000054793	ATP9A	ATPase, class II, type 9A [Source:HGNC Symbol;Acc:13540]	20	q13.2	-1	50213053	50385173	8317	-0.909281	3.2212	2.85651e-07	2.57938e-06
ENSG00000144381	HSPD1	heat shock 60kDa protein 1 (chaperonin) [Source:HGNC Symbol;Acc:5261]	2	q33.1	-1	198351305	198381461	4245	1.03175	5.38251	2.86538e-07	2.58454e-06
ENSG00000153201	RANBP2	RAN binding protein 2 [Source:HGNC Symbol;Acc:9848]	2	q12.3	1	109335937	109402267	12302	1.26835	3.22603	2.8942e-07	2.60909e-06
ENSG00000085224	ATRX	alpha thalassemia/mental retardation syndrome X-linked [Source:HGNC Symbol;Acc:886]	X	q21.1	-1	76760356	77041702	12224	0.461074	6.79569	2.9575e-07	2.66469e-06
ENSG00000244509	APOBEC3C	apolipoprotein B mRNA editing enzyme, catalytic polypeptide-like 3C [Source:HGNC Symbol;Acc:17353]	22	q13.1	1	39410088	39416357	2818	-0.417382	6.52312	2.9641e-07	2.66916e-06
ENSG00000133321	RARRES3	retinoic acid receptor responder (tazarotene induced) 3 [Source:HGNC Symbol;Acc:9869]	11	q12.3	1	63304281	63313934	1299	0.579176	5.11181	2.99185e-07	2.69184e-06
ENSG00000121579	NAA50	N(alpha)-acetyltransferase 50, NatE catalytic subunit [Source:HGNC Symbol;Acc:29533]	3	q13.2	-1	113435307	113465147	6431	-0.790384	4.77773	3.00972e-07	2.70576e-06
ENSG00000107099	DOCK8	dedicator of cytokinesis 8 [Source:HGNC Symbol;Acc:19191]	9	p24.3	1	214854	465259	13782	1.00443	5.44023	3.01491e-07	2.70894e-06
ENSG00000065413	ANKRD44	ankyrin repeat domain 44 [Source:HGNC Symbol;Acc:25259]	2	q33.1	-1	197831741	198175897	9228	1.59795	4.2139	3.03814e-07	2.72832e-06
ENSG00000175471	MCTP1	multiple C2 domains, transmembrane 1 [Source:HGNC Symbol;Acc:26183]	5	q15	-1	94039446	94620279	12089	-0.547072	7.4864	3.04018e-07	2.72865e-06
ENSG00000136783	NIPSNAP3A	nipsnap homolog 3A (C. elegans) [Source:HGNC Symbol;Acc:23619]	9	q31.1	1	107509969	107522403	2585	-0.807183	5.10907	3.1103e-07	2.78394e-06
ENSG00000164022	AIMP1	aminoacyl tRNA synthetase complex-interacting multifunctional protein 1 [Source:HGNC Symbol;Acc:10648]	4	q24	1	107236701	107270383	3328	0.936827	4.18874	3.11308e-07	2.7849e-06
ENSG00000116221	MRPL37	mitochondrial ribosomal protein L37 [Source:HGNC Symbol;Acc:14034]	1	p32.3	1	54649714	54691137	2544	-0.898007	5.45083	3.14769e-07	2.81432e-06
ENSG00000075790	BCAP29	B-cell receptor-associated protein 29 [Source:HGNC Symbol;Acc:24131]	7	q22.3	1	107220422	107269615	8409	-0.655943	6.32635	3.15925e-07	2.82312e-06
ENSG00000178028	DMAP1	DNA methyltransferase 1 associated protein 1 [Source:HGNC Symbol;Acc:18291]	1	p34.1	1	44679127	44686353	5599	1.48568	3.06964	3.32978e-07	2.96254e-06
ENSG00000163864	NMNAT3	nicotinamide nucleotide adenylyltransferase 3 [Source:HGNC Symbol;Acc:20989]	3	q23	-1	139279022	139396859	3451	-1.05617	3.52977	3.39998e-07	3.02336e-06
ENSG00000141198	TOM1L1	target of myb1 (chicken)-like 1 [Source:HGNC Symbol;Acc:11983]	17	q22	1	52976748	53039310	7268	-0.994659	5.36368	3.40949e-07	3.03017e-06
ENSG00000198707	CEP290	centrosomal protein 290kDa [Source:HGNC Symbol;Acc:29021]	12	q21.32	-1	88442793	88535993	10386	1.00554	4.69442	3.49599e-07	3.10198e-06
ENSG00000144893	MED12L	mediator complex subunit 12-like [Source:HGNC Symbol;Acc:16050]	3	q25.1	1	150803484	151154860	12619	-0.976143	4.92378	3.52372e-07	3.1232e-06
ENSG00000135269	TES	testis derived transcript (3 LIM domains) [Source:HGNC Symbol;Acc:14620]	7	q31.2	1	115850547	115898837	4280	1.171	4.06004	3.54014e-07	3.13468e-06
ENSG00000115677	HDLBP	high density lipoprotein binding protein [Source:HGNC Symbol;Acc:4857]	2	q37.3	-1	242166679	242256476	12182	-0.77527	6.23391	3.54051e-07	3.13468e-06
ENSG00000137266	SLC22A23	solute carrier family 22, member 23 [Source:HGNC Symbol;Acc:21106]	6	p25.2	-1	3269196	3457256	8898	-0.583308	4.67853	3.56785e-07	3.15717e-06
ENSG00000129521	EGLN3	egl-9 family hypoxia-inducible factor 3 [Source:HGNC Symbol;Acc:14661]	14	q13.1	-1	34393437	34931980	7359	-0.719306	4.89407	3.6059e-07	3.18739e-06
ENSG00000066926	FECH	ferrochelatase [Source:HGNC Symbol;Acc:3647]	18	q21.31	-1	55215515	55254004	4473	-1.44011	4.50136	3.6189e-07	3.19715e-06
ENSG00000166831	RBPMS2	RNA binding protein with multiple splicing 2 [Source:HGNC Symbol;Acc:19098]	15	q22.31	-1	65032091	65067786	2101	-1.33295	4.95036	3.62301e-07	3.19732e-06
ENSG00000160201	U2AF1	U2 small nuclear RNA auxiliary factor 1 [Source:HGNC Symbol;Acc:12453]	21	q22.3	-1	44513066	44527697	11112	0.997929	4.05847	3.62926e-07	3.20111e-06
ENSG00000105404	RABAC1	Rab acceptor 1 (prenylated) [Source:HGNC Symbol;Acc:9794]	19	q13.2	-1	42460833	42463542	1999	-0.565191	8.1315	3.63343e-07	3.20306e-06
ENSG00000012223	LTF	lactotransferrin [Source:HGNC Symbol;Acc:6720]	3	p21.31	-1	46477136	46526724	4247	-2.59319	5.12197	3.73259e-07	3.27986e-06
ENSG00000152818	UTRN	utrophin [Source:HGNC Symbol;Acc:12635]	6	q24.2	1	144606837	145174170	14405	0.623157	7.39601	3.75257e-07	3.29565e-06
ENSG00000168827	GFM1	G elongation factor, mitochondrial 1 [Source:HGNC Symbol;Acc:13780]	3	q25.32	1	158362067	158410364	9032	1.4937	3.0299	3.83559e-07	3.36212e-06
ENSG00000136021	SCYL2	SCY1-like 2 (S. cerevisiae) [Source:HGNC Symbol;Acc:19286]	12	q23.1	1	100660918	100735502	7470	-0.667145	7.01381	3.83649e-07	3.36212e-06
ENSG00000130592	LSP1	lymphocyte-specific protein 1 [Source:HGNC Symbol;Acc:6707]	11	p15.5	1	1874200	1913497	5399	0.854295	6.46037	3.87675e-07	3.39013e-06
ENSG00000163930	BAP1	BRCA1 associated protein-1 (ubiquitin carboxy-terminal hydrolase) [Source:HGNC Symbol;Acc:950]	3	p21.1	-1	52435029	52444366	5055	-1.00158	4.71185	3.91152e-07	3.41871e-06
ENSG00000103496	STX4	syntaxin 4 [Source:HGNC Symbol;Acc:11439]	16	p11.2	1	31044210	31054296	4078	1.03935	3.1218	3.93824e-07	3.43655e-06
ENSG00000026508	CD44	CD44 molecule (Indian blood group) [Source:HGNC Symbol;Acc:1681]	11	p13	1	35160417	35253949	10060	1.00897	5.14858	3.97238e-07	3.46264e-06
ENSG00000168958	MFF	mitochondrial fission factor [Source:HGNC Symbol;Acc:24858]	2	q36.3	1	228189867	228222550	6162	-0.481177	7.09966	4.05243e-07	3.52834e-06
ENSG00000165948	IFI27L1	interferon, alpha-inducible protein 27-like 1 [Source:HGNC Symbol;Acc:19754]	14	q32.12	1	94547628	94570192	2380	-0.843495	4.38314	4.07862e-07	3.5458e-06
ENSG00000162496	DHRS3	dehydrogenase/reductase (SDR family) member 3 [Source:HGNC Symbol;Acc:17693]	1	p36.22	-1	12627939	12677737	3037	-0.659803	7.43043	4.08297e-07	3.54769e-06
ENSG00000170634	ACYP2	acylphosphatase 2, muscle type [Source:HGNC Symbol;Acc:180]	2	p16.2	1	54197975	54532437	4964	-0.54082	4.31003	4.09473e-07	3.55602e-06
ENSG00000116717	GADD45A	growth arrest and DNA-damage-inducible, alpha [Source:HGNC Symbol;Acc:4095]	1	p31.3	1	68150744	68154021	2069	-0.598435	5.97793	4.10207e-07	3.5605e-06
ENSG00000143158	MPC2	mitochondrial pyruvate carrier 2 [Source:HGNC Symbol;Acc:24515]	1	q24.2	-1	167885967	167906278	2552	-0.474641	5.98051	4.11192e-07	3.56716e-06
ENSG00000152234	ATP5A1	ATP synthase, H+ transporting, mitochondrial F1 complex, alpha subunit 1, cardiac muscle [Source:HGNC Symbol;Acc:823]	18	q21.1	-1	43664110	43684300	7012	0.721456	7.08952	4.12138e-07	3.57347e-06
ENSG00000177337	DLGAP1-AS1	DLGAP1 antisense RNA 1 [Source:HGNC Symbol;Acc:31676]	18	p11.31	1	3593730	3598350	2105	-1.11598	3.11116	4.20484e-07	3.64004e-06
ENSG00000099995	SF3A1	splicing factor 3a, subunit 1, 120kDa [Source:HGNC Symbol;Acc:10765]	22	q12.2	-1	30727977	30752936	6329	-0.59023	5.98853	4.24493e-07	3.67086e-06
ENSG00000147274	RBMX	RNA binding motif protein, X-linked [Source:HGNC Symbol;Acc:9910]	X	q26.3	-1	135930163	135962923	5882	0.818179	5.3203	4.29906e-07	3.7157e-06
ENSG00000162961	DPY30	dpy-30 homolog (C. elegans) [Source:HGNC Symbol;Acc:24590]	2	p22.3	-1	32092878	32264881	2745	1.00683	3.39908	4.37173e-07	3.77053e-06
ENSG00000167088	SNRPD1	small nuclear ribonucleoprotein D1 polypeptide 16kDa [Source:HGNC Symbol;Acc:11158]	18	q11.2	1	19192228	19210417	1841	0.974606	3.75419	4.42586e-07	3.80918e-06
ENSG00000143401	ANP32E	acidic (leucine-rich) nuclear phosphoprotein 32 family, member E [Source:HGNC Symbol;Acc:16673]	1	q21.2	-1	150190717	150208504	3607	1.07655	3.51024	4.47291e-07	3.84251e-06
ENSG00000087470	DNM1L	dynamin 1-like [Source:HGNC Symbol;Acc:2973]	12	p11.21	1	32832134	32898486	7184	-0.637003	7.60205	4.47474e-07	3.84251e-06
ENSG00000006114	SYNRG	synergin, gamma [Source:HGNC Symbol;Acc:557]	17	q12	-1	35874900	35969544	14277	1.22486	3.23703	4.48141e-07	3.84484e-06
ENSG00000255364			8	q24.13	-1	123426571	123440790	553	-0.711244	4.42995	4.49466e-07	3.85418e-06
ENSG00000138698	RAP1GDS1	RAP1, GTP-GDP dissociation stimulator 1 [Source:HGNC Symbol;Acc:9859]	4	q23	1	99182535	99365012	5424	-0.675276	6.0491	4.52133e-07	3.87299e-06
ENSG00000153827	TRIP12	thyroid hormone receptor interactor 12 [Source:HGNC Symbol;Acc:12306]	2	q36.3	-1	230628554	230787955	12594	-0.766676	7.02588	4.52449e-07	3.87367e-06
ENSG00000248636			12	q24.23	-1	119825792	120105884	1013	-0.693851	4.50429	4.57282e-07	3.91095e-06
ENSG00000125970	RALY	RALY heterogeneous nuclear ribonucleoprotein [Source:HGNC Symbol;Acc:15921]	20	q11.22	1	32581452	32696114	2900	-0.5613	6.78689	4.58245e-07	3.91713e-06
ENSG00000092929	UNC13D	unc-13 homolog D (C. elegans) [Source:HGNC Symbol;Acc:23147]	17	q25.1	-1	73823306	73840798	7752	-0.761005	7.47439	4.65261e-07	3.97087e-06
ENSG00000128309	MPST	mercaptopyruvate sulfurtransferase [Source:HGNC Symbol;Acc:7223]	22	q12.3	1	37415676	37425863	6760	-0.796213	4.21735	4.71517e-07	4.02007e-06
ENSG00000146731	CCT6A	chaperonin containing TCP1, subunit 6A (zeta 1) [Source:HGNC Symbol;Acc:1620]	7	p11.2	1	56119323	56131682	3901	0.984555	5.30903	4.87333e-07	4.14842e-06
ENSG00000136718	IMP4	IMP4, U3 small nucleolar ribonucleoprotein, homolog (yeast) [Source:HGNC Symbol;Acc:30856]	2	q21.1	1	131099798	131105383	3861	1.31112	3.06647	5.06188e-07	4.2955e-06
ENSG00000138735	PDE5A	phosphodiesterase 5A, cGMP-specific [Source:HGNC Symbol;Acc:8784]	4	q26	-1	120415550	120550146	9756	-0.543518	9.37245	5.08054e-07	4.3091e-06
ENSG00000137161	CNPY3	canopy FGF signaling regulator 3 [Source:HGNC Symbol;Acc:11968]	6	p21.1	1	42896938	42907025	1704	-0.400445	7.35634	5.31999e-07	4.50518e-06
ENSG00000215845	TSTD1	thiosulfate sulfurtransferase (rhodanese)-like domain containing 1 [Source:HGNC Symbol;Acc:35410]	1	q23.3	-1	161007421	161008780	1210	0.606727	3.65845	5.36666e-07	4.53764e-06
ENSG00000105819	PMPCB	peptidase (mitochondrial processing) beta [Source:HGNC Symbol;Acc:9119]	7	q22.1	1	102937869	102969958	4835	1.18869	4.90531	5.43528e-07	4.59092e-06
ENSG00000165280	VCP	valosin containing protein [Source:HGNC Symbol;Acc:12666]	9	p13.3	-1	35056061	35073246	5438	-0.492759	7.20791	5.44815e-07	4.59941e-06
ENSG00000214941	ZSWIM7	zinc finger, SWIM-type containing 7 [Source:HGNC Symbol;Acc:26993]	17	p12	-1	15879874	15903031	2559	-0.513896	6.21411	5.47693e-07	4.62132e-06
ENSG00000111817	DSE	dermatan sulfate epimerase [Source:HGNC Symbol;Acc:21144]	6	q22.1	1	116575336	116762424	11498	-0.716997	4.579	5.48929e-07	4.62697e-06
ENSG00000118412	CASP8AP2	caspase 8 associated protein 2 [Source:HGNC Symbol;Acc:1510]	6	q15	1	90539613	90584155	9544	1.34308	3.11365	5.53528e-07	4.66093e-06
ENSG00000103194	USP10	ubiquitin specific peptidase 10 [Source:HGNC Symbol;Acc:12608]	16	q24.1	1	84733584	84813528	5083	-0.552167	7.52373	5.54191e-07	4.66411e-06
ENSG00000115760	BIRC6	baculoviral IAP repeat containing 6 [Source:HGNC Symbol;Acc:13516]	2	p22.3	1	32582096	32843966	17723	0.722566	5.42938	5.57526e-07	4.68735e-06
ENSG00000127526	SLC35E1	solute carrier family 35, member E1 [Source:HGNC Symbol;Acc:20803]	19	p13.11	-1	16660642	16683193	7257	-0.788607	3.15862	5.63433e-07	4.72802e-06
ENSG00000226824			7	q11.21	1	66119525	66134842	938	-0.979754	4.29009	5.65609e-07	4.74311e-06
ENSG00000137574	TGS1	trimethylguanosine synthase 1 [Source:HGNC Symbol;Acc:17843]	8	q12.1	1	56685701	56738007	3869	1.04088	3.25656	5.72519e-07	4.79859e-06
ENSG00000125148	MT2A	metallothionein 2A [Source:HGNC Symbol;Acc:7406]	16	q12.2	1	56642111	56643409	1299	-0.606614	4.59682	5.73059e-07	4.80065e-06
ENSG00000005339	CREBBP	CREB binding protein [Source:HGNC Symbol;Acc:2348]	16	p13.3	-1	3775055	3930727	15068	1.05948	4.206	5.74216e-07	4.80707e-06
ENSG00000119705	SLIRP	SRA stem-loop interacting RNA binding protein [Source:HGNC Symbol;Acc:20495]	14	q24.3	1	78174414	78227447	2615	0.918839	3.88904	5.77872e-07	4.83355e-06
ENSG00000131876	SNRPA1	small nuclear ribonucleoprotein polypeptide A' [Source:HGNC Symbol;Acc:11152]	15	q26.3	-1	101821715	101835487	3669	1.47422	3.60675	5.80108e-07	4.84977e-06
ENSG00000034152	MAP2K3	mitogen-activated protein kinase kinase 3 [Source:HGNC Symbol;Acc:6843]	17	p11.2	1	21187984	21218552	3783	-0.654476	7.20682	5.80899e-07	4.8539e-06
ENSG00000092847	AGO1	argonaute RISC catalytic component 1 [Source:HGNC Symbol;Acc:3262]	1	p34.3	1	36335409	36395211	12886	-0.935798	4.14937	5.82556e-07	4.86277e-06
ENSG00000250535	STK19P	serine/threonine kinase 19 pseudogene [Source:HGNC Symbol;Acc:21668]	6	p21.33	1	31981047	31981564	211	-1.19276	3.17661	5.89476e-07	4.91802e-06
ENSG00000064666	CNN2	calponin 2 [Source:HGNC Symbol;Acc:2156]	19	p13.3	1	1026298	1039068	3928	-0.6674	5.95382	5.93892e-07	4.95233e-06
ENSG00000112576	CCND3	cyclin D3 [Source:HGNC Symbol;Acc:1585]	6	p21.1	-1	41902671	42018095	5300	-0.553037	8.89843	6.03044e-07	5.0133e-06
ENSG00000153283	CD96	CD96 molecule [Source:HGNC Symbol;Acc:16892]	3	q13.13	1	111011566	111384597	5762	-1.19018	6.59648	6.03893e-07	5.01781e-06
ENSG00000141867	BRD4	bromodomain containing 4 [Source:HGNC Symbol;Acc:13575]	19	p13.12	-1	15347647	15443356	10766	0.721987	4.47942	6.07908e-07	5.04607e-06
ENSG00000108448	TRIM16L	tripartite motif containing 16-like [Source:HGNC Symbol;Acc:32670]	17	p11.2	1	18601311	18639431	4329	-1.32087	3.46658	6.07912e-07	5.04607e-06
ENSG00000143314	MRPL24	mitochondrial ribosomal protein L24 [Source:HGNC Symbol;Acc:14037]	1	q23.1	-1	156707095	156711382	1695	1.38435	3.08153	6.08941e-07	5.05204e-06
ENSG00000137642	SORL1	sortilin-related receptor, L(DLR class) A repeats containing [Source:HGNC Symbol;Acc:11185]	11	q24.1	1	121322912	121504402	19449	1.75107	4.74383	6.1452e-07	5.09316e-06
ENSG00000142892	PIGK	phosphatidylinositol glycan anchor biosynthesis, class K [Source:HGNC Symbol;Acc:8965]	1	p31.1	-1	77554675	77685115	5513	-0.941545	5.28388	6.1556e-07	5.09664e-06
ENSG00000117450	PRDX1	peroxiredoxin 1 [Source:HGNC Symbol;Acc:9352]	1	p34.1	-1	45976708	45988719	1522	0.791828	5.23737	6.16665e-07	5.10318e-06
ENSG00000100353	EIF3D	eukaryotic translation initiation factor 3, subunit D [Source:HGNC Symbol;Acc:3278]	22	q12.3	-1	36906897	36925483	4070	0.821085	6.05907	6.17248e-07	5.10542e-06
ENSG00000186162	CIDECP	cell death-inducing DFFA-like effector c pseudogene [Source:HGNC Symbol;Acc:24230]	3	p25.3	-1	10055932	10068049	3000	-0.535647	5.81623	6.25059e-07	5.16479e-06
ENSG00000022277	RTFDC1	replication termination factor 2 domain containing 1 [Source:HGNC Symbol;Acc:15890]	20	q13.31	1	55043647	55093943	3501	-0.4258	6.60723	6.40607e-07	5.28525e-06
ENSG00000197959	DNM3	dynamin 3 [Source:HGNC Symbol;Acc:29125]	1	q24.3	1	171810621	172387606	11346	-0.501126	8.79727	6.55486e-07	5.40386e-06
ENSG00000125351	UPF3B	UPF3 regulator of nonsense transcripts homolog B (yeast) [Source:HGNC Symbol;Acc:20439]	X	q24	-1	118967985	118986961	2531	1.10964	3.66869	6.55644e-07	5.40386e-06
ENSG00000162852	CNST	consortin, connexin sorting protein [Source:HGNC Symbol;Acc:26486]	1	q44	1	246729746	246831886	5922	-0.581032	8.45592	6.70287e-07	5.5162e-06
ENSG00000185418	TARSL2	threonyl-tRNA synthetase-like 2 [Source:HGNC Symbol;Acc:24728]	15	q26.3	-1	102193801	102264807	4584	-0.910283	4.74837	6.71003e-07	5.51653e-06
ENSG00000185010	F8	coagulation factor VIII, procoagulant component [Source:HGNC Symbol;Acc:3546]	X	q28	-1	154064063	154255215	9603	-1.52351	4.0899	6.91878e-07	5.67388e-06
ENSG00000187699	C2orf88	chromosome 2 open reading frame 88 [Source:HGNC Symbol;Acc:28191]	2	q32.2	1	190744335	191068210	5997	-0.512541	7.16696	6.99151e-07	5.72491e-06
ENSG00000102897	LYRM1	LYR motif containing 1 [Source:HGNC Symbol;Acc:25074]	16	p12.3	1	20911190	20936328	3593	-0.585996	5.02055	7.01399e-07	5.74044e-06
ENSG00000125875	TBC1D20	TBC1 domain family, member 20 [Source:HGNC Symbol;Acc:16133]	20	p13	-1	416124	443197	5831	-0.778462	4.51239	7.06559e-07	5.77978e-06
ENSG00000165028	NIPSNAP3B	nipsnap homolog 3B (C. elegans) [Source:HGNC Symbol;Acc:23641]	9	q31.1	1	107526438	107539738	2178	-0.998306	4.02342	7.3049e-07	5.96062e-06
ENSG00000205133	TRIQK	triple QxxK/R motif containing [Source:HGNC Symbol;Acc:27828]	8	q22.1	-1	93895758	94029901	6724	-0.72234	4.93945	7.52073e-07	6.12756e-06
ENSG00000149131	SERPING1	serpin peptidase inhibitor, clade G (C1 inhibitor), member 1 [Source:HGNC Symbol;Acc:1228]	11	q12.1	1	57364860	57382326	3603	-1.25443	5.76131	7.58446e-07	6.1764e-06
ENSG00000101294	HM13	histocompatibility (minor) 13 [Source:HGNC Symbol;Acc:16435]	20	q11.21	1	30102231	30157370	5701	1.55976	3.5321	7.62355e-07	6.20206e-06
ENSG00000121964	GTDC1	glycosyltransferase-like domain containing 1 [Source:HGNC Symbol;Acc:20887]	2	q22.3	-1	144695635	145090135	14162	-0.685499	6.30259	7.63164e-07	6.20555e-06
ENSG00000204710	SPDYC	speedy/RINGO cell cycle regulator family member C [Source:HGNC Symbol;Acc:32681]	11	q13.1	1	64937625	64940715	991	-1.50643	6.25633	7.7435e-07	6.29025e-06
ENSG00000171720	HDAC3	histone deacetylase 3 [Source:HGNC Symbol;Acc:4854]	5	q31.3	-1	141000443	141016437	4631	-0.674831	5.96927	7.79986e-07	6.3266e-06
ENSG00000091009	RBM27	RNA binding motif protein 27 [Source:HGNC Symbol;Acc:29243]	5	q32	1	145583113	145718814	6900	1.05023	4.0248	7.81707e-07	6.33741e-06
ENSG00000166171	DPCD	deleted in primary ciliary dyskinesia homolog (mouse) [Source:HGNC Symbol;Acc:24542]	10	q24.32	1	103330317	103369425	2670	-0.646523	5.79532	7.84841e-07	6.35966e-06
ENSG00000159339	PADI4	peptidyl arginine deiminase, type IV [Source:HGNC Symbol;Acc:18368]	1	p36.13	1	17634690	17690499	2971	-0.962169	8.84696	7.87271e-07	6.37619e-06
ENSG00000230989	HSBP1	heat shock factor binding protein 1 [Source:HGNC Symbol;Acc:5203]	16	q23.3	1	83841448	83853342	8157	-0.623858	8.14792	7.89315e-07	6.38642e-06
ENSG00000084093	REST	RE1-silencing transcription factor [Source:HGNC Symbol;Acc:9966]	4	q12	1	57774075	57802010	7875	0.945251	3.14785	7.96307e-07	6.4398e-06
ENSG00000132676	DAP3	death associated protein 3 [Source:HGNC Symbol;Acc:2673]	1	q22	1	155657751	155708801	4588	0.773566	5.51769	8.07321e-07	6.51919e-06
ENSG00000099624	ATP5D	ATP synthase, H+ transporting, mitochondrial F1 complex, delta subunit [Source:HGNC Symbol;Acc:837]	19	p13.3	1	1241749	1244824	2245	1.11534	3.30264	8.1388e-07	6.56397e-06
ENSG00000104814	MAP4K1	mitogen-activated protein kinase kinase kinase kinase 1 [Source:HGNC Symbol;Acc:6863]	19	q13.2	-1	39078281	39109522	3953	1.4238	4.00342	8.2128e-07	6.60906e-06
ENSG00000163938	GNL3	guanine nucleotide binding protein-like 3 (nucleolar) [Source:HGNC Symbol;Acc:29931]	3	p21.1	1	52715172	52728508	3318	1.22967	4.58965	8.29158e-07	6.66917e-06
ENSG00000198467	TPM2	tropomyosin 2 (beta) [Source:HGNC Symbol;Acc:12011]	9	p13.3	-1	35681989	35691017	4047	-1.33528	4.98246	8.39383e-07	6.74704e-06
ENSG00000182518	FAM104B	family with sequence similarity 104, member B [Source:HGNC Symbol;Acc:25085]	X	p11.21	-1	55169535	55187743	2499	-0.672362	3.98307	8.40077e-07	6.74704e-06
ENSG00000119326	CTNNAL1	catenin (cadherin-associated protein), alpha-like 1 [Source:HGNC Symbol;Acc:2512]	9	q31.3	-1	111704851	111775809	3129	-0.5931	7.50268	8.45501e-07	6.78726e-06
ENSG00000145741	BTF3	basic transcription factor 3 [Source:HGNC Symbol;Acc:1125]	5	q13.2	1	72794233	72801460	2467	0.373997	7.46051	8.57609e-07	6.8777e-06
ENSG00000136271	DDX56	DEAD (Asp-Glu-Ala-Asp) box helicase 56 [Source:HGNC Symbol;Acc:18193]	7	p13	-1	44605016	44614650	4068	1.34853	3.59063	8.72758e-07	6.99234e-06
ENSG00000082781	ITGB5	integrin, beta 5 [Source:HGNC Symbol;Acc:6160]	3	q21.2	-1	124480795	124620265	6447	-0.568406	8.58228	9.05744e-07	7.24241e-06
ENSG00000239900	ADSL	adenylosuccinate lyase [Source:HGNC Symbol;Acc:291]	22	q13.1	1	40742507	40786467	6021	1.09651	4.41408	9.07096e-07	7.24613e-06
ENSG00000186517	ARHGAP30	Rho GTPase activating protein 30 [Source:HGNC Symbol;Acc:27414]	1	q23.3	-1	161016736	161039760	5064	1.4313	3.15916	9.18214e-07	7.31707e-06
ENSG00000136045	PWP1	PWP1 homolog (S. cerevisiae) [Source:HGNC Symbol;Acc:17015]	12	q23.3	1	108079509	108106944	2876	1.09216	4.3692	9.19076e-07	7.32036e-06
ENSG00000149243	KLHL35	kelch-like family member 35 [Source:HGNC Symbol;Acc:26597]	11	q13.4	-1	75133438	75141674	3101	-2.09742	3.25905	9.23128e-07	7.34245e-06
ENSG00000163104	SMARCAD1	SWI/SNF-related, matrix-associated actin-dependent regulator of chromatin, subfamily a, containing DEAD/H box 1 [Source:HGNC Symbol;Acc:18398]	4	q22.3	1	95128762	95212443	6313	1.4056	3.68658	9.30179e-07	7.39438e-06
ENSG00000138821	SLC39A8	solute carrier family 39 (zinc transporter), member 8 [Source:HGNC Symbol;Acc:20862]	4	q24	-1	103172198	103352415	6480	-1.30363	3.20221	9.32963e-07	7.41291e-06
ENSG00000100393	EP300	E1A binding protein p300 [Source:HGNC Symbol;Acc:3373]	22	q13.2	1	41487790	41576081	9585	0.831157	4.88418	9.35254e-07	7.4275e-06
ENSG00000142794	NBPF3	neuroblastoma breakpoint family, member 3 [Source:HGNC Symbol;Acc:25076]	1	p36.12	1	21766621	21811498	6812	-1.42825	3.98381	9.45739e-07	7.50712e-06
ENSG00000132182	NUP210	nucleoporin 210kDa [Source:HGNC Symbol;Acc:30052]	3	p25.1	-1	13357737	13461809	8180	1.52212	3.085	9.70738e-07	7.69435e-06
ENSG00000108799	EZH1	enhancer of zeste homolog 1 (Drosophila) [Source:HGNC Symbol;Acc:3526]	17	q21.2	-1	40852293	40897071	6992	1.32452	3.52455	9.79673e-07	7.75764e-06
ENSG00000138794	CASP6	caspase 6, apoptosis-related cysteine peptidase [Source:HGNC Symbol;Acc:1507]	4	q25	-1	110609785	110624739	1936	-0.574603	5.50867	9.90838e-07	7.84226e-06
ENSG00000198805	PNP	purine nucleoside phosphorylase [Source:HGNC Symbol;Acc:7892]	14	q11.2	1	20937113	20945253	4139	-0.775379	6.05641	1.01577e-06	8.00854e-06
ENSG00000197858	GPAA1	glycosylphosphatidylinositol anchor attachment 1 [Source:HGNC Symbol;Acc:4446]	8	q24.3	1	145137493	145141119	3269	-0.845874	5.56835	1.02184e-06	8.04543e-06
ENSG00000215483	LINC00598	long intergenic non-protein coding RNA 598 [Source:HGNC Symbol;Acc:42770]	13	q14.11	-1	41025131	41055143	1037	-0.860159	3.76269	1.02242e-06	8.04543e-06
ENSG00000169313	P2RY12	purinergic receptor P2Y, G-protein coupled, 12 [Source:HGNC Symbol;Acc:18124]	3	q25.1	-1	151055168	151102600	1859	-0.57177	6.65129	1.03644e-06	8.15188e-06
ENSG00000114770	ABCC5	ATP-binding cassette, sub-family C (CFTR/MRP), member 5 [Source:HGNC Symbol;Acc:56]	3	q27.1	-1	183637722	183735803	11441	-0.669766	5.49775	1.03805e-06	8.16057e-06
ENSG00000144468	RHBDD1	rhomboid domain containing 1 [Source:HGNC Symbol;Acc:23081]	2	q36.3	1	227700297	227863931	6926	-0.671547	5.50332	1.04679e-06	8.21352e-06
ENSG00000092820	EZR	ezrin [Source:HGNC Symbol;Acc:12691]	6	q25.3	-1	159186773	159240444	3336	0.983492	5.66845	1.05418e-06	8.26752e-06
ENSG00000160255	ITGB2	integrin, beta 2 (complement component 3 receptor 3 and 4 subunit) [Source:HGNC Symbol;Acc:6155]	21	q22.3	-1	46305868	46351904	6797	1.1036	6.43012	1.06526e-06	8.34243e-06
ENSG00000186314	PRELID2	PRELI domain containing 2 [Source:HGNC Symbol;Acc:28306]	5	q32	-1	144851362	145214932	5375	-1.37688	3.38664	1.08939e-06	8.52063e-06
ENSG00000134900	TPP2	tripeptidyl peptidase II [Source:HGNC Symbol;Acc:12016]	13	q33.1	1	103249353	103331521	5965	-0.49701	7.12987	1.10508e-06	8.62529e-06
ENSG00000134046	MBD2	methyl-CpG binding domain protein 2 [Source:HGNC Symbol;Acc:6917]	18	q21.2	-1	51679079	51751158	4702	1.02019	4.01263	1.10595e-06	8.62798e-06
ENSG00000063046	EIF4B	eukaryotic translation initiation factor 4B [Source:HGNC Symbol;Acc:3285]	12	q13.13	1	53399942	53435993	6146	0.884899	4.90177	1.12311e-06	8.75772e-06
ENSG00000160299	PCNT	pericentrin [Source:HGNC Symbol;Acc:16068]	21	q22.3	1	47744036	47865682	11660	1.07018	3.45603	1.14231e-06	8.90313e-06
ENSG00000100216	TOMM22	translocase of outer mitochondrial membrane 22 homolog (yeast) [Source:HGNC Symbol;Acc:18002]	22	q13.1	1	39077953	39080818	1583	0.827381	3.67402	1.15704e-06	9.00082e-06
ENSG00000131408	NR1H2	nuclear receptor subfamily 1, group H, member 2 [Source:HGNC Symbol;Acc:7965]	19	q13.33	1	50832910	50886239	3753	-0.654698	6.12253	1.15997e-06	9.01928e-06
ENSG00000183621	ZNF438	zinc finger protein 438 [Source:HGNC Symbol;Acc:21029]	10	p11.22	-1	31109136	31320866	4294	-0.718612	7.58387	1.17424e-06	9.12594e-06
ENSG00000254786			11	q12.1	-1	58762912	58767162	1122	-0.58009	5.58923	1.19712e-06	9.29841e-06
ENSG00000184743	ATL3	atlastin GTPase 3 [Source:HGNC Symbol;Acc:24526]	11	q13.1	-1	63391559	63439393	7600	-0.827967	4.9084	1.19757e-06	9.29841e-06
ENSG00000186815	TPCN1	two pore segment channel 1 [Source:HGNC Symbol;Acc:18182]	12	q24.13	1	113658855	113736390	8728	-1.34868	5.02082	1.19822e-06	9.29904e-06
ENSG00000128534	NAA38	N(alpha)-acetyltransferase 38, NatC auxiliary subunit [Source:HGNC Symbol;Acc:20471]	7	q31.31	1	117824086	117832878	6210	0.867819	3.47414	1.20746e-06	9.3663e-06
ENSG00000147649	MTDH	metadherin [Source:HGNC Symbol;Acc:29608]	8	q22.1	1	98656407	98740998	6391	0.558603	5.58938	1.2094e-06	9.37683e-06
ENSG00000087087	SRRT	serrate RNA effector molecule homolog (Arabidopsis) [Source:HGNC Symbol;Acc:24101]	7	q22.1	1	100472733	100486285	4587	1.0309	4.11251	1.21927e-06	9.44881e-06
ENSG00000064961	HMG20B	high mobility group 20B [Source:HGNC Symbol;Acc:5002]	19	p13.3	1	3572775	3579086	3857	-0.820575	6.10042	1.24859e-06	9.65779e-06
ENSG00000132356	PRKAA1	protein kinase, AMP-activated, alpha 1 catalytic subunit [Source:HGNC Symbol;Acc:9376]	5	p13.1	-1	40759481	40798476	6563	-0.719609	5.48941	1.2587e-06	9.72683e-06
ENSG00000067057	PFKP	phosphofructokinase, platelet [Source:HGNC Symbol;Acc:8878]	10	p15.2	1	3108525	3179904	4827	-0.896629	6.57846	1.26575e-06	9.77205e-06
ENSG00000134779	TPGS2	tubulin polyglutamylase complex subunit 2 [Source:HGNC Symbol;Acc:24561]	18	q12.2	-1	34359987	34409158	8082	-0.567988	6.34407	1.28233e-06	9.89004e-06
ENSG00000175727	MLXIP	MLX interacting protein [Source:HGNC Symbol;Acc:17055]	12	q24.31	1	122516628	122631894	13905	-0.691182	4.94684	1.28285e-06	9.89004e-06
ENSG00000256092		hsa-mir-8072 [Source:miRBase;Acc:MI0025908]	12	q24.31	1	123848415	123850660	2246	-0.735251	3.51879	1.28379e-06	9.89266e-06
ENSG00000167182	SP2	Sp2 transcription factor [Source:HGNC Symbol;Acc:11207]	17	q21.32	1	45973516	46006323	3112	-0.70198	3.71674	1.29461e-06	9.97127e-06
ENSG00000163898	LIPH	lipase, member H [Source:HGNC Symbol;Acc:18483]	3	q27.2	-1	185224050	185270401	4122	-0.88449	5.53818	1.29819e-06	9.99419e-06
ENSG00000114487	MORC1	MORC family CW-type zinc finger 1 [Source:HGNC Symbol;Acc:7198]	3	q13.13	-1	108677086	108836989	3764	-0.797515	5.99491	1.30198e-06	1.00187e-05
ENSG00000228063			1	q41	-1	219259944	219347303	724	-0.56338	7.08967	1.31739e-06	1.01174e-05
ENSG00000151883	PARP8	poly (ADP-ribose) polymerase family, member 8 [Source:HGNC Symbol;Acc:26124]	5	q11.1	1	49961733	50142356	10056	1.07675	5.04928	1.31851e-06	1.01174e-05
ENSG00000168216	LMBRD1	LMBR1 domain containing 1 [Source:HGNC Symbol;Acc:23038]	6	q13	-1	70385694	70507003	2402	-0.568779	6.83675	1.32954e-06	1.01923e-05
ENSG00000107863	ARHGAP21	Rho GTPase activating protein 21 [Source:HGNC Symbol;Acc:23725]	10	p12.1	-1	24872538	25012597	10739	-0.627876	7.67342	1.3499e-06	1.03436e-05
ENSG00000126777	KTN1	kinectin 1 (kinesin receptor) [Source:HGNC Symbol;Acc:6467]	14	q22.3	1	56025790	56168244	17578	0.7032	6.06981	1.35285e-06	1.03546e-05
ENSG00000127837	AAMP	angio-associated, migratory cell protein [Source:HGNC Symbol;Acc:18]	2	q35	-1	219128850	219134980	3136	0.999702	4.14221	1.35324e-06	1.03546e-05
ENSG00000139323	POC1B	POC1 centriolar protein B [Source:HGNC Symbol;Acc:30836]	12	q21.33	-1	89813495	89919801	8746	-0.494866	7.64043	1.36255e-06	1.04209e-05
ENSG00000127616	SMARCA4	SWI/SNF related, matrix associated, actin dependent regulator of chromatin, subfamily a, member 4 [Source:HGNC Symbol;Acc:11100]	19	p13.2	1	11071598	11176071	10954	1.28808	3.21711	1.36672e-06	1.0448e-05
ENSG00000100796	SMEK1	SMEK homolog 1, suppressor of mek1 (Dictyostelium) [Source:HGNC Symbol;Acc:20219]	14	q32.12	-1	91923955	91976898	5912	1.28459	3.56293	1.36915e-06	1.04616e-05
ENSG00000174953	DHX36	DEAH (Asp-Glu-Ala-His) box polypeptide 36 [Source:HGNC Symbol;Acc:14410]	3	q25.2	-1	153990335	154042286	10576	1.1419	4.24122	1.37827e-06	1.0518e-05
ENSG00000145431	PDGFC	platelet derived growth factor C [Source:HGNC Symbol;Acc:8801]	4	q32.1	-1	157681606	157892546	5593	-0.756657	5.30596	1.37886e-06	1.0518e-05
ENSG00000223551	TMSB4XP4	thymosin beta 4, X-linked pseudogene 4 [Source:HGNC Symbol;Acc:11886]	9	q34.11	1	131104432	131105049	618	-0.82656	4.60488	1.38476e-06	1.05513e-05
ENSG00000086065	CHMP5	charged multivesicular body protein 5 [Source:HGNC Symbol;Acc:26942]	9	p13.3	1	33264940	33281977	2237	-0.431119	7.00524	1.39204e-06	1.0592e-05
ENSG00000149100	EIF3M	eukaryotic translation initiation factor 3, subunit M [Source:HGNC Symbol;Acc:24460]	11	p13	1	32605344	32627808	7428	0.878978	6.0135	1.40783e-06	1.06921e-05
ENSG00000120903	CHRNA2	cholinergic receptor, nicotinic, alpha 2 (neuronal) [Source:HGNC Symbol;Acc:1956]	8	p21.2	-1	27317279	27337400	4808	-1.19517	3.82088	1.4195e-06	1.07758e-05
ENSG00000138801	PAPSS1	3'-phosphoadenosine 5'-phosphosulfate synthase 1 [Source:HGNC Symbol;Acc:8603]	4	q25	-1	108511433	108641608	3478	-0.704532	6.48681	1.43112e-06	1.08489e-05
ENSG00000163703	CRELD1	cysteine-rich with EGF-like domains 1 [Source:HGNC Symbol;Acc:14630]	3	p25.3	1	9975506	9987097	3778	-1.11899	4.51731	1.43743e-06	1.08867e-05
ENSG00000255079			11	p11.2	-1	44716413	44717851	789	-0.742564	4.51668	1.43824e-06	1.08878e-05
ENSG00000128311	TST	thiosulfate sulfurtransferase (rhodanese) [Source:HGNC Symbol;Acc:12388]	22	q12.3	-1	37406900	37415681	1915	-0.620993	4.71812	1.44197e-06	1.09109e-05
ENSG00000144649	FAM198A	family with sequence similarity 198, member A [Source:HGNC Symbol;Acc:24485]	3	p22.1	1	43020759	43101703	4411	-0.591741	5.73594	1.45979e-06	1.10355e-05
ENSG00000122068	FYTTD1	forty-two-three domain containing 1 [Source:HGNC Symbol;Acc:25407]	3	q29	1	197464050	197514467	8025	-0.575468	5.84224	1.48115e-06	1.11867e-05
ENSG00000171928	TVP23B	trans-golgi network vesicle protein 23 homolog B (S. cerevisiae) [Source:HGNC Symbol;Acc:20399]	17	p11.2	1	18684308	18710027	5862	-0.56676	5.55502	1.49003e-06	1.12485e-05
ENSG00000151247	EIF4E	eukaryotic translation initiation factor 4E [Source:HGNC Symbol;Acc:3287]	4	q23	-1	99792835	99851788	14067	-0.459306	6.58213	1.50385e-06	1.13424e-05
ENSG00000130119	GNL3L	guanine nucleotide binding protein-like 3 (nucleolar)-like [Source:HGNC Symbol;Acc:25553]	X	p11.22	1	54556644	54587504	2589	-0.70259	5.56724	1.50517e-06	1.13471e-05
ENSG00000006715	VPS41	vacuolar protein sorting 41 homolog (S. cerevisiae) [Source:HGNC Symbol;Acc:12713]	7	p14.1	-1	38762563	38971994	7801	-0.623162	7.35711	1.50875e-06	1.13688e-05
ENSG00000127252	HRASLS	HRAS-like suppressor [Source:HGNC Symbol;Acc:14922]	3	q29	1	192958914	192995527	1169	-0.785267	5.95875	1.5596e-06	1.17207e-05
ENSG00000145287	PLAC8	placenta-specific 8 [Source:HGNC Symbol;Acc:19254]	4	q21.22	-1	84011201	84058228	3853	0.822277	5.57349	1.60215e-06	1.20042e-05
ENSG00000175662	TOM1L2	target of myb1-like 2 (chicken) [Source:HGNC Symbol;Acc:11984]	17	p11.2	-1	17746828	17875736	7860	-1.00618	4.7273	1.60261e-06	1.20042e-05
ENSG00000117614	SYF2	SYF2 pre-mRNA-splicing factor [Source:HGNC Symbol;Acc:19824]	1	p36.11	-1	25549170	25558993	3370	0.472808	6.25479	1.60702e-06	1.20316e-05
ENSG00000150867	PIP4K2A	phosphatidylinositol-5-phosphate 4-kinase, type II, alpha [Source:HGNC Symbol;Acc:8997]	10	p12.2	-1	22823778	23003484	5088	-0.443394	8.19976	1.62943e-06	1.21883e-05
ENSG00000131711	MAP1B	microtubule-associated protein 1B [Source:HGNC Symbol;Acc:6836]	5	q13.2	1	71403061	71505395	12628	-1.26659	4.88271	1.6338e-06	1.22154e-05
ENSG00000107201	DDX58	DEAD (Asp-Glu-Ala-Asp) box polypeptide 58 [Source:HGNC Symbol;Acc:19102]	9	p21.1	-1	32455300	32526322	5225	1.57206	3.47336	1.63568e-06	1.22203e-05
ENSG00000013561	RNF14	ring finger protein 14 [Source:HGNC Symbol;Acc:10058]	5	q31.3	1	141337893	141369856	4834	-0.740938	4.96735	1.64893e-06	1.2306e-05
ENSG00000146858	ZC3HAV1L	zinc finger CCCH-type, antiviral 1-like [Source:HGNC Symbol;Acc:22423]	7	q34	-1	138710452	138720775	1753	-0.859071	3.27032	1.65846e-06	1.23715e-05
ENSG00000070614	NDST1	N-deacetylase/N-sulfotransferase (heparan glucosaminyl) 1 [Source:HGNC Symbol;Acc:7680]	5	q33.1	1	149865381	149937773	9043	-0.730018	5.04487	1.66731e-06	1.24318e-05
ENSG00000145703	IQGAP2	IQ motif containing GTPase activating protein 2 [Source:HGNC Symbol;Acc:6111]	5	q13.3	1	75699074	76003957	7904	-0.416885	9.02094	1.68812e-06	1.25755e-05
ENSG00000168477	TNXB	tenascin XB [Source:HGNC Symbol;Acc:11976]	6	p21.33	-1	32008931	32083111	15166	-1.05569	3.13423	1.71384e-06	1.27613e-05
ENSG00000154146	NRGN	neurogranin (protein kinase C substrate, RC3) [Source:HGNC Symbol;Acc:8000]	11	q24.2	1	124609742	124617106	1309	-0.673378	8.02049	1.7243e-06	1.28275e-05
ENSG00000082068	WDR70	WD repeat domain 70 [Source:HGNC Symbol;Acc:25495]	5	p13.2	1	37379314	37753537	7039	1.56268	3.34212	1.72713e-06	1.28368e-05
ENSG00000134153	EMC7	ER membrane protein complex subunit 7 [Source:HGNC Symbol;Acc:24301]	15	q14	-1	34376218	34394149	1538	1.21959	3.37427	1.75618e-06	1.30409e-05
ENSG00000092201	SUPT16H	suppressor of Ty 16 homolog (S. cerevisiae) [Source:HGNC Symbol;Acc:11465]	14	q11.2	-1	21819631	21852425	7151	0.920256	5.22605	1.77274e-06	1.31579e-05
ENSG00000100911	PSME2	proteasome (prosome, macropain) activator subunit 2 (PA28 beta) [Source:HGNC Symbol;Acc:9569]	14	q12	-1	24612574	24616779	3579	0.795099	7.00086	1.78523e-06	1.32386e-05
ENSG00000101888	NXT2	nuclear transport factor 2-like export factor 2 [Source:HGNC Symbol;Acc:18151]	X	q23	1	108779010	108787919	3064	-0.744538	3.84382	1.83546e-06	1.35925e-05
ENSG00000164308	ERAP2	endoplasmic reticulum aminopeptidase 2 [Source:HGNC Symbol;Acc:29499]	5	q15	1	96211643	96255420	7422	1.88014	4.11316	1.85916e-06	1.37556e-05
ENSG00000141552	ANAPC11	anaphase promoting complex subunit 11 [Source:HGNC Symbol;Acc:14452]	17	q25.3	1	79848666	79858867	4020	-0.415994	5.42952	1.86976e-06	1.38277e-05
ENSG00000152642	GPD1L	glycerol-3-phosphate dehydrogenase 1-like [Source:HGNC Symbol;Acc:28956]	3	p22.3	1	32147181	32210205	4802	-1.26555	3.47637	1.88508e-06	1.39347e-05
ENSG00000010327	STAB1	stabilin 1 [Source:HGNC Symbol;Acc:18628]	3	p21.1	1	52529354	52558511	10588	1.70089	3.08547	1.92669e-06	1.42231e-05
ENSG00000163798	SLC4A1AP	solute carrier family 4 (anion exchanger), member 1, adaptor protein [Source:HGNC Symbol;Acc:13813]	2	p23.3	1	27886338	27917840	5204	1.16706	3.96908	1.95944e-06	1.44518e-05
ENSG00000144566	RAB5A	RAB5A, member RAS oncogene family [Source:HGNC Symbol;Acc:9783]	3	p24.3	1	19988571	20026667	3785	-0.637437	4.93364	1.99338e-06	1.46756e-05
ENSG00000124357	NAGK	N-acetylglucosamine kinase [Source:HGNC Symbol;Acc:17174]	2	p13.3	1	71291474	71306935	8894	1.07751	4.80226	2.02638e-06	1.49051e-05
ENSG00000213983	AP1G2	adaptor-related protein complex 1, gamma 2 subunit [Source:HGNC Symbol;Acc:556]	14	q11.2	-1	24028774	24037279	6897	1.16105	3.74858	2.04098e-06	1.49851e-05
ENSG00000115993	TRAK2	trafficking protein, kinesin binding 2 [Source:HGNC Symbol;Acc:13206]	2	q33.1	-1	202241930	202316302	7595	-0.735792	6.60641	2.06429e-06	1.51431e-05
ENSG00000136628	EPRS	glutamyl-prolyl-tRNA synthetase [Source:HGNC Symbol;Acc:3418]	1	q41	-1	220141943	220220000	5450	1.19873	4.96651	2.08686e-06	1.53018e-05
ENSG00000162613	FUBP1	far upstream element (FUSE) binding protein 1 [Source:HGNC Symbol;Acc:4004]	1	p31.1	-1	78409740	78444794	5666	0.682487	5.45578	2.09813e-06	1.53706e-05
ENSG00000126247	CAPNS1	calpain, small subunit 1 [Source:HGNC Symbol;Acc:1481]	19	q13.12	1	36630477	36641255	3478	-0.509841	7.18469	2.10568e-06	1.5419e-05
ENSG00000133742	CA1	carbonic anhydrase I [Source:HGNC Symbol;Acc:1368]	8	q21.2	-1	86239837	86291243	4068	-2.08198	5.60623	2.10986e-06	1.54427e-05
ENSG00000142949	PTPRF	protein tyrosine phosphatase, receptor type, F [Source:HGNC Symbol;Acc:9670]	1	p34.2	1	43990858	44089343	10719	-1.19218	4.15461	2.14598e-06	1.57001e-05
ENSG00000167641	PPP1R14A	protein phosphatase 1, regulatory (inhibitor) subunit 14A [Source:HGNC Symbol;Acc:14871]	19	q13.2	-1	38741877	38747231	1501	-0.666892	6.48623	2.17611e-06	1.59062e-05
ENSG00000175582	RAB6A	RAB6A, member RAS oncogene family [Source:HGNC Symbol;Acc:9786]	11	q13.4	-1	73386683	73472182	4896	-0.606922	7.19475	2.17936e-06	1.59157e-05
ENSG00000125534	PPDPF	pancreatic progenitor cell differentiation and proliferation factor [Source:HGNC Symbol;Acc:16142]	20	q13.33	1	62152077	62153559	1094	-0.759015	7.44902	2.19962e-06	1.60494e-05
ENSG00000131507	NDFIP1	Nedd4 family interacting protein 1 [Source:HGNC Symbol;Acc:17592]	5	q31.3	1	141488070	141534005	6021	-0.884418	6.38679	2.20104e-06	1.60525e-05
ENSG00000137312	FLOT1	flotillin 1 [Source:HGNC Symbol;Acc:3757]	6	p21.33	-1	30695486	30710510	3186	-0.775871	5.78095	2.2147e-06	1.61378e-05
ENSG00000136404	TM6SF1	transmembrane 6 superfamily member 1 [Source:HGNC Symbol;Acc:11860]	15	q25.2	1	83776159	83813606	2674	-0.445658	8.06494	2.28003e-06	1.65916e-05
ENSG00000163382	APOA1BP	apolipoprotein A-I binding protein [Source:HGNC Symbol;Acc:18453]	1	q23.1	1	156561554	156564091	1933	1.50875	3.03266	2.29106e-06	1.66571e-05
ENSG00000103148	NPRL3	nitrogen permease regulator-like 3 (S. cerevisiae) [Source:HGNC Symbol;Acc:14124]	16	p13.3	-1	134273	188859	6605	-0.654256	6.13614	2.31519e-06	1.68175e-05
ENSG00000084234	APLP2	amyloid beta (A4) precursor-like protein 2 [Source:HGNC Symbol;Acc:598]	11	q24.3	1	129939732	130014699	7444	1.04504	5.15814	2.32415e-06	1.68752e-05
ENSG00000090520	DNAJB11	DnaJ (Hsp40) homolog, subfamily B, member 11 [Source:HGNC Symbol;Acc:14889]	3	q27.3	1	186285192	186315061	6040	1.54968	3.05339	2.37497e-06	1.72212e-05
ENSG00000148120	C9orf3	chromosome 9 open reading frame 3 [Source:HGNC Symbol;Acc:1361]	9	q22.32	1	97488983	97849441	11443	-0.847617	3.29502	2.42963e-06	1.76097e-05
ENSG00000189343	RPS2P46	ribosomal protein S2 pseudogene 46 [Source:HGNC Symbol;Acc:35839]	17	p11.2	-1	19349246	19350169	924	0.957177	5.03076	2.43662e-06	1.76444e-05
ENSG00000076043	REXO2	RNA exonuclease 2 [Source:HGNC Symbol;Acc:17851]	11	q23.2	1	114310108	114321001	3699	-0.625513	5.10739	2.44358e-06	1.76638e-05
ENSG00000151657	KIN	KIN, antigenic determinant of recA protein homolog (mouse) [Source:HGNC Symbol;Acc:6327]	10	p14	-1	7792925	7829990	7509	1.07827	3.88582	2.45037e-06	1.77051e-05
ENSG00000134744	ZCCHC11	zinc finger, CCHC domain containing 11 [Source:HGNC Symbol;Acc:28981]	1	p32.3	-1	52873954	53019159	16199	0.896624	3.91141	2.46167e-06	1.77788e-05
ENSG00000145220	LYAR	Ly1 antibody reactive [Source:HGNC Symbol;Acc:26021]	4	p16.3	-1	4269428	4291896	2319	1.16615	3.48291	2.47895e-06	1.78957e-05
ENSG00000167283	ATP5L	ATP synthase, H+ transporting, mitochondrial Fo complex, subunit G [Source:HGNC Symbol;Acc:14247]	11	q23.3	1	118271869	118302211	3376	-0.353378	8.05057	2.48483e-06	1.79226e-05
ENSG00000073111	MCM2	minichromosome maintenance complex component 2 [Source:HGNC Symbol;Acc:6944]	3	q21.3	1	127317066	127341276	4899	-1.21415	3.7135	2.48487e-06	1.79226e-05
ENSG00000075292	ZNF638	zinc finger protein 638 [Source:HGNC Symbol;Acc:17894]	2	p13.2	1	71503691	71662199	14127	0.803124	5.0856	2.51568e-06	1.81289e-05
ENSG00000127325	BEST3	bestrophin 3 [Source:HGNC Symbol;Acc:17105]	12	q15	-1	70037140	70093256	6863	-1.34434	3.91352	2.53064e-06	1.82286e-05
ENSG00000054356	PTPRN	protein tyrosine phosphatase, receptor type, N [Source:HGNC Symbol;Acc:9676]	2	q35	-1	220154345	220174370	8261	-0.82503	4.68128	2.54248e-06	1.83059e-05
ENSG00000204574	ABCF1	ATP-binding cassette, sub-family F (GCN20), member 1 [Source:HGNC Symbol;Acc:70]	6	p21.33	1	30539153	30564956	4523	0.526291	5.52542	2.56737e-06	1.84526e-05
ENSG00000213281	NRAS	neuroblastoma RAS viral (v-ras) oncogene homolog [Source:HGNC Symbol;Acc:7989]	1	p13.2	-1	115247090	115259515	4449	-0.813604	4.45963	2.57605e-06	1.84987e-05
ENSG00000115085	ZAP70	zeta-chain (TCR) associated protein kinase 70kDa [Source:HGNC Symbol;Acc:12858]	2	q11.2	1	98330023	98356325	5111	1.62273	3.43266	2.62817e-06	1.88481e-05
ENSG00000237854	LINC00674	long intergenic non-protein coding RNA 674 [Source:HGNC Symbol;Acc:44355]	17	q24.2	1	66098049	66111659	734	-0.788491	5.10886	2.63139e-06	1.88629e-05
ENSG00000053371	AKR7A2	aldo-keto reductase family 7, member A2 (aflatoxin aldehyde reductase) [Source:HGNC Symbol;Acc:389]	1	p36.13	-1	19630459	19638640	1781	-1.14187	5.02127	2.64785e-06	1.89642e-05
ENSG00000112249	ASCC3	activating signal cointegrator 1 complex subunit 3 [Source:HGNC Symbol;Acc:18697]	6	q16.3	-1	100956070	101329248	11731	1.26467	3.49658	2.66387e-06	1.90706e-05
ENSG00000242485	MRPL20	mitochondrial ribosomal protein L20 [Source:HGNC Symbol;Acc:14478]	1	p36.33	-1	1337288	1342693	2788	0.742694	3.75504	2.67069e-06	1.91111e-05
ENSG00000037042	TUBG2	tubulin, gamma 2 [Source:HGNC Symbol;Acc:12419]	17	q21.2	1	40811323	40819024	2772	-1.37477	3.52266	2.71142e-06	1.93856e-05
ENSG00000116191	RALGPS2	Ral GEF with PH domain and SH3 binding motif 2 [Source:HGNC Symbol;Acc:30279]	1	q25.2	1	178694300	178889238	7422	1.72873	3.07558	2.74056e-06	1.95768e-05
ENSG00000255002			14	q23.3	-1	65679611	65689065	1442	-1.74931	4.22721	2.75199e-06	1.96498e-05
ENSG00000036054	TBC1D23	TBC1 domain family, member 23 [Source:HGNC Symbol;Acc:25622]	3	q12.1	1	99979844	100044095	5168	-0.644942	6.67453	2.76499e-06	1.9734e-05
ENSG00000146247	PHIP	pleckstrin homology domain interacting protein [Source:HGNC Symbol;Acc:15673]	6	q14.1	-1	79645584	79787953	13252	0.795465	5.94351	2.80528e-06	2.00042e-05
ENSG00000088930	XRN2	5'-3' exoribonuclease 2 [Source:HGNC Symbol;Acc:12836]	20	p11.23	1	21283942	21370463	3489	0.848441	5.8821	2.83348e-06	2.01965e-05
ENSG00000185245	GP1BA	glycoprotein Ib (platelet), alpha polypeptide [Source:HGNC Symbol;Acc:4439]	17	p13.2	1	4835592	4838325	2501	-0.561103	5.26494	2.87413e-06	2.04683e-05
ENSG00000160613	PCSK7	proprotein convertase subtilisin/kexin type 7 [Source:HGNC Symbol;Acc:8748]	11	q23.3	-1	117075053	117103241	22303	-0.842905	4.59937	2.98759e-06	2.1217e-05
ENSG00000111679	PTPN6	protein tyrosine phosphatase, non-receptor type 6 [Source:HGNC Symbol;Acc:9658]	12	p13.31	1	7055631	7070479	5009	0.503205	7.39174	3.00378e-06	2.12988e-05
ENSG00000077454	LRCH4	leucine-rich repeats and calponin homology (CH) domain containing 4 [Source:HGNC Symbol;Acc:6691]	7	q22.1	-1	100169855	100183776	8954	1.63126	3.07599	3.0409e-06	2.15395e-05
ENSG00000142864	SERBP1	SERPINE1 mRNA binding protein 1 [Source:HGNC Symbol;Acc:17860]	1	p31.3	-1	67873493	67896098	7676	0.601315	5.11853	3.04167e-06	2.15395e-05
ENSG00000205220	PSMB10	proteasome (prosome, macropain) subunit, beta type, 10 [Source:HGNC Symbol;Acc:9538]	16	q22.1	-1	67968405	67970990	1853	0.534846	4.99103	3.04578e-06	2.15592e-05
ENSG00000099337	KCNK6	potassium channel, subfamily K, member 6 [Source:HGNC Symbol;Acc:6281]	19	q13.2	1	38810484	38819660	3113	-0.670451	3.67471	3.17674e-06	2.24182e-05
ENSG00000196476	C20orf96	chromosome 20 open reading frame 96 [Source:HGNC Symbol;Acc:16227]	20	p13	-1	251504	271390	1921	-1.06057	4.50831	3.25056e-06	2.29194e-05
ENSG00000168438	CDC40	cell division cycle 40 [Source:HGNC Symbol;Acc:17350]	6	q21	1	110501344	110575478	5940	1.21656	4.20197	3.28342e-06	2.31312e-05
ENSG00000148688	RPP30	ribonuclease P/MRP 30kDa subunit [Source:HGNC Symbol;Acc:17688]	10	q23.31	1	92631473	92668312	6872	1.31427	3.48101	3.30903e-06	2.33015e-05
ENSG00000172890	NADSYN1	NAD synthetase 1 [Source:HGNC Symbol;Acc:29832]	11	q13.4	1	71164155	71235153	14970	1.29639	3.69616	3.37085e-06	2.37062e-05
ENSG00000106089	STX1A	syntaxin 1A (brain) [Source:HGNC Symbol;Acc:11433]	7	q11.23	-1	73113536	73134002	3693	-0.674951	4.21134	3.37793e-06	2.37457e-05
ENSG00000088179	PTPN4	protein tyrosine phosphatase, non-receptor type 4 (megakaryocyte) [Source:HGNC Symbol;Acc:9656]	2	q14.2	1	120517207	120741394	12542	1.16823	4.24352	3.50278e-06	2.45917e-05
ENSG00000125870	SNRPB2	small nuclear ribonucleoprotein polypeptide B [Source:HGNC Symbol;Acc:11155]	20	p12.1	1	16710606	16722421	1820	0.691989	4.64598	3.52928e-06	2.47565e-05
ENSG00000073464	CLCN4	chloride channel, voltage-sensitive 4 [Source:HGNC Symbol;Acc:2022]	X	p22.2	1	10125024	10205700	6750	-0.96071	4.07113	3.63585e-06	2.5454e-05
ENSG00000115159	GPD2	glycerol-3-phosphate dehydrogenase 2 (mitochondrial) [Source:HGNC Symbol;Acc:4456]	2	q24.1	1	157291802	157470247	7155	-0.86533	6.28262	3.64762e-06	2.55208e-05
ENSG00000185246	PRPF39	pre-mRNA processing factor 39 [Source:HGNC Symbol;Acc:20314]	14	q21.2	1	45553302	45585485	4932	1.54321	3.19614	3.66646e-06	2.56307e-05
ENSG00000181704	YIPF6	Yip1 domain family, member 6 [Source:HGNC Symbol;Acc:28304]	X	q12	1	67718165	67757127	8850	-0.525577	6.03257	3.69812e-06	2.5841e-05
ENSG00000118308	LRMP	lymphoid-restricted membrane protein [Source:HGNC Symbol;Acc:6690]	12	p12.1	1	25173936	25261268	5159	-0.448016	7.90814	3.73836e-06	2.60887e-05
ENSG00000065548	ZC3H15	zinc finger CCCH-type containing 15 [Source:HGNC Symbol;Acc:29528]	2	q32.1	1	187350883	187374090	3125	0.72764	4.79424	3.75863e-06	2.62078e-05
ENSG00000173960	UBXN2A	UBX domain protein 2A [Source:HGNC Symbol;Acc:27265]	2	p23.3	1	24150155	24227779	6882	-0.546604	6.23527	3.76253e-06	2.62238e-05
ENSG00000132475	H3F3B	H3 histone, family 3B (H3.3B) [Source:HGNC Symbol;Acc:4765]	17	q25.1	-1	73772515	73781974	6134	0.325929	8.79286	3.77132e-06	2.62738e-05
ENSG00000166477	LEO1	Leo1, Paf1/RNA polymerase II complex component, homolog (S. cerevisiae) [Source:HGNC Symbol;Acc:30401]	15	q21.2	-1	52230222	52264003	2679	1.38718	3.08045	3.83976e-06	2.67278e-05
ENSG00000162231	NXF1	nuclear RNA export factor 1 [Source:HGNC Symbol;Acc:8071]	11	q12.3	-1	62559595	62573774	6194	1.22917	4.65645	3.86873e-06	2.69035e-05
ENSG00000112062	MAPK14	mitogen-activated protein kinase 14 [Source:HGNC Symbol;Acc:6876]	6	p21.31	1	35995488	36079013	6826	-0.726655	5.72934	3.87585e-06	2.69332e-05
ENSG00000186469	GNG2	guanine nucleotide binding protein (G protein), gamma 2 [Source:HGNC Symbol;Acc:4404]	14	q22.1	1	52292913	52446060	6374	0.949651	3.01491	3.92176e-06	2.7206e-05
ENSG00000105483	CARD8	caspase recruitment domain family, member 8 [Source:HGNC Symbol;Acc:17057]	19	q13.33	-1	48684027	48759203	12894	-0.518323	6.98358	3.92681e-06	2.72295e-05
ENSG00000165637	VDAC2	voltage-dependent anion channel 2 [Source:HGNC Symbol;Acc:12672]	10	q22.2	1	76969912	76991206	2827	-0.407418	6.8273	3.98705e-06	2.7617e-05
ENSG00000104964	AES	amino-terminal enhancer of split [Source:HGNC Symbol;Acc:307]	19	p13.3	-1	3052908	3063105	5298	0.738157	4.8032	4.08388e-06	2.82348e-05
ENSG00000182551	ADI1	acireductone dioxygenase 1 [Source:HGNC Symbol;Acc:30576]	2	p25.3	-1	3501132	3523507	5560	-0.689059	6.72815	4.11368e-06	2.83928e-05
ENSG00000237473			3	q26.31	1	172871527	173054755	470	-0.738283	4.88481	4.16941e-06	2.87531e-05
ENSG00000089486	CDIP1	cell death-inducing p53 target 1 [Source:HGNC Symbol;Acc:13234]	16	p13.3	-1	4560676	4588829	4268	-0.559088	5.79793	4.21796e-06	2.90634e-05
ENSG00000108883	EFTUD2	elongation factor Tu GTP binding domain containing 2 [Source:HGNC Symbol;Acc:30858]	17	q21.31	-1	42927311	42977030	10375	-0.65602	7.08977	4.22185e-06	2.90779e-05
ENSG00000163001	CCDC104	coiled-coil domain containing 104 [Source:HGNC Symbol;Acc:30540]	2	p16.1	1	55746740	55773015	3502	1.22517	3.42954	4.29983e-06	2.95901e-05
ENSG00000092964	DPYSL2	dihydropyrimidinase-like 2 [Source:HGNC Symbol;Acc:3014]	8	p21.2	1	26371791	26515694	7052	-1.28616	3.27437	4.32633e-06	2.97599e-05
ENSG00000150347	ARID5B	AT rich interactive domain 5B (MRF1-like) [Source:HGNC Symbol;Acc:17362]	10	q21.2	1	63661059	63856703	8164	1.17783	3.62069	4.36465e-06	2.99983e-05
ENSG00000167699	GLOD4	glyoxalase domain containing 4 [Source:HGNC Symbol;Acc:14111]	17	p13.3	-1	660337	685581	4951	1.05363	3.836	4.37494e-06	3.00563e-05
ENSG00000253409	TRBV7-4	T cell receptor beta variable 7-4 (gene/pseudogene) [Source:HGNC Symbol;Acc:12238]	7	q34	-1	142176329	142176790	347	-0.858252	4.48125	4.56525e-06	3.12849e-05
ENSG00000155368	DBI	diazepam binding inhibitor (GABA receptor modulator, acyl-CoA binding protein) [Source:HGNC Symbol;Acc:2690]	2	q14.2	1	120124497	120130126	2499	0.661513	4.85798	4.59712e-06	3.14374e-05
ENSG00000111424	VDR	vitamin D (1,25- dihydroxyvitamin D3) receptor [Source:HGNC Symbol;Acc:12679]	12	q13.11	-1	48235320	48336831	5674	-0.868035	4.04166	4.60248e-06	3.14609e-05
ENSG00000132549	VPS13B	vacuolar protein sorting 13 homolog B (yeast) [Source:HGNC Symbol;Acc:2183]	8	q22.2	1	100025494	100889808	16716	0.801371	5.23771	4.61105e-06	3.15063e-05
ENSG00000089248	ERP29	endoplasmic reticulum protein 29 [Source:HGNC Symbol;Acc:13799]	12	q24.13	1	112451120	112461255	3083	0.590281	3.87677	4.63724e-06	3.16588e-05
ENSG00000166986	MARS	methionyl-tRNA synthetase [Source:HGNC Symbol;Acc:6898]	12	q13.3	1	57869228	57911352	7028	1.14534	4.47854	4.67342e-06	3.18791e-05
ENSG00000137267	TUBB2A	tubulin, beta 2A class IIa [Source:HGNC Symbol;Acc:12412]	6	p25.2	-1	3153903	3157760	1727	-2.76706	4.07245	4.69639e-06	3.20225e-05
ENSG00000167522	ANKRD11	ankyrin repeat domain 11 [Source:HGNC Symbol;Acc:21316]	16	q24.3	-1	89334038	89556969	15352	0.770059	3.89963	4.75787e-06	3.24281e-05
ENSG00000126264	HCST	hematopoietic cell signal transducer [Source:HGNC Symbol;Acc:16977]	19	q13.12	1	36393382	36395279	613	-0.525529	7.15621	4.8223e-06	3.28536e-05
ENSG00000085760	MTIF2	mitochondrial translational initiation factor 2 [Source:HGNC Symbol;Acc:7441]	2	p16.1	-1	55463731	55496483	3371	1.43106	3.2945	4.82547e-06	3.28614e-05
ENSG00000168172	HOOK3	hook microtubule-tethering protein 3 [Source:HGNC Symbol;Acc:23576]	8	p11.21	1	42752075	42885682	15250	-0.559615	7.17195	4.83596e-06	3.29192e-05
ENSG00000067248	DHX29	DEAH (Asp-Glu-Ala-His) box polypeptide 29 [Source:HGNC Symbol;Acc:15815]	5	q11.2	-1	54552073	54603550	4728	0.729048	4.58172	4.85275e-06	3.30197e-05
ENSG00000102572	STK24	serine/threonine kinase 24 [Source:HGNC Symbol;Acc:11403]	13	q32.2	-1	99102455	99230194	6778	-0.463864	7.26771	4.8857e-06	3.32163e-05
ENSG00000159592	GPBP1L1	GC-rich promoter binding protein 1-like 1 [Source:HGNC Symbol;Acc:28843]	1	p34.1	-1	46092976	46153785	7433	-0.646926	6.30697	4.98133e-06	3.38242e-05
ENSG00000138592	USP8	ubiquitin specific peptidase 8 [Source:HGNC Symbol;Acc:12631]	15	q21.2	1	50716577	50793280	7303	0.67889	5.08212	4.98549e-06	3.38384e-05
ENSG00000182149	IST1	increased sodium tolerance 1 homolog (yeast) [Source:HGNC Symbol;Acc:28977]	16	q22.2	1	71879899	71962913	5617	-0.450295	6.21099	4.99953e-06	3.39196e-05
ENSG00000205126	ACCSL	1-aminocyclopropane-1-carboxylate synthase homolog (Arabidopsis)(non-functional)-like [Source:HGNC Symbol;Acc:34391]	11	p11.2	1	44069531	44081527	1867	-0.985963	5.56901	5.04685e-06	3.4198e-05
ENSG00000131653	TRAF7	TNF receptor-associated factor 7, E3 ubiquitin protein ligase [Source:HGNC Symbol;Acc:20456]	16	p13.3	1	2205699	2228130	4489	-0.755539	4.43401	5.1073e-06	3.45647e-05
ENSG00000160593	AMICA1	adhesion molecule, interacts with CXADR antigen 1 [Source:HGNC Symbol;Acc:19084]	11	q23.3	-1	118064455	118095809	8587	1.17715	5.37523	5.14916e-06	3.4776e-05
ENSG00000111790	FGFR1OP2	FGFR1 oncogene partner 2 [Source:HGNC Symbol;Acc:23098]	12	p11.23	1	27091316	27119583	5971	-0.421113	6.60182	5.20523e-06	3.50966e-05
ENSG00000203747	FCGR3A	Fc fragment of IgG, low affinity IIIa, receptor (CD16a) [Source:HGNC Symbol;Acc:3619]	1	q23.3	-1	161511549	161600917	2977	1.01919	3.41329	5.24846e-06	3.53735e-05
ENSG00000183137	CEP57L1	centrosomal protein 57kDa-like 1 [Source:HGNC Symbol;Acc:21561]	6	q21	1	109416313	109485135	6432	-0.835598	4.41138	5.2754e-06	3.55405e-05
ENSG00000143799	PARP1	poly (ADP-ribose) polymerase 1 [Source:HGNC Symbol;Acc:270]	1	q42.12	-1	226548392	226595780	7169	0.917704	4.94438	5.37032e-06	3.61055e-05
ENSG00000250334	LINC00989	long intergenic non-protein coding RNA 989 [Source:HGNC Symbol;Acc:48918]	4	q21.21	1	80413570	80497614	2231	-0.446011	9.25844	5.38014e-06	3.61567e-05
ENSG00000131401	NAPSB	napsin B aspartic peptidase, pseudogene [Source:HGNC Symbol;Acc:13396]	19	q13.33	-1	50837053	50848024	1915	1.45925	3.65941	5.42467e-06	3.6411e-05
ENSG00000213619	NDUFS3	NADH dehydrogenase (ubiquinone) Fe-S protein 3, 30kDa (NADH-coenzyme Q reductase) [Source:HGNC Symbol;Acc:7710]	11	p11.2	1	47586888	47606114	3670	1.22344	3.28659	5.44535e-06	3.65348e-05
ENSG00000149476	DAK	dihydroxyacetone kinase 2 homolog (S. cerevisiae) [Source:HGNC Symbol;Acc:24552]	11	q12.2	1	61100682	61120767	8136	-0.930726	4.68096	5.45078e-06	3.65563e-05
ENSG00000028528	SNX1	sorting nexin 1 [Source:HGNC Symbol;Acc:11172]	15	q22.31	1	64386322	64438289	9796	-0.558598	6.40165	5.51486e-06	3.69557e-05
ENSG00000185015	CA13	carbonic anhydrase XIII [Source:HGNC Symbol;Acc:14914]	8	q21.2	1	86132816	86196302	5528	-0.675408	5.39217	5.5637e-06	3.72371e-05
ENSG00000184203	PPP1R2	protein phosphatase 1, regulatory (inhibitor) subunit 2 [Source:HGNC Symbol;Acc:9288]	3	q29	-1	195241221	195270209	5128	0.570806	4.72391	5.60439e-06	3.74941e-05
ENSG00000125835	SNRPB	small nuclear ribonucleoprotein polypeptides B and B1 [Source:HGNC Symbol;Acc:11153]	20	p13	-1	2442280	2451499	1824	0.58746	4.67467	5.64578e-06	3.77555e-05
ENSG00000128585	MKLN1	muskelin 1, intracellular mediator containing kelch motifs [Source:HGNC Symbol;Acc:7109]	7	q32.3	1	130794855	131181395	12878	-0.69246	5.88273	5.69962e-06	3.80844e-05
ENSG00000172578	KLHL6	kelch-like family member 6 [Source:HGNC Symbol;Acc:18653]	3	q27.1	-1	183205319	183273477	10546	-0.560284	5.96932	5.70667e-06	3.81004e-05
ENSG00000112983	BRD8	bromodomain containing 8 [Source:HGNC Symbol;Acc:19874]	5	q31.2	-1	137475455	137514675	7046	1.64356	3.51068	5.71856e-06	3.81642e-05
ENSG00000124657	OR2B6	olfactory receptor, family 2, subfamily B, member 6 [Source:HGNC Symbol;Acc:8241]	6	p22.1	1	27925019	27925960	942	-0.87872	4.41147	5.72402e-06	3.8185e-05
ENSG00000259483			14	q22.3	-1	56770208	56777479	517	-0.583199	6.69517	5.82491e-06	3.88422e-05
ENSG00000128815	WDFY4	WDFY family member 4 [Source:HGNC Symbol;Acc:29323]	10	q11.22	1	49892921	50191001	13692	1.44528	3.54098	5.85071e-06	3.89825e-05
ENSG00000065833	ME1	malic enzyme 1, NADP(+)-dependent, cytosolic [Source:HGNC Symbol;Acc:6983]	6	q14.2	-1	83920108	84140797	3378	-1.49222	4.73149	5.87676e-06	3.91401e-05
ENSG00000173598	NUDT4	nudix (nucleoside diphosphate linked moiety X)-type motif 4 [Source:HGNC Symbol;Acc:8051]	12	q22	1	93771659	93797024	5180	-1.02669	3.42709	6.10403e-06	4.05711e-05
ENSG00000117133	RPF1	ribosome production factor 1 homolog (S. cerevisiae) [Source:HGNC Symbol;Acc:30350]	1	p22.3	1	84944942	84963473	1728	1.21455	3.92098	6.1551e-06	4.08772e-05
ENSG00000080824	HSP90AA1	heat shock protein 90kDa alpha (cytosolic), class A member 1 [Source:HGNC Symbol;Acc:5253]	14	q32.31	-1	102547075	102606036	5248	0.291011	7.54017	6.17962e-06	4.10068e-05
ENSG00000140632	GLYR1	glyoxylate reductase 1 homolog (Arabidopsis) [Source:HGNC Symbol;Acc:24434]	16	p13.3	-1	4853204	4897343	5470	-0.655791	5.34941	6.18314e-06	4.10135e-05
ENSG00000204264	PSMB8	proteasome (prosome, macropain) subunit, beta type, 8 [Source:HGNC Symbol;Acc:9545]	6	p21.32	-1	32808494	32812480	2006	-0.32943	7.65414	6.25516e-06	4.14576e-05
ENSG00000126883	NUP214	nucleoporin 214kDa [Source:HGNC Symbol;Acc:8064]	9	q34.13	1	134000948	134110057	13016	0.817032	3.99601	6.26441e-06	4.1502e-05
ENSG00000167414	GNG8	guanine nucleotide binding protein (G protein), gamma 8 [Source:HGNC Symbol;Acc:19664]	19	q13.32	-1	47137333	47137942	216	-0.786225	3.8688	6.27622e-06	4.15634e-05
ENSG00000116138	DNAJC16	DnaJ (Hsp40) homolog, subfamily C, member 16 [Source:HGNC Symbol;Acc:29157]	1	p36.21	1	15853308	15918874	8563	-0.877761	4.09498	6.38217e-06	4.21625e-05
ENSG00000087365	SF3B2	splicing factor 3b, subunit 2, 145kDa [Source:HGNC Symbol;Acc:10769]	11	q13.1	1	65818200	65836779	9795	0.514577	6.72328	6.38524e-06	4.21658e-05
ENSG00000090621	PABPC4	poly(A) binding protein, cytoplasmic 4 (inducible form) [Source:HGNC Symbol;Acc:8557]	1	p34.3	-1	40026488	40042462	6782	1.38876	3.4533	6.49078e-06	4.28014e-05
ENSG00000215302			15	q13.2	1	30762982	30799826	2331	-0.724607	4.04869	6.50886e-06	4.28955e-05
ENSG00000174748	RPL15	ribosomal protein L15 [Source:HGNC Symbol;Acc:10306]	3	p24.2	1	23958036	23965183	6528	0.283478	8.94975	6.52858e-06	4.29908e-05
ENSG00000120699	EXOSC8	exosome component 8 [Source:HGNC Symbol;Acc:17035]	13	q13.3	1	37572953	37583750	3630	1.07203	4.66216	6.53479e-06	4.30128e-05
ENSG00000176108	CHMP6	charged multivesicular body protein 6 [Source:HGNC Symbol;Acc:25675]	17	q25.3	1	78965398	78983317	2118	-0.635285	6.61279	6.53718e-06	4.30128e-05
ENSG00000227811	FAM212B-AS1	FAM212B antisense RNA 1 [Source:HGNC Symbol;Acc:49446]	1	p13.2	1	112282463	112290420	2131	-0.611643	4.08691	6.78203e-06	4.44945e-05
ENSG00000141959	PFKL	phosphofructokinase, liver [Source:HGNC Symbol;Acc:8876]	21	q22.3	1	45719934	45747259	8926	-0.72147	5.99084	6.78922e-06	4.45098e-05
ENSG00000067334	DNTTIP2	deoxynucleotidyltransferase, terminal, interacting protein 2 [Source:HGNC Symbol;Acc:24013]	1	p22.1	-1	94333373	94345474	5985	1.04376	3.59063	6.79626e-06	4.45382e-05
ENSG00000081320	STK17B	serine/threonine kinase 17b [Source:HGNC Symbol;Acc:11396]	2	q32.3	-1	196998290	197041227	6580	1.34066	3.42211	6.83368e-06	4.47295e-05
ENSG00000120948	TARDBP	TAR DNA binding protein [Source:HGNC Symbol;Acc:11571]	1	p36.22	1	11072414	11085796	4622	1.01826	3.05603	6.85698e-06	4.48375e-05
ENSG00000158604	TMED4	transmembrane emp24 protein transport domain containing 4 [Source:HGNC Symbol;Acc:22301]	7	p13	-1	44617493	44621886	3769	-0.546902	5.26375	6.8604e-06	4.48375e-05
ENSG00000156026	MCU	mitochondrial calcium uniporter [Source:HGNC Symbol;Acc:23526]	10	q22.1	1	74451889	74647452	4533	-0.651633	4.59338	6.87099e-06	4.48659e-05
ENSG00000111596	CNOT2	CCR4-NOT transcription complex, subunit 2 [Source:HGNC Symbol;Acc:7878]	12	q15	1	70636774	70748773	13186	0.735219	5.52036	6.96929e-06	4.54533e-05
ENSG00000116580	GON4L	gon-4-like (C. elegans) [Source:HGNC Symbol;Acc:25973]	1	q22	-1	155719508	155829191	11912	0.9584	3.47713	6.99566e-06	4.56071e-05
ENSG00000103175	WFDC1	WAP four-disulfide core domain 1 [Source:HGNC Symbol;Acc:15466]	16	q24.1	1	84328252	84363450	4817	-3.5013	3.18333	7.09872e-06	4.62606e-05
ENSG00000182500	ORAI1	ORAI calcium release-activated calcium modulator 1 [Source:HGNC Symbol;Acc:25896]	12	q24.31	1	122064455	122080583	2263	-0.677796	4.02601	7.11897e-06	4.6374e-05
ENSG00000174485	DENND4A	DENN/MADD domain containing 4A [Source:HGNC Symbol;Acc:24321]	15	q22.31	-1	65950384	66084631	8902	-0.580408	6.47109	7.14846e-06	4.65476e-05
ENSG00000232196	MTRNR2L4	MT-RNR2-like 4 [Source:HGNC Symbol;Acc:37161]	16	p13.3	-1	3421053	3422283	1231	-0.683692	3.73194	7.17565e-06	4.6706e-05
ENSG00000198301	SDAD1	SDA1 domain containing 1 [Source:HGNC Symbol;Acc:25537]	4	q21.1	-1	76862103	76912115	3491	1.02707	4.8563	7.1962e-06	4.68211e-05
ENSG00000164081	TEX264	testis expressed 264 [Source:HGNC Symbol;Acc:30247]	3	p21.2	1	51696709	51738339	5688	0.857383	3.04266	7.24142e-06	4.70966e-05
ENSG00000095794	CREM	cAMP responsive element modulator [Source:HGNC Symbol;Acc:2352]	10	p11.21	1	35415719	35501886	5695	-0.5743	5.29489	7.34339e-06	4.77028e-05
ENSG00000154832	CXXC1	CXXC finger protein 1 [Source:HGNC Symbol;Acc:24343]	18	q21.1	-1	47808713	47814674	4319	1.15801	3.35161	7.40869e-06	4.80697e-05
ENSG00000220804			2	q37.3	1	243030784	243102304	1955	-0.598269	4.71104	7.46098e-06	4.83514e-05
ENSG00000101940	WDR13	WD repeat domain 13 [Source:HGNC Symbol;Acc:14352]	X	p11.23	1	48448430	48463581	4210	-0.573861	6.21032	7.56366e-06	4.8978e-05
ENSG00000008513	ST3GAL1	ST3 beta-galactoside alpha-2,3-sialyltransferase 1 [Source:HGNC Symbol;Acc:10862]	8	q24.22	-1	134467091	134584183	8730	-0.625181	5.08857	7.59371e-06	4.91336e-05
ENSG00000101365	IDH3B	isocitrate dehydrogenase 3 (NAD+) beta [Source:HGNC Symbol;Acc:5385]	20	p13	-1	2639041	2644865	2299	0.743249	4.88365	7.60786e-06	4.92057e-05
ENSG00000087258	GNAO1	guanine nucleotide binding protein (G protein), alpha activating activity polypeptide O [Source:HGNC Symbol;Acc:4389]	16	q12.2	1	56225302	56391356	9813	-0.616648	5.12562	7.65459e-06	4.94688e-05
ENSG00000132153	DHX30	DEAH (Asp-Glu-Ala-His) box helicase 30 [Source:HGNC Symbol;Acc:16716]	3	p21.31	1	47844399	47891685	7735	1.1541	3.01982	7.67001e-06	4.95293e-05
ENSG00000130770	ATPIF1	ATPase inhibitory factor 1 [Source:HGNC Symbol;Acc:871]	1	p35.3	1	28562620	28573417	2225	0.397422	4.58224	7.82356e-06	5.0414e-05
ENSG00000167112	TRUB2	TruB pseudouridine (psi) synthase family member 2 [Source:HGNC Symbol;Acc:17170]	9	q34.11	-1	131071382	131085021	2546	-0.634145	4.81117	7.82552e-06	5.0414e-05
ENSG00000159625	CCDC135	coiled-coil domain containing 135 [Source:HGNC Symbol;Acc:25289]	16	q21	1	57728705	57765717	5151	-0.770704	4.87223	7.86683e-06	5.06243e-05
ENSG00000160013	PTGIR	prostaglandin I2 (prostacyclin) receptor (IP) [Source:HGNC Symbol;Acc:9602]	19	q13.32	-1	47123725	47128375	3546	-0.766277	3.97615	7.88943e-06	5.07457e-05
ENSG00000144746	ARL6IP5	ADP-ribosylation-like factor 6 interacting protein 5 [Source:HGNC Symbol;Acc:16937]	3	p14.1	1	69134095	69155217	2522	-0.354035	9.76013	7.89504e-06	5.07618e-05
ENSG00000198624	CCDC69	coiled-coil domain containing 69 [Source:HGNC Symbol;Acc:24487]	5	q33.1	-1	150560613	150603706	4993	0.963009	3.46427	7.95938e-06	5.11296e-05
ENSG00000071462	WBSCR22	Williams Beuren syndrome chromosome region 22 [Source:HGNC Symbol;Acc:16405]	7	q11.23	1	73097355	73119491	7944	0.801211	4.74912	8.18059e-06	5.23507e-05
ENSG00000158062	UBXN11	UBX domain protein 11 [Source:HGNC Symbol;Acc:30600]	1	p36.11	-1	26607819	26644854	4704	-0.675889	7.81744	8.2227e-06	5.25995e-05
ENSG00000143499	SMYD2	SET and MYND domain containing 2 [Source:HGNC Symbol;Acc:20982]	1	q32.3	1	214454445	214510474	4884	-0.758078	5.75788	8.28606e-06	5.29427e-05
ENSG00000141968	VAV1	vav 1 guanine nucleotide exchange factor [Source:HGNC Symbol;Acc:12657]	19	p13.3	1	6772725	6857377	4269	1.47972	3.4433	8.41276e-06	5.36264e-05
ENSG00000111678	C12orf57	chromosome 12 open reading frame 57 [Source:HGNC Symbol;Acc:29521]	12	p13.31	1	7052141	7055166	1806	-0.434711	4.06388	8.44064e-06	5.37831e-05
ENSG00000113263	ITK	IL2-inducible T-cell kinase [Source:HGNC Symbol;Acc:6171]	5	q33.3	1	156569944	156682201	8604	1.799	3.03478	8.4468e-06	5.37954e-05
ENSG00000137822	TUBGCP4	tubulin, gamma complex associated protein 4 [Source:HGNC Symbol;Acc:16691]	15	q15.3	1	43661419	43699293	8495	-0.775137	6.13236	8.49973e-06	5.40754e-05
ENSG00000196655	TRAPPC4	trafficking protein particle complex 4 [Source:HGNC Symbol;Acc:19943]	11	q23.3	1	118889142	118896164	5140	0.611857	4.112	8.5667e-06	5.44694e-05
ENSG00000138107	ACTR1A	ARP1 actin-related protein 1 homolog A, centractin alpha (yeast) [Source:HGNC Symbol;Acc:167]	10	q24.32	-1	104238986	104262482	4341	-0.523151	5.53463	8.57843e-06	5.45124e-05
ENSG00000173575	CHD2	chromodomain helicase DNA binding protein 2 [Source:HGNC Symbol;Acc:1917]	15	q26.1	1	93426526	93571237	17837	0.456925	6.66583	8.76161e-06	5.56332e-05
ENSG00000164808	SPIDR	scaffolding protein involved in DNA repair [Source:HGNC Symbol;Acc:28971]	8	q11.21	1	48173167	48648868	7477	1.02779	3.48689	8.78199e-06	5.57193e-05
ENSG00000178105	DDX10	DEAD (Asp-Glu-Ala-Asp) box polypeptide 10 [Source:HGNC Symbol;Acc:2735]	11	q22.3	1	108535752	108811657	8461	1.18437	3.41136	8.78996e-06	5.57482e-05
ENSG00000117280	RAB7L1	RAB7, member RAS oncogene family-like 1 [Source:HGNC Symbol;Acc:9789]	1	q32.1	-1	205737114	205744588	3882	1.05127	3.06082	8.84326e-06	5.60427e-05
ENSG00000203705	TATDN3	TatD DNase domain containing 3 [Source:HGNC Symbol;Acc:27010]	1	q32.3	1	212965170	212989968	3788	-0.904918	4.64202	8.89225e-06	5.6266e-05
ENSG00000196776	CD47	CD47 molecule [Source:HGNC Symbol;Acc:1682]	3	q13.12	-1	107762145	107809872	7895	-0.426999	7.80945	8.93979e-06	5.65449e-05
ENSG00000099956	SMARCB1	SWI/SNF related, matrix associated, actin dependent regulator of chromatin, subfamily b, member 1 [Source:HGNC Symbol;Acc:11103]	22	q11.23	1	24129150	24176703	2481	1.09857	3.01664	9.08175e-06	5.73097e-05
ENSG00000117625	RCOR3	REST corepressor 3 [Source:HGNC Symbol;Acc:25594]	1	q32.2	1	211431719	211489727	9092	-0.542167	6.06138	9.20205e-06	5.79793e-05
ENSG00000094631	HDAC6	histone deacetylase 6 [Source:HGNC Symbol;Acc:14064]	X	p11.23	1	48659784	48683392	10412	-0.8404	5.04792	9.22321e-06	5.80902e-05
ENSG00000126217	MCF2L	MCF.2 cell line derived transforming sequence-like [Source:HGNC Symbol;Acc:14576]	13	q34	1	113548692	113754053	23204	-0.753867	4.10369	9.29548e-06	5.85003e-05
ENSG00000166004	KIAA1731	KIAA1731 [Source:HGNC Symbol;Acc:29366]	11	q21	1	93394805	93463522	9493	0.794655	3.89857	9.39282e-06	5.90447e-05
ENSG00000064012	CASP8	caspase 8, apoptosis-related cysteine peptidase [Source:HGNC Symbol;Acc:1509]	2	q33.1	1	202098166	202152434	6808	1.48765	3.55388	9.50873e-06	5.97503e-05
ENSG00000179262	RAD23A	RAD23 homolog A (S. cerevisiae) [Source:HGNC Symbol;Acc:9812]	19	p13.2	1	13056669	13064456	2449	0.800602	4.96918	9.55172e-06	5.99744e-05
ENSG00000114439	BBX	bobby sox homolog (Drosophila) [Source:HGNC Symbol;Acc:14422]	3	q13.12	1	107241783	107530171	11877	-0.606074	7.09795	9.76142e-06	6.12147e-05
ENSG00000198502	HLA-DRB5	major histocompatibility complex, class II, DR beta 5 [Source:HGNC Symbol;Acc:4953]	6	p21.32	-1	32485120	32498064	1260	1.8987	4.03895	9.77502e-06	6.12588e-05
ENSG00000071051	NCK2	NCK adaptor protein 2 [Source:HGNC Symbol;Acc:7665]	2	q12.2	1	106361354	106510730	2990	-0.612186	5.51212	9.94552e-06	6.21842e-05
ENSG00000108587	GOSR1	golgi SNAP receptor complex member 1 [Source:HGNC Symbol;Acc:4430]	17	q11.2	1	28804380	28854610	9855	0.872459	4.07548	9.97716e-06	6.23582e-05
ENSG00000117632	STMN1	stathmin 1 [Source:HGNC Symbol;Acc:6510]	1	p36.11	-1	26210672	26233482	6261	0.925658	3.8588	1.00092e-05	6.25185e-05
ENSG00000111684	LPCAT3	lysophosphatidylcholine acyltransferase 3 [Source:HGNC Symbol;Acc:30244]	12	p13.31	-1	7085348	7125814	4724	-0.93944	4.39665	1.00105e-05	6.25185e-05
ENSG00000131669	NINJ1	ninjurin 1 [Source:HGNC Symbol;Acc:7824]	9	q22.31	-1	95883771	95896570	2648	-0.805773	4.59824	1.0042e-05	6.26915e-05
ENSG00000115307	AUP1	ancient ubiquitous protein 1 [Source:HGNC Symbol;Acc:891]	2	p13.1	-1	74753772	74757066	2634	0.591347	5.72481	1.011e-05	6.30921e-05
ENSG00000135317	SNX14	sorting nexin 14 [Source:HGNC Symbol;Acc:14977]	6	q14.3	-1	86215214	86303874	7105	1.33083	3.89497	1.02029e-05	6.36229e-05
ENSG00000184602	SNN	stannin [Source:HGNC Symbol;Acc:11149]	16	p13.13	1	11762270	11773015	3312	-0.573522	5.28	1.02462e-05	6.38687e-05
ENSG00000261253			16	q24.3	1	89387541	89391518	1360	-0.504141	6.77008	1.03073e-05	6.42253e-05
ENSG00000272047	GTF2H5	general transcription factor IIH, polypeptide 5 [Source:HGNC Symbol;Acc:21157]	6	q25.3	1	158589384	158620376	7481	-0.5618	4.1766	1.03999e-05	6.47279e-05
ENSG00000155903	RASA2	RAS p21 protein activator 2 [Source:HGNC Symbol;Acc:9872]	3	q23	1	141205889	141334184	5981	1.26959	4.01757	1.04133e-05	6.47865e-05
ENSG00000079134	THOC1	THO complex 1 [Source:HGNC Symbol;Acc:19070]	18	p11.32	-1	214520	268050	8099	1.56374	3.48291	1.04487e-05	6.49574e-05
ENSG00000100079	LGALS2	lectin, galactoside-binding, soluble, 2 [Source:HGNC Symbol;Acc:6562]	22	q13.1	-1	37966255	37978623	826	1.26038	3.69072	1.05354e-05	6.54717e-05
ENSG00000223509			15	q13.3	-1	32812049	32829127	2846	-0.51509	6.28691	1.07424e-05	6.66565e-05
ENSG00000120063	GNA13	guanine nucleotide binding protein (G protein), alpha 13 [Source:HGNC Symbol;Acc:4381]	17	q24.1	-1	63006833	63052957	5104	-0.619722	4.6149	1.07964e-05	6.69409e-05
ENSG00000134108	ARL8B	ADP-ribosylation factor-like 8B [Source:HGNC Symbol;Acc:25564]	3	p26.1	1	5163905	5222596	3575	-0.424302	7.99004	1.09506e-05	6.77171e-05
ENSG00000162819	BROX	BRO1 domain and CAAX motif containing [Source:HGNC Symbol;Acc:26512]	1	q41	1	222885895	222908538	4932	-0.521385	6.5523	1.11276e-05	6.87337e-05
ENSG00000114861	FOXP1	forkhead box P1 [Source:HGNC Symbol;Acc:3823]	3	p13	-1	71003844	71633140	13359	0.686708	5.79892	1.11677e-05	6.89294e-05
ENSG00000137804	NUSAP1	nucleolar and spindle associated protein 1 [Source:HGNC Symbol;Acc:18538]	15	q15.1	1	41624892	41673248	2875	-0.909103	4.1853	1.12392e-05	6.93446e-05
ENSG00000082805	ERC1	ELKS/RAB6-interacting/CAST family member 1 [Source:HGNC Symbol;Acc:17072]	12	p13.33	1	1099675	1605099	13484	1.05004	3.17364	1.13347e-05	6.98548e-05
ENSG00000264964			18	p11.22	-1	9315192	9334439	466	-0.534533	5.69025	1.15455e-05	7.10733e-05
ENSG00000165119	HNRNPK	heterogeneous nuclear ribonucleoprotein K [Source:HGNC Symbol;Acc:5044]	9	q21.32	-1	86582998	86595569	5152	-0.383566	9.33538	1.1617e-05	7.14851e-05
ENSG00000126759	CFP	complement factor properdin [Source:HGNC Symbol;Acc:8864]	X	p11.23	-1	47483612	47489704	4576	1.45991	3.64376	1.16467e-05	7.16153e-05
ENSG00000154188	ANGPT1	angiopoietin 1 [Source:HGNC Symbol;Acc:484]	8	q23.1	-1	108261721	108510283	7117	-0.549383	7.02647	1.17599e-05	7.21382e-05
ENSG00000244754	N4BP2L2	NEDD4 binding protein 2-like 2 [Source:HGNC Symbol;Acc:26916]	13	q13.1	-1	33006554	33112970	10306	0.621178	4.99019	1.18185e-05	7.24268e-05
ENSG00000099204	ABLIM1	actin binding LIM protein 1 [Source:HGNC Symbol;Acc:78]	10	q25.3	-1	116190872	116444762	9871	-0.557832	7.13773	1.20574e-05	7.37801e-05
ENSG00000164252	AGGF1	angiogenic factor with G patch and FHA domains 1 [Source:HGNC Symbol;Acc:24684]	5	q13.3	1	76325076	76361059	5051	1.0103	3.05614	1.21875e-05	7.45203e-05
ENSG00000175224	ATG13	autophagy related 13 [Source:HGNC Symbol;Acc:29091]	11	p11.2	1	46638826	46696368	7315	-0.738747	5.70287	1.23412e-05	7.53474e-05
ENSG00000204084	INPP5B	inositol polyphosphate-5-phosphatase, 75kDa [Source:HGNC Symbol;Acc:6077]	1	p34.3	-1	38326369	38412729	9099	-0.808011	5.10792	1.24113e-05	7.57046e-05
ENSG00000197183	C20orf112	chromosome 20 open reading frame 112 [Source:HGNC Symbol;Acc:16106]	20	q11.21	-1	31030862	31172876	9448	-0.849994	3.86214	1.24924e-05	7.60998e-05
ENSG00000186480	INSIG1	insulin induced gene 1 [Source:HGNC Symbol;Acc:6083]	7	q36.2	1	155089486	155101945	3650	-0.647468	6.21588	1.2552e-05	7.64343e-05
ENSG00000204308	RNF5	ring finger protein 5, E3 ubiquitin protein ligase [Source:HGNC Symbol;Acc:10068]	6	p21.32	1	32146131	32151930	2043	-0.515559	5.32824	1.25764e-05	7.65262e-05
ENSG00000100387	RBX1	ring-box 1, E3 ubiquitin protein ligase [Source:HGNC Symbol;Acc:9928]	22	q13.2	1	41347351	41369313	3092	-0.408771	8.67693	1.28523e-05	7.81177e-05
ENSG00000138246	DNAJC13	DnaJ (Hsp40) homolog, subfamily C, member 13 [Source:HGNC Symbol;Acc:30343]	3	q22.1	1	132136370	132257876	9562	1.37807	3.71836	1.29615e-05	7.87228e-05
ENSG00000014123	UFL1	UFM1-specific ligase 1 [Source:HGNC Symbol;Acc:23039]	6	q16.1	1	96969471	97003152	4539	1.22724	3.94082	1.29842e-05	7.88311e-05
ENSG00000130176	CNN1	calponin 1, basic, smooth muscle [Source:HGNC Symbol;Acc:2155]	19	p13.2	1	11649532	11661138	2939	-0.910358	5.25511	1.30134e-05	7.8979e-05
ENSG00000102189	EEA1	early endosome antigen 1 [Source:HGNC Symbol;Acc:3185]	12	q22	-1	93164413	93323107	10150	0.659189	4.8451	1.31752e-05	7.99017e-05
ENSG00000138031	ADCY3	adenylate cyclase 3 [Source:HGNC Symbol;Acc:234]	2	p23.3	-1	25042038	25142708	6058	-0.896432	4.5548	1.34374e-05	8.14013e-05
ENSG00000183172	SMDT1	single-pass membrane protein with aspartate-rich tail 1 [Source:HGNC Symbol;Acc:25055]	22	q13.2	1	42475695	42480288	1731	-0.355638	6.36613	1.36906e-05	8.28432e-05
ENSG00000103363	TCEB2	transcription elongation factor B (SIII), polypeptide 2 (18kDa, elongin B) [Source:HGNC Symbol;Acc:11619]	16	p13.3	-1	2821415	2827298	1128	-0.312952	7.286	1.39993e-05	8.45858e-05
ENSG00000085832	EPS15	epidermal growth factor receptor pathway substrate 15 [Source:HGNC Symbol;Acc:3419]	1	p32.3	-1	51819935	51985000	7551	-0.678475	6.81495	1.40889e-05	8.50957e-05
ENSG00000153914	SREK1	splicing regulatory glutamine/lysine-rich protein 1 [Source:HGNC Symbol;Acc:17882]	5	q12.3	1	65435799	65479443	18240	0.510207	5.60048	1.41143e-05	8.52179e-05
ENSG00000273143			10	q25.2	-1	112188598	112255962	628	-1.54587	3.74494	1.41627e-05	8.54783e-05
ENSG00000113758	DBN1	drebrin 1 [Source:HGNC Symbol;Acc:2695]	5	q35.3	-1	176883609	176901402	5119	-0.711833	5.30677	1.42229e-05	8.581e-05
ENSG00000164483	SAMD3	sterile alpha motif domain containing 3 [Source:HGNC Symbol;Acc:21574]	6	q23.1	-1	130465460	130686570	6903	1.25112	3.88092	1.43869e-05	8.66712e-05
ENSG00000173486	FKBP2	FK506 binding protein 2, 13kDa [Source:HGNC Symbol;Acc:3718]	11	q13.1	1	64008475	64011604	1608	0.745802	3.46579	1.44806e-05	8.71716e-05
ENSG00000164332	UBLCP1	ubiquitin-like domain containing CTD phosphatase 1 [Source:HGNC Symbol;Acc:28110]	5	q33.3	1	158690089	158713044	2672	1.15485	4.17064	1.48903e-05	8.94402e-05
ENSG00000114541	FRMD4B	FERM domain containing 4B [Source:HGNC Symbol;Acc:24886]	3	p14.1	-1	69219141	69591734	10016	-0.525758	7.97699	1.49325e-05	8.96281e-05
ENSG00000079785	DDX1	DEAD (Asp-Glu-Ala-Asp) box helicase 1 [Source:HGNC Symbol;Acc:2734]	2	p24.3	1	15731302	15771235	3817	1.10447	4.71776	1.49529e-05	8.97173e-05
ENSG00000100299	ARSA	arylsulfatase A [Source:HGNC Symbol;Acc:713]	22	q13.33	-1	51061182	51066607	2938	-0.960019	4.14841	1.49861e-05	8.98504e-05
ENSG00000211598	IGKV4-1	immunoglobulin kappa variable 4-1 [Source:HGNC Symbol;Acc:5834]	2	p11.2	1	89184913	89185669	538	1.47403	3.03928	1.51591e-05	9.07877e-05
ENSG00000163636	PSMD6	proteasome (prosome, macropain) 26S subunit, non-ATPase, 6 [Source:HGNC Symbol;Acc:9564]	3	p14.1	-1	63996225	64009658	9095	-0.40036	7.35724	1.51853e-05	9.09118e-05
ENSG00000187051	RPS19BP1	ribosomal protein S19 binding protein 1 [Source:HGNC Symbol;Acc:28749]	22	q13.1	-1	39925098	39928860	3763	-0.485977	5.20158	1.5426e-05	9.22849e-05
ENSG00000144028	SNRNP200	small nuclear ribonucleoprotein 200kDa (U5) [Source:HGNC Symbol;Acc:30859]	2	q11.2	-1	96940074	96971297	10970	0.983697	5.1172	1.57757e-05	9.42046e-05
ENSG00000167658	EEF2	eukaryotic translation elongation factor 2 [Source:HGNC Symbol;Acc:3214]	19	p13.3	-1	3976054	3985467	4027	0.524968	6.6228	1.58285e-05	9.44509e-05
ENSG00000077721	UBE2A	ubiquitin-conjugating enzyme E2A [Source:HGNC Symbol;Acc:12472]	X	q24	1	118708501	118718381	3251	-0.495853	5.10285	1.6168e-05	9.61256e-05
ENSG00000166855	CLPX	caseinolytic mitochondrial matrix peptidase chaperone subunit [Source:HGNC Symbol;Acc:2088]	15	q22.31	-1	65440557	65477680	5461	1.32834	3.0275	1.6214e-05	9.6364e-05
ENSG00000100519	PSMC6	proteasome (prosome, macropain) 26S subunit, ATPase, 6 [Source:HGNC Symbol;Acc:9553]	14	q22.1	1	53173890	53195305	7482	0.827519	4.69414	1.65028e-05	9.79736e-05
ENSG00000119004	CYP20A1	cytochrome P450, family 20, subfamily A, polypeptide 1 [Source:HGNC Symbol;Acc:20576]	2	q33.2	1	204103663	204163009	2916	1.11914	3.56086	1.65564e-05	9.8256e-05
ENSG00000173020	ADRBK1	adrenergic, beta, receptor kinase 1 [Source:HGNC Symbol;Acc:289]	11	q13.2	1	67033881	67054027	6665	1.09962	4.44045	1.65645e-05	9.82686e-05
ENSG00000173626	TRAPPC3L	trafficking protein particle complex 3-like [Source:HGNC Symbol;Acc:21090]	6	q22.1	-1	116816152	116866773	2757	-0.661278	3.38551	1.66631e-05	9.87817e-05
ENSG00000107625	DDX50	DEAD (Asp-Glu-Ala-Asp) box polypeptide 50 [Source:HGNC Symbol;Acc:17906]	10	q22.1	1	70661034	70706603	2691	1.17572	3.76179	1.68297e-05	9.97335e-05
ENSG00000186063	AIDA	axin interactor, dorsalization associated [Source:HGNC Symbol;Acc:25761]	1	q41	-1	222841355	222886552	4517	-0.622874	4.05745	1.70771e-05	0.000101089
ENSG00000145191	EIF2B5	eukaryotic translation initiation factor 2B, subunit 5 epsilon, 82kDa [Source:HGNC Symbol;Acc:3261]	3	q27.1	1	183852826	184402546	5975	1.47405	3.08307	1.7661e-05	0.000104281
ENSG00000258999			14	q31.1	-1	81573377	81636758	601	-0.582349	4.35513	1.76977e-05	0.000104445
ENSG00000131069	ACSS2	acyl-CoA synthetase short-chain family member 2 [Source:HGNC Symbol;Acc:15814]	20	q11.22	1	33459949	33515769	5389	-1.08094	4.54033	1.77014e-05	0.000104445
ENSG00000107854	TNKS2	tankyrase, TRF1-interacting ankyrin-related ADP-ribose polymerase 2 [Source:HGNC Symbol;Acc:15677]	10	q23.32	1	93558069	93625033	6157	1.02859	3.47351	1.78255e-05	0.000105139
ENSG00000175061	FAM211A-AS1	FAM211A antisense RNA 1 [Source:HGNC Symbol;Acc:28619]	17	p11.2	1	16342136	16381992	3759	0.567775	5.59053	1.7852e-05	0.000105257
ENSG00000187514	PTMA	prothymosin, alpha [Source:HGNC Symbol;Acc:9623]	2	q37.1	1	232571605	232578251	3378	-0.381166	13.111	1.78675e-05	0.000105311
ENSG00000132465	IGJ	immunoglobulin J polypeptide, linker protein for immunoglobulin alpha and mu polypeptides [Source:HGNC Symbol;Acc:5713]	4	q13.3	-1	71521258	71547534	1680	1.22407	4.52448	1.80831e-05	0.000106504
ENSG00000172927	MYEOV	myeloma overexpressed [Source:HGNC Symbol;Acc:7563]	11	q13.3	1	69061605	69182494	3760	-0.593515	5.41119	1.8583e-05	0.000109213
ENSG00000143110	C1orf162	chromosome 1 open reading frame 162 [Source:HGNC Symbol;Acc:28344]	1	p13.2	1	112016414	112021134	2768	0.798896	5.63724	1.87229e-05	0.00010993
ENSG00000151838	CCDC175	coiled-coil domain containing 175 [Source:HGNC Symbol;Acc:19847]	14	q23.1	-1	59971257	60043549	3245	-0.659421	6.9309	1.87252e-05	0.00010993
ENSG00000135624	CCT7	chaperonin containing TCP1, subunit 7 (eta) [Source:HGNC Symbol;Acc:1622]	2	p13.2	1	73460548	73480149	3585	0.882846	5.31187	1.87809e-05	0.000110178
ENSG00000116266	STXBP3	syntaxin binding protein 3 [Source:HGNC Symbol;Acc:11446]	1	p13.3	1	109289296	109352148	5895	-0.495113	7.66298	1.89586e-05	0.000111072
ENSG00000110218	PANX1	pannexin 1 [Source:HGNC Symbol;Acc:8599]	11	q21	1	93862094	93915138	2769	-0.600401	5.53289	1.94272e-05	0.000113602
ENSG00000206503	HLA-A	major histocompatibility complex, class I, A [Source:HGNC Symbol;Acc:4931]	6	p22.1	1	29909037	29913661	2710	-0.678823	9.6271	1.97805e-05	0.000115503
ENSG00000267321			17	q12	1	33895139	33901811	1298	-0.544945	3.3843	1.99389e-05	0.000116345
ENSG00000154781	CCDC174	coiled-coil domain containing 174 [Source:HGNC Symbol;Acc:28033]	3	p25.1	1	14693271	14714166	3533	0.944139	3.98919	1.99467e-05	0.000116348
ENSG00000177879	AP3S1	adaptor-related protein complex 3, sigma 1 subunit [Source:HGNC Symbol;Acc:2013]	5	q22.3	1	115177178	115249778	3198	-0.469972	5.74002	2.01566e-05	0.000117379
ENSG00000100982	PCIF1	PDX1 C-terminal inhibiting factor 1 [Source:HGNC Symbol;Acc:16200]	20	q13.12	1	44563267	44576662	2832	-0.470275	6.22805	2.01592e-05	0.000117379
ENSG00000183918	SH2D1A	SH2 domain containing 1A [Source:HGNC Symbol;Acc:10820]	X	q25	1	123480194	123507005	2450	0.887526	3.37342	2.02391e-05	0.000117797
ENSG00000204569	PPP1R10	protein phosphatase 1, regulatory subunit 10 [Source:HGNC Symbol;Acc:9284]	6	p21.33	-1	30568177	30586389	5215	0.951735	3.15521	2.02454e-05	0.000117797
ENSG00000118640	VAMP8	vesicle-associated membrane protein 8 [Source:HGNC Symbol;Acc:12647]	2	p11.2	1	85788685	85809154	990	-0.376322	6.69642	2.03e-05	0.000118071
ENSG00000070831	CDC42	cell division cycle 42 [Source:HGNC Symbol;Acc:1736]	1	p36.12	1	22379120	22419437	3470	-0.356245	7.96975	2.0361e-05	0.000118343
ENSG00000002330	BAD	BCL2-associated agonist of cell death [Source:HGNC Symbol;Acc:936]	11	q13.1	-1	64037302	64052176	1708	-0.684191	3.36289	2.03967e-05	0.000118508
ENSG00000160588	MPZL3	myelin protein zero-like 3 [Source:HGNC Symbol;Acc:27279]	11	q23.3	-1	118097409	118123065	3964	-1.48193	3.13838	2.04851e-05	0.000118979
ENSG00000139613	SMARCC2	SWI/SNF related, matrix associated, actin dependent regulator of chromatin, subfamily c, member 2 [Source:HGNC Symbol;Acc:11105]	12	q13.2	-1	56556767	56583351	8555	0.676375	5.42047	2.05975e-05	0.000119548
ENSG00000174032	SLC25A30	solute carrier family 25, member 30 [Source:HGNC Symbol;Acc:27371]	13	q14.13	-1	45967451	45992590	6794	-1.14758	3.57825	2.06581e-05	0.000119857
ENSG00000145012	LPP	LIM domain containing preferred translocation partner in lipoma [Source:HGNC Symbol;Acc:6679]	3	q27.3	1	187871072	188608460	25536	-0.622836	5.60068	2.08962e-05	0.000121169
ENSG00000188672	RHCE	Rh blood group, CcEe antigens [Source:HGNC Symbol;Acc:10008]	1	p36.11	-1	25688740	25756683	2433	-1.66666	3.24599	2.10584e-05	0.000121963
ENSG00000131634	TMEM204	transmembrane protein 204 [Source:HGNC Symbol;Acc:14158]	16	p13.3	1	1578689	1605581	2047	-0.747394	3.31306	2.10881e-05	0.000122092
ENSG00000161921	CXCL16	chemokine (C-X-C motif) ligand 16 [Source:HGNC Symbol;Acc:16642]	17	p13.2	-1	4636821	4643217	2794	-0.680042	4.58337	2.11996e-05	0.000122607
ENSG00000139318	DUSP6	dual specificity phosphatase 6 [Source:HGNC Symbol;Acc:3072]	12	q21.33	-1	89741009	89747048	4632	0.964876	3.1437	2.12607e-05	0.000122916
ENSG00000196187	TMEM63A	transmembrane protein 63A [Source:HGNC Symbol;Acc:29118]	1	q42.12	-1	226033237	226070069	10339	-0.621069	6.03342	2.14191e-05	0.000123701
ENSG00000119013	NDUFB3	NADH dehydrogenase (ubiquinone) 1 beta subcomplex, 3, 12kDa [Source:HGNC Symbol;Acc:7698]	2	q33.1	1	201936156	201950473	1103	-0.464909	4.82041	2.16942e-05	0.000125113
ENSG00000107937	GTPBP4	GTP binding protein 4 [Source:HGNC Symbol;Acc:21535]	10	p15.3	1	1034338	1065876	6161	1.31694	3.66909	2.17469e-05	0.000125373
ENSG00000166848	TERF2IP	telomeric repeat binding factor 2, interacting protein [Source:HGNC Symbol;Acc:19246]	16	q23.1	1	75681684	75795770	3379	-0.521044	4.13773	2.20512e-05	0.000127082
ENSG00000090863	GLG1	golgi glycoprotein 1 [Source:HGNC Symbol;Acc:4316]	16	q23.1	-1	74485856	74641012	9550	0.897475	4.96174	2.21161e-05	0.000127411
ENSG00000172183	ISG20	interferon stimulated exonuclease gene 20kDa [Source:HGNC Symbol;Acc:6130]	15	q26.1	1	89179384	89199714	7363	0.845905	4.44782	2.22661e-05	0.00012814
ENSG00000033170	FUT8	fucosyltransferase 8 (alpha (1,6) fucosyltransferase) [Source:HGNC Symbol;Acc:4019]	14	q23.3	1	65877310	66210839	6889	-0.708962	5.19321	2.24174e-05	0.000128829
ENSG00000139083	ETV6	ets variant 6 [Source:HGNC Symbol;Acc:3495]	12	p13.2	1	11802788	12048336	7075	-0.774073	4.04068	2.24438e-05	0.000128935
ENSG00000174780	SRP72	signal recognition particle 72kDa [Source:HGNC Symbol;Acc:11303]	4	q12	1	57333081	57369839	4685	0.76586	5.55984	2.25571e-05	0.000129541
ENSG00000168918	INPP5D	inositol polyphosphate-5-phosphatase, 145kDa [Source:HGNC Symbol;Acc:6079]	2	q37.1	1	233924677	234116549	6998	1.16226	3.62507	2.28283e-05	0.00013096
ENSG00000164985	PSIP1	PC4 and SFRS1 interacting protein 1 [Source:HGNC Symbol;Acc:9527]	9	p22.3	-1	15464064	15511017	6768	0.493767	5.82576	2.2894e-05	0.000131291
ENSG00000123384	LRP1	low density lipoprotein receptor-related protein 1 [Source:HGNC Symbol;Acc:6692]	12	q13.3	1	57522276	57607134	20839	1.86148	3.17409	2.31773e-05	0.000132822
ENSG00000141854		hsa-mir-1199 [Source:miRBase;Acc:MI0020340]	19	p13.12	1	14183348	14185874	2252	-0.569974	5.94123	2.34563e-05	0.00013428
ENSG00000163510	CWC22	CWC22 spliceosome-associated protein homolog (S. cerevisiae) [Source:HGNC Symbol;Acc:29322]	2	q31.3	-1	180809603	180871840	3328	1.04846	4.44753	2.34958e-05	0.000134412
ENSG00000104133	SPG11	spastic paraplegia 11 (autosomal recessive) [Source:HGNC Symbol;Acc:11226]	15	q21.1	-1	44854894	44955876	11853	0.871197	4.17926	2.36635e-05	0.00013523
ENSG00000104998	IL27RA	interleukin 27 receptor, alpha [Source:HGNC Symbol;Acc:17290]	19	p13.12	1	14142560	14163743	2677	1.14809	3.29435	2.3904e-05	0.000136461
ENSG00000082515	MRPL22	mitochondrial ribosomal protein L22 [Source:HGNC Symbol;Acc:14480]	5	q33.2	1	154320630	154348971	5267	0.921127	3.5551	2.396e-05	0.000136733
ENSG00000197721	CR1L	complement component (3b/4b) receptor 1-like [Source:HGNC Symbol;Acc:2335]	1	q32.2	1	207818458	207911761	2768	-1.21228	3.17079	2.42818e-05	0.000138472
ENSG00000072506	HSD17B10	hydroxysteroid (17-beta) dehydrogenase 10 [Source:HGNC Symbol;Acc:4800]	X	p11.22	-1	53458206	53461320	1115	1.00288	3.39449	2.43895e-05	0.000139038
ENSG00000140263	SORD	sorbitol dehydrogenase [Source:HGNC Symbol;Acc:11184]	15	q21.1	1	45315302	45369383	6159	-1.07062	3.53019	2.44805e-05	0.000139411
ENSG00000167100	SAMD14	sterile alpha motif domain containing 14 [Source:HGNC Symbol;Acc:27312]	17	q21.33	-1	48187404	48207246	7016	-1.13692	4.96659	2.52454e-05	0.000143417
ENSG00000076356	PLXNA2	plexin A2 [Source:HGNC Symbol;Acc:9100]	1	q32.2	-1	208195587	208417665	13781	-1.30265	3.41639	2.56184e-05	0.000145435
ENSG00000197345	MRPL21	mitochondrial ribosomal protein L21 [Source:HGNC Symbol;Acc:14479]	11	q13.3	-1	68658744	68671303	2825	1.00936	3.44713	2.58946e-05	0.000146901
ENSG00000113593	PPWD1	peptidylprolyl isomerase domain and WD repeat containing 1 [Source:HGNC Symbol;Acc:28954]	5	q12.3	1	64859063	64883376	3777	1.26683	3.52717	2.59072e-05	0.000146921
ENSG00000110848	CD69	CD69 molecule [Source:HGNC Symbol;Acc:1694]	12	p13.31	-1	9905082	9913497	2832	1.08752	4.56942	2.59707e-05	0.00014723
ENSG00000198818	SFT2D1	SFT2 domain containing 1 [Source:HGNC Symbol;Acc:21102]	6	q27	-1	166733216	166756079	3104	-0.386822	6.97203	2.60751e-05	0.000147771
ENSG00000139746	RBM26	RNA binding motif protein 26 [Source:HGNC Symbol;Acc:20327]	13	q31.1	-1	79885962	79980612	9018	1.10996	3.4982	2.68067e-05	0.000151812
ENSG00000198753	PLXNB3	plexin B3 [Source:HGNC Symbol;Acc:9105]	X	q28	1	153029651	153044801	7128	-0.955129	3.11901	2.69366e-05	0.000152494
ENSG00000102119	EMD	emerin [Source:HGNC Symbol;Acc:3331]	X	q28	1	153607557	153609883	2020	-0.571915	4.88308	2.69628e-05	0.00015259
ENSG00000108576	SLC6A4	solute carrier family 6 (neurotransmitter transporter), member 4 [Source:HGNC Symbol;Acc:11050]	17	q11.2	-1	28521337	28563020	6983	-0.789597	5.15658	2.71443e-05	0.000153564
ENSG00000223482	NUTM2A-AS1	NUTM2A antisense RNA 1 [Source:HGNC Symbol;Acc:45161]	10	q23.2	-1	88963632	89102369	6851	-0.518617	7.7352	2.73005e-05	0.000154341
ENSG00000155508	CNOT8	CCR4-NOT transcription complex, subunit 8 [Source:HGNC Symbol;Acc:9207]	5	q33.2	1	154237113	154256353	3930	0.863044	3.70603	2.75234e-05	0.000155493
ENSG00000145819	ARHGAP26	Rho GTPase activating protein 26 [Source:HGNC Symbol;Acc:17073]	5	q31.3	1	142149949	142608576	13347	1.74955	3.00903	2.75921e-05	0.000155828
ENSG00000109339	MAPK10	mitogen-activated protein kinase 10 [Source:HGNC Symbol;Acc:6872]	4	q21.3	-1	86936276	87515284	9816	-1.08229	4.20231	2.77322e-05	0.000156565
ENSG00000232119	MCTS1	malignant T cell amplified sequence 1 [Source:HGNC Symbol;Acc:23357]	X	q24	1	119727865	119754929	2837	0.896823	3.73286	2.83941e-05	0.000159592
ENSG00000197043	ANXA6	annexin A6 [Source:HGNC Symbol;Acc:544]	5	q33.1	-1	150480273	150537443	5427	1.06872	5.19645	2.83954e-05	0.000159592
ENSG00000197694	SPTAN1	spectrin, alpha, non-erythrocytic 1 [Source:HGNC Symbol;Acc:11273]	9	q34.11	1	131314866	131395941	11007	0.93459	4.99414	2.87897e-05	0.000161697
ENSG00000223865	HLA-DPB1	major histocompatibility complex, class II, DP beta 1 [Source:HGNC Symbol;Acc:4940]	6	p21.32	1	33043703	33054978	2862	0.474881	6.96712	2.88966e-05	0.000162186
ENSG00000076770	MBNL3	muscleblind-like splicing regulator 3 [Source:HGNC Symbol;Acc:20564]	X	q26.2	-1	131503345	131623996	12199	-0.468036	7.86755	2.91215e-05	0.000163392
ENSG00000138796	HADH	hydroxyacyl-CoA dehydrogenase [Source:HGNC Symbol;Acc:4799]	4	q25	1	108910870	108956331	3084	-0.63594	5.79691	2.91529e-05	0.000163512
ENSG00000139726	DENR	density-regulated protein [Source:HGNC Symbol;Acc:2769]	12	q24.31	1	123237321	123255611	3576	0.856802	3.64884	2.92186e-05	0.000163825
ENSG00000001461	NIPAL3	NIPA-like domain containing 3 [Source:HGNC Symbol;Acc:25233]	1	p36.11	1	24742284	24799466	9404	-0.835351	5.01196	2.92385e-05	0.00016387
ENSG00000124151	NCOA3	nuclear receptor coactivator 3 [Source:HGNC Symbol;Acc:7670]	20	q13.12	1	46130601	46285621	8447	-0.601347	6.28834	2.95713e-05	0.000165518
ENSG00000241685	ARPC1A	actin related protein 2/3 complex, subunit 1A, 41kDa [Source:HGNC Symbol;Acc:703]	7	q22.1	1	98923521	98985787	2557	-0.39716	6.61848	2.98471e-05	0.000166948
ENSG00000087303	NID2	nidogen 2 (osteonidogen) [Source:HGNC Symbol;Acc:13389]	14	q22.1	-1	52471521	52535712	6158	-1.31042	3.64271	3.05258e-05	0.00017051
ENSG00000186468	RPS23	ribosomal protein S23 [Source:HGNC Symbol;Acc:10410]	5	q14.2	-1	81569177	81574396	4204	0.883945	5.28285	3.06267e-05	0.000170957
ENSG00000105835	NAMPT	nicotinamide phosphoribosyltransferase [Source:HGNC Symbol;Acc:30092]	7	q22.3	-1	105888731	105926772	9049	-1.01871	5.80228	3.09278e-05	0.00017252
ENSG00000077097	TOP2B	topoisomerase (DNA) II beta 180kDa [Source:HGNC Symbol;Acc:11990]	3	p24.2	-1	25639475	25706398	5965	0.7406	5.75681	3.10288e-05	0.000172965
ENSG00000054118	THRAP3	thyroid hormone receptor associated protein 3 [Source:HGNC Symbol;Acc:22964]	1	p34.3	1	36690017	36770958	4736	0.51176	5.18102	3.10944e-05	0.000173213
ENSG00000132300	PTCD3	pentatricopeptide repeat domain 3 [Source:HGNC Symbol;Acc:24717]	2	p11.2	1	86333305	86369280	10165	1.29409	4.0878	3.11337e-05	0.000173373
ENSG00000114030	KPNA1	karyopherin alpha 1 (importin alpha 5) [Source:HGNC Symbol;Acc:6394]	3	q21.1	-1	122140796	122233792	8451	-0.701427	5.21329	3.14808e-05	0.000175246
ENSG00000213366	GSTM2	glutathione S-transferase mu 2 (muscle) [Source:HGNC Symbol;Acc:4634]	1	p13.3	1	110210644	110252171	5864	-0.781931	5.77062	3.15255e-05	0.000175288
ENSG00000214765	SEPT7P2	septin 7 pseudogene 2 [Source:HGNC Symbol;Acc:32339]	7	p12.3	-1	45763379	45808617	4538	0.955451	3.06038	3.15313e-05	0.000175288
ENSG00000169062	UPF3A	UPF3 regulator of nonsense transcripts homolog A (yeast) [Source:HGNC Symbol;Acc:20332]	13	q34	1	115047059	115071283	3091	-0.445584	5.88619	3.15535e-05	0.000175352
ENSG00000108592	FTSJ3	FtsJ homolog 3 (E. coli) [Source:HGNC Symbol;Acc:17136]	17	q23.3	-1	61896793	61907372	5212	1.5602	3.17325	3.15728e-05	0.000175399
ENSG00000115290	GRB14	growth factor receptor-bound protein 14 [Source:HGNC Symbol;Acc:4565]	2	q24.3	-1	165349322	165478358	2969	-0.626306	8.90207	3.17046e-05	0.000176072
ENSG00000141452	C18orf8	chromosome 18 open reading frame 8 [Source:HGNC Symbol;Acc:24326]	18	q11.2	1	21083473	21111746	3026	-0.587208	6.1246	3.19396e-05	0.000177196
ENSG00000196233	LCOR	ligand dependent nuclear receptor corepressor [Source:HGNC Symbol;Acc:29503]	10	q24.1	1	98592017	98740800	11116	-0.504343	5.62723	3.22729e-05	0.000178803
ENSG00000132963	POMP	proteasome maturation protein [Source:HGNC Symbol;Acc:20330]	13	q12.3	1	29233241	29253062	1428	-0.397756	7.18648	3.26266e-05	0.00018064
ENSG00000140612	SEC11A	SEC11 homolog A (S. cerevisiae) [Source:HGNC Symbol;Acc:17718]	15	q25.3	-1	85212775	85259947	5742	0.608163	4.71078	3.29494e-05	0.000182248
ENSG00000184076	UQCR10	ubiquinol-cytochrome c reductase, complex III subunit X [Source:HGNC Symbol;Acc:30863]	22	q12.2	1	30163358	30166402	975	-0.3555	6.02865	3.35471e-05	0.000185401
ENSG00000104231	ZFAND1	zinc finger, AN1-type domain 1 [Source:HGNC Symbol;Acc:25858]	8	q21.13	-1	82613569	82645138	4214	-0.470825	8.54556	3.3601e-05	0.000185595
ENSG00000247271	ZBED5-AS1	ZBED5 antisense RNA 1 [Source:HGNC Symbol;Acc:48646]	11	p15.3	1	10879806	10928349	1995	-0.458945	5.45225	3.38124e-05	0.000186636
ENSG00000138744	NAAA	N-acylethanolamine acid amidase [Source:HGNC Symbol;Acc:736]	4	q21.1	-1	76831809	76862204	5154	1.40184	3.37496	3.40079e-05	0.000187652
ENSG00000114388	NPRL2	nitrogen permease regulator-like 2 (S. cerevisiae) [Source:HGNC Symbol;Acc:24969]	3	p21.31	-1	50384761	50388522	3677	1.2718	3.48337	3.4133e-05	0.000188279
ENSG00000101439	CST3	cystatin C [Source:HGNC Symbol;Acc:2475]	20	p11.21	-1	23608534	23619110	2504	-0.569766	8.23445	3.4469e-05	0.000189876
ENSG00000175221	MED16	mediator complex subunit 16 [Source:HGNC Symbol;Acc:17556]	19	p13.3	-1	867962	893218	3890	-0.827901	5.27828	3.48952e-05	0.000191836
ENSG00000160188	RSPH1	radial spoke head 1 homolog (Chlamydomonas) [Source:HGNC Symbol;Acc:12371]	21	q22.3	-1	43892596	43916464	2988	-0.937973	4.01316	3.57434e-05	0.000196103
ENSG00000089356	FXYD3	FXYD domain containing ion transport regulator 3 [Source:HGNC Symbol;Acc:4027]	19	q13.12	1	35606732	35615228	3385	-1.07791	3.03665	3.59872e-05	0.000197242
ENSG00000005882	PDK2	pyruvate dehydrogenase kinase, isozyme 2 [Source:HGNC Symbol;Acc:8810]	17	q21.33	1	48172101	48189516	5481	-0.728711	5.08749	3.60485e-05	0.000197512
ENSG00000220201	ZGLP1	zinc finger, GATA-like protein 1 [Source:HGNC Symbol;Acc:37245]	19	p13.2	-1	10415479	10420556	2431	-0.569756	3.58529	3.64767e-05	0.00019959
ENSG00000136286	MYO1G	myosin IG [Source:HGNC Symbol;Acc:13880]	7	p13	-1	45002261	45018697	8653	1.13696	4.23048	3.65727e-05	0.000200048
ENSG00000122417	ODF2L	outer dense fiber of sperm tails 2-like [Source:HGNC Symbol;Acc:29225]	1	p22.3	-1	86814344	86862023	9059	0.91158	4.04866	3.6659e-05	0.000200453
ENSG00000092439	TRPM7	transient receptor potential cation channel, subfamily M, member 7 [Source:HGNC Symbol;Acc:17994]	15	q21.2	-1	50844670	50979012	9198	0.989137	3.7828	3.68265e-05	0.000201234
ENSG00000106052	TAX1BP1	Tax1 (human T-cell leukemia virus type I) binding protein 1 [Source:HGNC Symbol;Acc:11575]	7	p15.2	1	27778950	27884183	8661	-0.325014	8.74068	3.68552e-05	0.000201324
ENSG00000149179	C11orf49	chromosome 11 open reading frame 49 [Source:HGNC Symbol;Acc:28720]	11	p11.2	1	46958240	47185936	5671	-0.57263	5.32396	3.70774e-05	0.000202403
ENSG00000110906	KCTD10	potassium channel tetramerization domain containing 10 [Source:HGNC Symbol;Acc:23236]	12	q24.11	-1	109886461	109915349	9865	-0.600523	4.33122	3.72583e-05	0.000203254
ENSG00000147036	LANCL3	LanC lantibiotic synthetase component C-like 3 (bacterial) [Source:HGNC Symbol;Acc:24767]	X	p21.1	1	37430822	37543716	10298	-0.736836	4.58507	3.84563e-05	0.000208883
ENSG00000112799	LY86	lymphocyte antigen 86 [Source:HGNC Symbol;Acc:16837]	6	p25.1	1	6588341	6655216	1254	0.759767	4.30398	3.90262e-05	0.000211643
ENSG00000196526	AFAP1	actin filament associated protein 1 [Source:HGNC Symbol;Acc:24017]	4	p16.1	-1	7760441	7941653	9315	-0.546664	4.59977	3.90291e-05	0.000211643
ENSG00000134824	FADS2	fatty acid desaturase 2 [Source:HGNC Symbol;Acc:3575]	11	q12.2	1	61560452	61634826	11026	-0.896205	3.04223	3.91396e-05	0.000212172
ENSG00000023287	RB1CC1	RB1-inducible coiled-coil 1 [Source:HGNC Symbol;Acc:15574]	8	q11.23	-1	53535016	53658403	7615	0.85939	4.0835	3.93644e-05	0.000213249
ENSG00000115271	GCA	grancalcin, EF-hand calcium binding protein [Source:HGNC Symbol;Acc:15990]	2	q24.2	1	163175350	163228105	3664	-0.792113	5.81531	3.94361e-05	0.000213566
ENSG00000105486	LIG1	ligase I, DNA, ATP-dependent [Source:HGNC Symbol;Acc:6598]	19	q13.33	-1	48618702	48673860	6572	0.889167	3.37313	3.94738e-05	0.0002137
ENSG00000160703	NLRX1	NLR family member X1 [Source:HGNC Symbol;Acc:29890]	11	q23.3	1	119037277	119054725	5320	-0.981711	3.01668	3.95486e-05	0.00021397
ENSG00000099940	SNAP29	synaptosomal-associated protein, 29kDa [Source:HGNC Symbol;Acc:11133]	22	q11.21	1	21213271	21245506	4953	-0.540436	4.81417	3.96683e-05	0.000214398
ENSG00000204136	GGTA1P	glycoprotein, alpha-galactosyltransferase 1 pseudogene [Source:HGNC Symbol;Acc:4253]	9	q33.2	-1	124207269	124262306	4501	-0.56859	7.64767	4.01625e-05	0.000216925
ENSG00000036257	CUL3	cullin 3 [Source:HGNC Symbol;Acc:2553]	2	q36.2	-1	225334867	225450110	11501	0.998064	3.65371	4.02905e-05	0.000217545
ENSG00000116747	TROVE2	TROVE domain family, member 2 [Source:HGNC Symbol;Acc:11313]	1	q31.2	1	193028552	193060907	9102	-0.389253	7.52618	4.05031e-05	0.000218332
ENSG00000138378	STAT4	signal transducer and activator of transcription 4 [Source:HGNC Symbol;Acc:11365]	2	q32.3	-1	191894302	192016322	4250	1.52443	4.20279	4.13635e-05	0.00022253
ENSG00000140749	IGSF6	immunoglobulin superfamily, member 6 [Source:HGNC Symbol;Acc:5953]	16	p12.2	-1	21652609	21663981	1781	1.10919	4.77009	4.14059e-05	0.000222685
ENSG00000137876	RSL24D1	ribosomal L24 domain containing 1 [Source:HGNC Symbol;Acc:18479]	15	q21.3	-1	55473004	55489265	3009	0.822775	4.80204	4.15707e-05	0.000223497
ENSG00000196154	S100A4	S100 calcium binding protein A4 [Source:HGNC Symbol;Acc:10494]	1	q21.3	-1	153516089	153522612	1025	0.627899	6.67233	4.16804e-05	0.000223866
ENSG00000010610	CD4	CD4 molecule [Source:HGNC Symbol;Acc:1678]	12	p13.31	1	6896024	6929974	4583	1.16034	3.39259	4.19605e-05	0.000225222
ENSG00000173992	CCS	copper chaperone for superoxide dismutase [Source:HGNC Symbol;Acc:1613]	11	q13.2	1	66360292	66373490	2474	-0.668376	5.532	4.21808e-05	0.0002261
ENSG00000115457	IGFBP2	insulin-like growth factor binding protein 2, 36kDa [Source:HGNC Symbol;Acc:5471]	2	q35	1	217497551	217529159	4767	-1.48077	4.47883	4.25303e-05	0.000227832
ENSG00000123146	CD97	CD97 molecule [Source:HGNC Symbol;Acc:1711]	19	p13.12	1	14491313	14519537	5382	0.804218	5.44452	4.29052e-05	0.000229614
ENSG00000087274	ADD1	adducin 1 (alpha) [Source:HGNC Symbol;Acc:243]	4	p16.3	1	2845584	2931803	13106	-0.48306	6.15719	4.32079e-05	0.000230989
ENSG00000005844	ITGAL	integrin, alpha L (antigen CD11A (p180), lymphocyte function-associated antigen 1; alpha polypeptide) [Source:HGNC Symbol;Acc:6148]	16	p11.2	1	30483979	30534506	6472	1.15509	4.28539	4.32186e-05	0.000230989
ENSG00000065809	FAM107B	family with sequence similarity 107, member B [Source:HGNC Symbol;Acc:23726]	10	p13	-1	14560556	14816896	7019	0.590023	3.61874	4.37799e-05	0.00023376
ENSG00000068793	CYFIP1	cytoplasmic FMR1 interacting protein 1 [Source:HGNC Symbol;Acc:13759]	15	q11.2	1	22892005	23006016	10435	-0.80948	5.5867	4.38887e-05	0.000234188
ENSG00000130826	DKC1	dyskeratosis congenita 1, dyskerin [Source:HGNC Symbol;Acc:2890]	X	q28	1	153991031	154005964	4189	0.985683	3.92714	4.40076e-05	0.000234669
ENSG00000171475	WIPF2	WAS/WASL interacting protein family, member 2 [Source:HGNC Symbol;Acc:30923]	17	q21.1	1	38375556	38440388	8123	-0.820494	3.21598	4.44211e-05	0.000236719
ENSG00000204406	MBD5	methyl-CpG binding domain protein 5 [Source:HGNC Symbol;Acc:20444]	2	q23.1	1	148778580	149275805	12933	-0.513424	4.88777	4.51552e-05	0.000240318
ENSG00000099942	CRKL	v-crk avian sarcoma virus CT10 oncogene homolog-like [Source:HGNC Symbol;Acc:2363]	22	q11.21	1	21271714	21308037	5325	-0.585437	3.71713	4.52503e-05	0.000240668
ENSG00000163875	MEAF6	MYST/Esa1-associated factor 6 [Source:HGNC Symbol;Acc:25674]	1	p34.3	-1	37958176	37980375	3487	0.557837	4.69891	4.53241e-05	0.000240982
ENSG00000124380	SNRNP27	small nuclear ribonucleoprotein 27kDa (U4/U6.U5) [Source:HGNC Symbol;Acc:30240]	2	p13.3	1	70120692	70132707	2275	0.599523	3.57759	4.56836e-05	0.000242499
ENSG00000241553	ARPC4	actin related protein 2/3 complex, subunit 4, 20kDa [Source:HGNC Symbol;Acc:707]	3	p25.3	1	9834179	9849410	3608	-0.572862	3.09499	4.58589e-05	0.00024335
ENSG00000241837	ATP5O	ATP synthase, H+ transporting, mitochondrial F1 complex, O subunit [Source:HGNC Symbol;Acc:850]	21	q22.11	-1	35275757	35288284	3336	0.423782	4.76753	4.58902e-05	0.000243437
ENSG00000102103	PQBP1	polyglutamine binding protein 1 [Source:HGNC Symbol;Acc:9330]	X	p11.23	1	48755195	48760420	1903	0.826664	4.10556	4.62052e-05	0.000244897
ENSG00000096401	CDC5L	cell division cycle 5-like [Source:HGNC Symbol;Acc:1743]	6	p21.1	1	44355262	44418163	6423	0.514857	5.61031	4.62104e-05	0.000244897
ENSG00000068383	INPP5A	inositol polyphosphate-5-phosphatase, 40kDa [Source:HGNC Symbol;Acc:6076]	10	q26.3	1	134351324	134596979	3701	-0.692984	5.06089	4.62434e-05	0.000244993
ENSG00000162511	LAPTM5	lysosomal protein transmembrane 5 [Source:HGNC Symbol;Acc:29612]	1	p35.2	-1	31205316	31230667	3274	-0.473735	8.66224	4.64913e-05	0.000246226
ENSG00000143774	GUK1	guanylate kinase 1 [Source:HGNC Symbol;Acc:4693]	1	q42.13	1	228327663	228336685	4725	-0.389984	7.36482	4.65654e-05	0.000246539
ENSG00000164305	CASP3	caspase 3, apoptosis-related cysteine peptidase [Source:HGNC Symbol;Acc:1504]	4	q35.1	-1	185548850	185570663	2899	-0.580384	6.27977	4.68738e-05	0.00024785
ENSG00000155463	OXA1L	oxidase (cytochrome c) assembly 1-like [Source:HGNC Symbol;Acc:8526]	14	q11.2	1	23235731	23241007	3254	0.957883	4.25742	4.71463e-05	0.000249211
ENSG00000139842	CUL4A	cullin 4A [Source:HGNC Symbol;Acc:2554]	13	q34	1	113862552	113919399	5784	1.23622	3.0949	4.71902e-05	0.000249362
ENSG00000196352	CD55	CD55 molecule, decay accelerating factor for complement (Cromer blood group) [Source:HGNC Symbol;Acc:2665]	1	q32.2	1	207494853	207534311	4477	-0.396145	6.99742	4.72909e-05	0.000249813
ENSG00000130755	GMFG	glia maturation factor, gamma [Source:HGNC Symbol;Acc:4374]	19	q13.2	-1	39818993	39833012	1490	-0.270287	8.68011	4.76616e-05	0.000251609
ENSG00000186111	PIP5K1C	phosphatidylinositol-4-phosphate 5-kinase, type I, gamma [Source:HGNC Symbol;Acc:8996]	19	p13.3	-1	3630181	3700477	6694	-0.962208	3.21686	4.80596e-05	0.000253383
ENSG00000153015	CWC27	CWC27 spliceosome-associated protein homolog (S. cerevisiae) [Source:HGNC Symbol;Acc:10664]	5	q12.3	1	64064757	64314590	3740	0.847859	4.48499	4.8311e-05	0.000254462
ENSG00000147533	GOLGA7	golgin A7 [Source:HGNC Symbol;Acc:24876]	8	p11.21	1	41347915	41368499	2474	-0.425407	5.54049	4.88401e-05	0.000257166
ENSG00000100568	VTI1B	vesicle transport through interaction with t-SNAREs 1B [Source:HGNC Symbol;Acc:17793]	14	q24.1	-1	68113792	68141548	5789	-0.382963	5.83615	4.92638e-05	0.000259146
ENSG00000231389	HLA-DPA1	major histocompatibility complex, class II, DP alpha 1 [Source:HGNC Symbol;Acc:4938]	6	p21.32	-1	33032346	33048552	5748	0.540254	6.44054	4.93576e-05	0.000259556
ENSG00000118705	RPN2	ribophorin II [Source:HGNC Symbol;Acc:10382]	20	q11.23	1	35806813	35870022	2815	-0.35342	8.50382	4.95529e-05	0.0002605
ENSG00000138688	KIAA1109	KIAA1109 [Source:HGNC Symbol;Acc:26953]	4	q27	1	123073488	123283913	20470	0.998883	4.61081	4.96304e-05	0.000260739
ENSG00000161526	SAP30BP	SAP30 binding protein [Source:HGNC Symbol;Acc:30785]	17	q25.1	1	73663196	73704142	8268	0.773583	4.56228	5.02688e-05	0.000263585
ENSG00000107551	RASSF4	Ras association (RalGDS/AF-6) domain family member 4 [Source:HGNC Symbol;Acc:20793]	10	q11.21	1	45454855	45491339	9481	1.19402	3.37058	5.09085e-05	0.000266853
ENSG00000135905	DOCK10	dedicator of cytokinesis 10 [Source:HGNC Symbol;Acc:23479]	2	q36.2	-1	225629807	225907162	11065	0.895046	4.88512	5.09792e-05	0.000267138
ENSG00000101161	PRPF6	pre-mRNA processing factor 6 [Source:HGNC Symbol;Acc:15860]	20	q13.33	1	62612488	62664453	3044	0.845279	4.81538	5.1125e-05	0.000267645
ENSG00000117360	PRPF3	pre-mRNA processing factor 3 [Source:HGNC Symbol;Acc:17348]	1	q21.2	1	150293925	150325671	5373	1.27874	3.74395	5.15539e-05	0.000269545
ENSG00000129515	SNX6	sorting nexin 6 [Source:HGNC Symbol;Acc:14970]	14	q13.1	-1	35030300	35099389	4105	-0.324728	7.83964	5.17267e-05	0.000270362
ENSG00000119950	MXI1	MAX interactor 1, dimerization protein [Source:HGNC Symbol;Acc:7534]	10	q25.2	1	111967363	112047123	4607	-0.991792	3.26254	5.19777e-05	0.000271543
ENSG00000140740	UQCRC2	ubiquinol-cytochrome c reductase core protein II [Source:HGNC Symbol;Acc:12586]	16	p12.2	1	21963981	21994981	4992	0.672042	5.82371	5.1986e-05	0.000271543
ENSG00000205744	DENND1C	DENN/MADD domain containing 1C [Source:HGNC Symbol;Acc:26225]	19	p13.3	-1	6467218	6482568	4657	1.08185	3.96687	5.20867e-05	0.000271982
ENSG00000137478	FCHSD2	FCH and double SH3 domains 2 [Source:HGNC Symbol;Acc:29114]	11	q13.4	-1	72547790	72853306	5188	1.02651	3.54585	5.27047e-05	0.000274858
ENSG00000188612	SUMO2	small ubiquitin-like modifier 2 [Source:HGNC Symbol;Acc:11125]	17	q25.1	-1	73163408	73179078	1645	-0.268358	7.08943	5.30515e-05	0.00027649
ENSG00000115590	IL1R2	interleukin 1 receptor, type II [Source:HGNC Symbol;Acc:5994]	2	q11.2	1	102608306	102645006	3073	-2.77383	4.05906	5.30883e-05	0.000276575
ENSG00000041357	PSMA4	proteasome (prosome, macropain) subunit, alpha type, 4 [Source:HGNC Symbol;Acc:9533]	15	q25.1	1	78832747	78841604	3839	0.679592	5.86052	5.31016e-05	0.000276575
ENSG00000211456	SACM1L	SAC1 suppressor of actin mutations 1-like (yeast) [Source:HGNC Symbol;Acc:17059]	3	p21.31	1	45730548	45786916	7352	-0.554112	6.63245	5.33841e-05	0.000277869
ENSG00000165309	ARMC3	armadillo repeat containing 3 [Source:HGNC Symbol;Acc:30964]	10	p12.2	1	23216953	23326518	6065	-0.578857	7.09407	5.40208e-05	0.000280826
ENSG00000139921	TMX1	thioredoxin-related transmembrane protein 1 [Source:HGNC Symbol;Acc:15487]	14	q22.1	1	51706880	51722759	2994	-0.501808	5.69588	5.4503e-05	0.000283152
ENSG00000008018	PSMB1	proteasome (prosome, macropain) subunit, beta type, 1 [Source:HGNC Symbol;Acc:9537]	6	q27	-1	170844205	170862429	2256	0.534445	5.63103	5.46733e-05	0.000283947
ENSG00000119318	RAD23B	RAD23 homolog B (S. cerevisiae) [Source:HGNC Symbol;Acc:9813]	9	q31.2	1	110045418	110094475	4615	-0.694068	4.39271	5.4779e-05	0.000284405
[truncated: 250 more rows]
