# Supplementary material for: RNA-Seq of Tumor-Educated Platelets Enables Blood-Based Pan-Cancer, Multiclass, and Molecular Pathway Cancer Diagnostics
Source: Cancer Cell. 2015 Nov 9;28(5):666–76. doi: 10.1016/j.ccell.2015.09.018 (PMC4644263; doi:10.1016/j.ccell.2015.09.018)
Supplement: Table S3. DAVID Gene Ontology of Significantly Enriched and Decreased mRNAs in TEPs, Related to Figure 1 [file mmc4.xlsx]

## Sheet: Enriched
Table S3, related to Figure 1 - DAVID Gene Ontology of significantly enriched and decreased mRNAs in TEPs
Enriched GOs
Category	Term	Count	%	Fold Enrichment	FDR
GOTERM_MF_FAT	GO:0003924~GTPase activity	57	4.17889	3.54268	4.91476e-14
GOTERM_CC_FAT	GO:0031982~vesicle	118	8.65103	2.21789	1.66533e-13
GOTERM_MF_FAT	GO:0008092~cytoskeletal protein binding	95	6.96481	2.47191	1.77636e-13
GOTERM_CC_FAT	GO:0005829~cytosol	187	13.7097	1.77061	1.79856e-12
GOTERM_CC_FAT	GO:0031410~cytoplasmic vesicle	111	8.13783	2.17731	4.89608e-12
GOTERM_CC_FAT	GO:0031988~membrane-bounded vesicle	102	7.47801	2.26144	6.19504e-12
GOTERM_BP_FAT	GO:0016192~vesicle-mediated transport	99	7.25806	2.27953	1.49658e-11
GOTERM_CC_FAT	GO:0016023~cytoplasmic membrane-bounded vesicle	99	7.25806	2.26676	1.43441e-11
GOTERM_MF_FAT	GO:0003779~actin binding	66	4.83871	2.65501	6.16052e-10
GOTERM_CC_FAT	GO:0031091~platelet alpha granule	24	1.75953	5.39704	1.40268e-08
GOTERM_CC_FAT	GO:0031090~organelle membrane	149	10.9238	1.71202	3.89251e-08
GOTERM_CC_FAT	GO:0009898~internal side of plasma membrane	62	4.54545	2.4708	6.94479e-08
GOTERM_MF_FAT	GO:0005525~GTP binding	67	4.91202	2.36196	9.72782e-08
GOTERM_MF_FAT	GO:0032561~guanyl ribonucleotide binding	68	4.98534	2.33445	1.1674e-07
GOTERM_MF_FAT	GO:0019001~guanyl nucleotide binding	68	4.98534	2.33445	1.1674e-07
GOTERM_BP_FAT	GO:0030029~actin filament-based process	50	3.66569	2.75161	1.97939e-07
GOTERM_BP_FAT	GO:0030036~actin cytoskeleton organization	48	3.51906	2.81687	2.13249e-07
GOTERM_BP_FAT	GO:0046907~intracellular transport	97	7.11144	1.95812	2.68308e-07
GOTERM_BP_FAT	GO:0007010~cytoskeleton organization	72	5.27859	2.19018	6.94151e-07
GOTERM_BP_FAT	GO:0016044~membrane organization	65	4.7654	2.26267	1.44094e-06
GOTERM_BP_FAT	GO:0008104~protein localization	117	8.57771	1.75934	2.22213e-06
GOTERM_CC_FAT	GO:0015629~actin cytoskeleton	53	3.88563	2.48117	1.82114e-06
GOTERM_BP_FAT	GO:0006091~generation of precursor metabolites and energy	56	4.10557	2.37289	4.38961e-06
GOTERM_CC_FAT	GO:0000267~cell fraction	140	10.2639	1.62792	5.55095e-06
GOTERM_BP_FAT	GO:0051129~negative regulation of cellular component organization	34	2.49267	3.17559	6.92856e-06
GOTERM_CC_FAT	GO:0005856~cytoskeleton	169	12.39	1.54108	5.77103e-06
GOTERM_CC_FAT	GO:0030141~secretory granule	40	2.93255	2.79847	8.15364e-06
GOTERM_CC_FAT	GO:0005794~Golgi apparatus	118	8.65103	1.70411	9.08499e-06
GOTERM_BP_FAT	GO:0007264~small GTPase mediated signal transduction	54	3.95894	2.34816	1.2851e-05
GOTERM_BP_FAT	GO:0045184~establishment of protein localization	103	7.55132	1.77641	1.58941e-05
GOTERM_CC_FAT	GO:0005773~vacuole	49	3.59238	2.44866	1.30676e-05
GOTERM_BP_FAT	GO:0015031~protein transport	102	7.47801	1.77533	1.94602e-05
GOTERM_BP_FAT	GO:0048193~Golgi vesicle transport	31	2.27273	3.13851	5.04832e-05
GOTERM_CC_FAT	GO:0019898~extrinsic to membrane	75	5.49853	1.91191	8.88051e-05
GOTERM_BP_FAT	GO:0007599~hemostasis	27	1.97947	3.31569	0.000144809
GOTERM_BP_FAT	GO:0006006~glucose metabolic process	33	2.41935	2.86059	0.000172501
GOTERM_BP_FAT	GO:0007242~intracellular signaling cascade	145	10.6305	1.53113	0.000206029
GOTERM_CC_FAT	GO:0012505~endomembrane system	104	7.62463	1.67479	0.000205403
GOTERM_BP_FAT	GO:0044087~regulation of cellular component biogenesis	31	2.27273	2.89539	0.000342466
GOTERM_BP_FAT	GO:0044275~cellular carbohydrate catabolic process	23	1.68622	3.58874	0.00036783
GOTERM_BP_FAT	GO:0051494~negative regulation of cytoskeleton organization	18	1.31965	4.34053	0.000568102
GOTERM_BP_FAT	GO:0046164~alcohol catabolic process	22	1.6129	3.60223	0.000672858
GOTERM_BP_FAT	GO:0031333~negative regulation of protein complex assembly	14	1.02639	5.46113	0.000883692
GOTERM_CC_FAT	GO:0044433~cytoplasmic vesicle part	37	2.71261	2.49168	0.000718802
FDR = False Discovery Rate

## Sheet: Decreased
Table S3, related to Figure 1 - DAVID Gene Ontology of significantly enriched and decreased mRNAs in TEPs
Decreased GOs
Category	Term	Count	%	Fold Enrichment	FDR
GOTERM_CC_FAT	GO:0030529~ribonucleoprotein complex	153	19.7165	6.27665	2.88031e-79
GOTERM_BP_FAT	GO:0006414~translational elongation	75	9.66495	15.7454	1.30735e-73
KEGG_PATHWAY	hsa03010:Ribosome	69	8.89175	13.7643	4.5009e-67
GOTERM_MF_FAT	GO:0003723~RNA binding	160	20.6186	4.67391	1.03263e-62
GOTERM_BP_FAT	GO:0006412~translation	109	14.0464	6.98251	2.72865e-59
GOTERM_CC_FAT	GO:0022626~cytosolic ribosome	60	7.73196	15.6498	7.54579e-58
GOTERM_MF_FAT	GO:0003735~structural constituent of ribosome	77	9.92268	9.61315	9.7455e-53
GOTERM_CC_FAT	GO:0033279~ribosomal subunit	67	8.63402	11.0588	2.07971e-50
GOTERM_CC_FAT	GO:0005840~ribosome	83	10.6959	8.15611	2.7635e-50
GOTERM_BP_FAT	GO:0006396~RNA processing	119	15.3351	4.61288	7.05323e-44
GOTERM_CC_FAT	GO:0044445~cytosolic part	66	8.50515	9.17368	5.50578e-43
GOTERM_CC_FAT	GO:0070013~intracellular organelle lumen	209	26.933	2.48207	2.30286e-36
GOTERM_CC_FAT	GO:0043233~organelle lumen	209	26.933	2.42615	7.85254e-35
GOTERM_CC_FAT	GO:0043228~non-membrane-bounded organelle	258	33.2474	2.09971	2.7235e-34
GOTERM_CC_FAT	GO:0043232~intracellular non-membrane-bounded organelle	258	33.2474	2.09971	2.7235e-34
GOTERM_CC_FAT	GO:0031974~membrane-enclosed lumen	210	27.0619	2.39048	4.65659e-34
GOTERM_CC_FAT	GO:0031981~nuclear lumen	181	23.3247	2.63727	8.86322e-34
GOTERM_BP_FAT	GO:0008380~RNA splicing	74	9.53608	5.52492	4.48545e-31
GOTERM_CC_FAT	GO:0022625~cytosolic large ribosomal subunit	31	3.99485	17.2354	4.04666e-30
GOTERM_CC_FAT	GO:0005829~cytosol	161	20.7474	2.55751	1.30151e-27
GOTERM_BP_FAT	GO:0016071~mRNA metabolic process	79	10.1804	4.52729	5.06032e-27
GOTERM_BP_FAT	GO:0006397~mRNA processing	73	9.40722	4.82204	1.60424e-26
GOTERM_CC_FAT	GO:0005730~nucleolus	109	14.0464	3.29924	3.14566e-26
GOTERM_CC_FAT	GO:0015935~small ribosomal subunit	34	4.38144	11.402	2.35961e-24
GOTERM_BP_FAT	GO:0022613~ribonucleoprotein complex biogenesis	53	6.8299	6.24333	4.68292e-24
GOTERM_CC_FAT	GO:0022627~cytosolic small ribosomal subunit	28	3.60825	14.7891	8.55836e-24
GOTERM_CC_FAT	GO:0015934~large ribosomal subunit	34	4.38144	10.7213	3.24523e-23
KEGG_PATHWAY	hsa03040:Spliceosome	45	5.79897	6.1982	3.29396e-21
GOTERM_BP_FAT	GO:0000375~RNA splicing, via transesterification reactions	43	5.54124	5.95923	4.45471e-18
GOTERM_BP_FAT	GO:0000377~RNA splicing, via transesterification reactions with bulged adenosine as nucleophile	43	5.54124	5.95923	4.45471e-18
GOTERM_BP_FAT	GO:0000398~nuclear mRNA splicing, via spliceosome	43	5.54124	5.95923	4.45471e-18
GOTERM_CC_FAT	GO:0005681~spliceosome	40	5.15464	6.4022	5.87329e-18
GOTERM_BP_FAT	GO:0042254~ribosome biogenesis	38	4.89691	6.60445	2.58411e-17
GOTERM_MF_FAT	GO:0005198~structural molecule activity	88	11.3402	2.91124	1.11746e-16
GOTERM_BP_FAT	GO:0016072~rRNA metabolic process	30	3.86598	6.62618	3.77476e-13
GOTERM_BP_FAT	GO:0006364~rRNA processing	29	3.73711	6.68379	1.33227e-12
GOTERM_CC_FAT	GO:0005654~nucleoplasm	97	12.5	2.32352	6.39488e-12
GOTERM_CC_FAT	GO:0016604~nuclear body	35	4.51031	4.40152	5.36227e-10
GOTERM_BP_FAT	GO:0034660~ncRNA metabolic process	41	5.28351	3.7798	9.32032e-10
GOTERM_CC_FAT	GO:0016607~nuclear speck	27	3.47938	5.53822	1.56014e-09
GOTERM_BP_FAT	GO:0034470~ncRNA processing	35	4.51031	3.96862	1.48218e-08
GOTERM_MF_FAT	GO:0003729~mRNA binding	20	2.57732	6.3558	1.7963e-07
GOTERM_MF_FAT	GO:0000166~nucleotide binding	168	21.6495	1.56956	5.89991e-07
GOTERM_MF_FAT	GO:0008135~translation factor activity, nucleic acid binding	23	2.96392	4.92251	1.22515e-06
GOTERM_BP_FAT	GO:0006413~translational initiation	16	2.06186	7.53912	1.67454e-06
GOTERM_BP_FAT	GO:0022618~ribonucleoprotein complex assembly	19	2.44845	5.83872	3.17806e-06
GOTERM_MF_FAT	GO:0004386~helicase activity	27	3.47938	4.04502	2.88256e-06
GOTERM_CC_FAT	GO:0005852~eukaryotic translation initiation factor 3 complex	10	1.28866	14.0848	6.03882e-06
GOTERM_MF_FAT	GO:0070035~purine NTP-dependent helicase activity	21	2.70619	4.49446	4.08286e-05
GOTERM_MF_FAT	GO:0008026~ATP-dependent helicase activity	21	2.70619	4.49446	4.08286e-05
GOTERM_CC_FAT	GO:0030532~small nuclear ribonucleoprotein complex	11	1.41753	9.68333	7.79246e-05
GOTERM_CC_FAT	GO:0044451~nucleoplasm part	57	7.34536	2.16983	7.90539e-05
GOTERM_BP_FAT	GO:0006457~protein folding	28	3.60825	3.35427	0.000104792
BIOCARTA	h_tcraPathway:Lck and Fyn tyrosine kinases in initiation of TCR Activation	9	1.15979	11.1974	9.41506e-05
GOTERM_MF_FAT	GO:0051082~unfolded protein binding	22	2.83505	4.01245	0.000140972
GOTERM_MF_FAT	GO:0003743~translation initiation factor activity	16	2.06186	5.50142	0.000168366
BIOCARTA	h_smPathway:Spliceosomal Assembly	10	1.28866	9.12381	0.000159336
GOTERM_BP_FAT	GO:0042274~ribosomal small subunit biogenesis	8	1.03093	15.4209	0.000238822
GOTERM_BP_FAT	GO:0051276~chromosome organization	50	6.4433	2.18595	0.000611564
GOTERM_MF_FAT	GO:0019843~rRNA binding	11	1.41753	7.95571	0.000727329
BIOCARTA	h_CSKPathway:Activation of Csk by cAMP-dependent Protein Kinase Inhibits Signaling through the T Cell Receptor	10	1.28866	8.05042	0.000684035
