# Supplementary material for: RNA-Seq of Tumor-Educated Platelets Enables Blood-Based Pan-Cancer, Multiclass, and Molecular Pathway Cancer Diagnostics
Source: Cancer Cell. 2015 Nov 9;28(5):666–76. doi: 10.1016/j.ccell.2015.09.018 (PMC4644263; doi:10.1016/j.ccell.2015.09.018)
Supplement: Table S4. SVM Classifier-Specific Gene Lists, Related to Figure 1 [file mmc5.xlsx]

## Sheet: Table S4
Table S4, related to Figure 1 - SVM-classifier specific gene lists.
Classifier	Healthy - Pan-cancer	Fig 1F and G	CRC-PAAD-HBC	Fig 2C	Multiclass Tumor Type	Fig 2D and E	KRAS CRC	Fig 3A	KRAS PAAD	Fig 3B	KRAS NSCLC Fig 3C		KRAS pan-cancer	Fig 3D	EGFR NSCLC	Fig 3E	MET NSCLC	Fig 3F	PIK3CA BrCa	Fig 3G	HER2 BrCa	Fig 3H	Triple Neg BrCa	Fig 3I	Healthy - BrCa	Fig S2C	Healthy - CRC	Fig S2C	Healthy - GBM	Fig S2C	Healthy - HBC	Fig S2C	Healthy - NSCLC	Fig S2C	Healthy - PAAD	Fig S2C
Gene List	ENSG00000211772	TRBC2	ENSG00000034510	TMSB10	ENSG00000023697	TRBC2	ENSG00000165434	PGM2L1	ENSG00000198626	RYR2	ENSG00000239839	DEFA3	ENSG00000096060	FKBP5	ENSG00000211899	IGHM	ENSG00000089234	BRAP	ENSG00000198265	HELZ	ENSG00000154217	PITPNC1	ENSG00000134184	GSTM1	ENSG00000168685	IL7R	ENSG00000155657	TTN	ENSG00000115590	IL1R2	ENSG00000143226	FCGR2A	ENSG00000023697	DERA	ENSG00000229164	TRAC
	ENSG00000023697	DERA	ENSG00000165502	RPL36AL	ENSG00000142089	DERA	ENSG00000086506	HBQ1	ENSG00000253394	LINC00534	ENSG00000096060	FKBP5	ENSG00000143546	S100A8	ENSG00000237419		ENSG00000169621	APLF	ENSG00000156689	GLYATL2	ENSG00000140307	GTF2A2	ENSG00000100365	NCF4	ENSG00000116754	SRSF11	ENSG00000211772	TRBC2	ENSG00000096060	FKBP5	ENSG00000140264	SERF2	ENSG00000089009	RPL6	ENSG00000142089	IFITM3
	ENSG00000229164	TRAC	ENSG00000198918	RPL39	ENSG00000102265	TRAC	ENSG00000255240		ENSG00000100181	TPTEP1	ENSG00000162819	BROX	ENSG00000163221	S100A12	ENSG00000159339	PADI4	ENSG00000101082	SLA2	ENSG00000150403	TMCO3	ENSG00000131669	NINJ1	ENSG00000103415	HMOX2	ENSG00000100941	PNN	ENSG00000163492	CCDC141	ENSG00000183019	C19orf59	ENSG00000177556	ATOX1	ENSG00000005961	ITGA2B	ENSG00000163492	CCDC141
	ENSG00000111348	ARHGDIB	ENSG00000140264	SERF2	ENSG00000100941	ARHGDIB	ENSG00000165475	CRYL1	ENSG00000177200	CHD9	ENSG00000167674		ENSG00000158825	CDA	ENSG00000156738	MS4A1	ENSG00000099331	MYO9B	ENSG00000130429	ARPC1B	ENSG00000119535	CSF3R	ENSG00000175792	RUVBL1	ENSG00000229164	TRAC	ENSG00000076928	ARHGEF1	ENSG00000086200	IPO11	ENSG00000142089	IFITM3	ENSG00000142676	RPL11	ENSG00000162894	FAIM3
	ENSG00000089009	RPL6	ENSG00000156482	RPL30	ENSG00000211772	RPL6	ENSG00000163221	S100A12	ENSG00000107099	DOCK8	ENSG00000100994	PYGB	ENSG00000197459	HIST1H2BH	ENSG00000153006	SREK1IP1	ENSG00000113328	CCNG1	ENSG00000163812	ZDHHC3	ENSG00000116171	SCP2	ENSG00000138801	PAPSS1	ENSG00000198851	CD3E	ENSG00000126353	CCR7	ENSG00000035403	VCL	ENSG00000170315	UBB	ENSG00000143226	FCGR2A	ENSG00000135976	ANKRD36
	ENSG00000139644	TMBIM6	ENSG00000163041	H3F3A	ENSG00000135976	TMBIM6	ENSG00000163220	S100A9	ENSG00000082996	RNF13	ENSG00000103175	WFDC1	ENSG00000105835	NAMPT	ENSG00000186591	UBE2H	ENSG00000138376	BARD1	ENSG00000048052	HDAC9	ENSG00000134070	IRAK2	ENSG00000165389	SPTSSA	ENSG00000155657	TTN	ENSG00000147168	IL2RG	ENSG00000103876	FAH	ENSG00000163041	H3F3A	ENSG00000105402	NAPA	ENSG00000168685	IL7R
	ENSG00000168028	RPSA	ENSG00000186468	RPS23	ENSG00000108848	RPSA	ENSG00000140263	SORD	ENSG00000189308	LIN54	ENSG00000100664	EIF5	ENSG00000163220	S100A9	ENSG00000110075	PPP6R3	ENSG00000213445	SIPA1	ENSG00000126391	FRMD8	ENSG00000067208	EVI5	ENSG00000125835	SNRPB	ENSG00000105373	GLTSCR2	ENSG00000135976	ANKRD36	ENSG00000186815	TPCN1	ENSG00000088179	PTPN4	ENSG00000140416	TPM1	ENSG00000126353	CCR7
	ENSG00000105402	NAPA	ENSG00000162244	RPL29	ENSG00000023734	NAPA	ENSG00000143546	S100A8	ENSG00000167110	GOLGA2	ENSG00000198363	ASPH	ENSG00000163563	MNDA	ENSG00000198467	TPM2	ENSG00000188177	ZC3H6	ENSG00000167100	SAMD14	ENSG00000128245	YWHAH	ENSG00000140988	RPS2	ENSG00000147394	ZNF185	ENSG00000072818	ACAP1	ENSG00000163430	FSTL1	ENSG00000204397	CARD16	ENSG00000149925	ALDOA	ENSG00000155115	GTF3C6
	ENSG00000185825	BCAP31	ENSG00000183648	NDUFB1	ENSG00000136003	BCAP31	ENSG00000163736	PPBP	ENSG00000233822	HIST1H2BN	ENSG00000168615	ADAM9	ENSG00000151838	CCDC175	ENSG00000077984	CST7	ENSG00000143226	FCGR2A	ENSG00000104687	GSR	ENSG00000137073	UBAP2	ENSG00000084207	GSTP1	ENSG00000126353	CCR7	ENSG00000102265	TIMP1	ENSG00000100345	MYH9	ENSG00000104324	CPQ	ENSG00000095015	MAP3K1	ENSG00000211772	TRBC2
	ENSG00000105355	PLIN3	ENSG00000170906	NDUFA3	ENSG00000168685	PLIN3	ENSG00000054611	TBC1D22A	ENSG00000175216	CKAP5	ENSG00000143546	S100A8	ENSG00000231721	LINC-PINT	ENSG00000177556	ATOX1	ENSG00000142347	MYO1F	ENSG00000158869	FCER1G	ENSG00000143641	GALNT2	ENSG00000076662	ICAM3	ENSG00000196199	MPHOSPH8	ENSG00000142089	IFITM3	ENSG00000150991	UBC	ENSG00000165949	IFI27	ENSG00000100941	PNN	ENSG00000035403	VCL
	ENSG00000145425	RPS3A	ENSG00000172809	RPL38	ENSG00000185825	RPS3A	ENSG00000164096	C4orf3	ENSG00000206341	HLA-H	ENSG00000151838	CCDC175	ENSG00000198736	MSRB1	ENSG00000077097	TOP2B	ENSG00000113643	RARS	ENSG00000153015	CWC27	ENSG00000163219	ARHGAP25	ENSG00000104529	EEF1D	ENSG00000165949	IFI27	ENSG00000100650	SRSF5	ENSG00000160211	G6PD	ENSG00000166681	NGFRAP1	ENSG00000106211	HSPB1	ENSG00000077549	CAPZB
	ENSG00000071127	WDR1	ENSG00000238683		ENSG00000166681	WDR1	ENSG00000206145	P2RX6P	ENSG00000168461	RAB31	ENSG00000184640		ENSG00000116288	PARK7	ENSG00000151838	CCDC175	ENSG00000196235	SUPT5H	ENSG00000158201	ABHD3	ENSG00000158406	HIST1H4H	ENSG00000042753	AP2S1	ENSG00000177600	RPLP2	ENSG00000177600	RPLP2	ENSG00000117400	MPL	ENSG00000229164	TRAC	ENSG00000163682	RPL9	ENSG00000145241	CENPC
	ENSG00000161203	AP2M1	ENSG00000197956	S100A6	ENSG00000143226	AP2M1	ENSG00000167815	PRDX2	ENSG00000149084	HSD17B12	ENSG00000001461	NIPAL3	ENSG00000242349	NPPA-AS1	ENSG00000146247	PHIP	ENSG00000028839	TBPL1	ENSG00000079691	LRRC16A	ENSG00000189067	LITAF	ENSG00000167526	RPL13	ENSG00000211772	TRBC2	ENSG00000139193	CD27	ENSG00000081059	TCF7	ENSG00000163492	CCDC141	ENSG00000145425	RPS3A	ENSG00000023734	STRAP
	ENSG00000142669	SH3BGRL3	ENSG00000267279		ENSG00000170315	SH3BGRL3	ENSG00000171928	TVP23B	ENSG00000100029	PES1	ENSG00000078618	NRD1	ENSG00000198160	MIER1	ENSG00000172757	CFL1	ENSG00000187514	PTMA	ENSG00000223609	HBD	ENSG00000132589	FLOT2	ENSG00000156689	GLYATL2	ENSG00000142102	ATHL1	ENSG00000170315	UBB	ENSG00000168653	NDUFS5	ENSG00000076928	ARHGEF1	ENSG00000071127	WDR1	ENSG00000163519	TRAT1
	ENSG00000005961	ITGA2B	ENSG00000130755	GMFG	ENSG00000165775	ITGA2B	ENSG00000136161	RCBTB2	ENSG00000100644	HIF1A	ENSG00000104412	EMC2	ENSG00000059728	MXD1	ENSG00000140416	TPM1	ENSG00000115504	EHBP1	ENSG00000134909	ARHGAP32	ENSG00000171094	ALK	ENSG00000182866	LCK	ENSG00000108848	LUC7L3	ENSG00000227507	LTB	ENSG00000078018	MAP2	ENSG00000260831		ENSG00000177556	ATOX1	ENSG00000143226	FCGR2A
	ENSG00000166340	TPP1	ENSG00000156642	NPTN	ENSG00000173812	TPP1	ENSG00000143155	TIPRL	ENSG00000151693	ASAP2	ENSG00000198467	TPM2	ENSG00000100365	NCF4	ENSG00000172382	PRSS27	ENSG00000198336	MYL4	ENSG00000171094	ALK	ENSG00000187008	PKD1L3	ENSG00000158869	FCER1G	ENSG00000089820	ARHGAP4	ENSG00000168421	RHOH	ENSG00000173210	ABLIM3	ENSG00000185222	WBP5	ENSG00000028839	TBPL1	ENSG00000174501	ANKRD36C
	ENSG00000160014	CALM3	ENSG00000177954	RPS27	ENSG00000168374	CALM3	ENSG00000248538		ENSG00000109452	INPP4B	ENSG00000173598	NUDT4	ENSG00000162819	BROX	ENSG00000006831	ADIPOR2	ENSG00000233968		ENSG00000130956	HABP4	ENSG00000136108	CKAP2	ENSG00000115159	GPD2	ENSG00000135976	ANKRD36	ENSG00000132424	PNISR	ENSG00000182934	SRPR	ENSG00000260017		ENSG00000139644	TMBIM6	ENSG00000023697	DERA
	ENSG00000102265	TIMP1	ENSG00000182899	RPL35A	ENSG00000159140	TIMP1	ENSG00000236936		ENSG00000135842	FAM129A	ENSG00000260831		ENSG00000127125	PPCS	ENSG00000123200	ZC3H13	ENSG00000175470	PPP2R2D	ENSG00000115904	SOS1	ENSG00000183137	CEP57L1	ENSG00000108294	PSMB3	ENSG00000129003	VPS13C	ENSG00000185825	BCAP31	ENSG00000165949	IFI27	ENSG00000166313	APBB1	ENSG00000185825	BCAP31	ENSG00000102172	SMS
	ENSG00000142676	RPL11	ENSG00000229117	RPL41	ENSG00000105402	RPL11	ENSG00000072756	TRNT1	ENSG00000135218	CD36	ENSG00000140564	FURIN	ENSG00000234545	FAM133B	ENSG00000123636	BAZ2B	ENSG00000104412	EMC2	ENSG00000214776		ENSG00000164111	ANXA5	ENSG00000078304	PPP2R5C	ENSG00000139626	ITGB7	ENSG00000081237	PTPRC	ENSG00000185222	WBP5	ENSG00000168685	IL7R	ENSG00000102265	TIMP1	ENSG00000173083	HPSE
	ENSG00000008988	RPS20	ENSG00000085265	FCN1	ENSG00000111348	RPS20	ENSG00000134265	NAPG	ENSG00000166831	RBPMS2	ENSG00000196792	STRN3	ENSG00000143889	HNRNPLL	ENSG00000015153	YAF2	ENSG00000182670	TTC3	ENSG00000168488	ATXN2L	ENSG00000186642	PDE2A	ENSG00000142676	RPL11	ENSG00000159692	CTBP1	ENSG00000115523	GNLY	ENSG00000239839	DEFA3	ENSG00000165775	FUNDC2	ENSG00000167468	GPX4	ENSG00000068903	SIRT2
	ENSG00000147394	ZNF185	ENSG00000197756	RPL37A	ENSG00000155657	ZNF185	ENSG00000120885	CLU	ENSG00000182150	ERCC6L2	ENSG00000181458	TMEM45A	ENSG00000102524	TNFSF13B	ENSG00000144893	MED12L	ENSG00000149311	ATM	ENSG00000143486	EIF2D	ENSG00000172322	CLEC12A	ENSG00000108107	RPL28	ENSG00000141524	TMC6	ENSG00000145241	CENPC	ENSG00000160185	UBASH3A	ENSG00000102265	TIMP1	ENSG00000122406	RPL5	ENSG00000111348	ARHGDIB
	ENSG00000142541	RPL13A	ENSG00000116251	RPL22	ENSG00000077549	RPL13A	ENSG00000169764	UGP2	ENSG00000169224	GCSAML	ENSG00000244734	HBB	ENSG00000119535	CSF3R	ENSG00000132475	H3F3B	ENSG00000137601	NEK1	ENSG00000092140	G2E3	ENSG00000120910	PPP3CC	ENSG00000184500	PROS1	ENSG00000116560	SFPQ	ENSG00000108848	LUC7L3	ENSG00000257923	CUX1	ENSG00000174695	TMEM167A	ENSG00000162909	CAPN2	ENSG00000105220	GPI
	ENSG00000129353	SLC44A2	ENSG00000113558	SKP1	ENSG00000139644	SLC44A2	ENSG00000102524	TNFSF13B	ENSG00000126217	MCF2L	ENSG00000155330	C16orf87	ENSG00000255240		ENSG00000174501	ANKRD36C	ENSG00000141429	GALNT1	ENSG00000164116	GUCY1A3	ENSG00000123104	ITPR2	ENSG00000171858	RPS21	ENSG00000184613	NELL2	ENSG00000111348	ARHGDIB	ENSG00000124491	F13A1	ENSG00000186854	TRABD2A	ENSG00000188846	RPL14	ENSG00000116754	SRSF11
	ENSG00000166681	NGFRAP1	ENSG00000103363	TCEB2	ENSG00000177600	NGFRAP1	ENSG00000124733	MEA1	ENSG00000237473		ENSG00000186591	UBE2H	ENSG00000116741	RGS2	ENSG00000128789	PSMG2	ENSG00000127831	VIL1	ENSG00000104324	CPQ	ENSG00000108788	MLX	ENSG00000206503	HLA-A	ENSG00000178950	GAK	ENSG00000023697	DERA	ENSG00000169504	CLIC4	ENSG00000229056		ENSG00000168028	RPSA	ENSG00000177600	RPLP2
	ENSG00000173812	EIF1	ENSG00000130255	RPL36	ENSG00000028839	EIF1	ENSG00000105835	NAMPT	ENSG00000101367	MAPRE1	ENSG00000058063	ATP11B	ENSG00000249307	LINC01088	ENSG00000197343	ZNF655			ENSG00000039123	SKIV2L2	ENSG00000105835	NAMPT	ENSG00000106976	DNM1	ENSG00000124491	F13A1	ENSG00000179144	GIMAP7	ENSG00000114439	BBX	ENSG00000182463	TSHZ2	ENSG00000184500	PROS1	ENSG00000185651	UBE2L3
	ENSG00000149925	ALDOA	ENSG00000163220	S100A9	ENSG00000101558	ALDOA	ENSG00000158825	CDA	ENSG00000172785	CBWD1	ENSG00000175567	UCP2	ENSG00000100181	TPTEP1	ENSG00000181458	TMEM45A					ENSG00000111679	PTPN6	ENSG00000205744	DENND1C	ENSG00000168028	RPSA	ENSG00000035403	VCL	ENSG00000138722	MMRN1	ENSG00000204977	TRIM13	ENSG00000183597	TANGO2	ENSG00000104324	CPQ
	ENSG00000198851	CD3E	ENSG00000196154	S100A4	ENSG00000105355	CD3E	ENSG00000012660	ELOVL5	ENSG00000130066	SAT1	ENSG00000172893	DHCR7	ENSG00000187446	CHP1	ENSG00000105220	GPI					ENSG00000259162		ENSG00000149273	RPS3	ENSG00000119707	RBM25	ENSG00000197756	RPL37A	ENSG00000101367	MAPRE1	ENSG00000128159	TUBGCP6	ENSG00000167526	RPL13	ENSG00000185825	BCAP31
	ENSG00000167468	GPX4	ENSG00000145592	RPL37	ENSG00000185651	GPX4	ENSG00000204397	CARD16	ENSG00000131748	STARD3	ENSG00000035687	ADSS	ENSG00000134215	VAV3	ENSG00000152818	UTRN					ENSG00000237542		ENSG00000172183	ISG20	ENSG00000174501	ANKRD36C	ENSG00000172159	FRMD3	ENSG00000164181	ELOVL7	ENSG00000181896	ZNF101	ENSG00000177600	RPLP2	ENSG00000198851	CD3E
	ENSG00000155115	GTF3C6	ENSG00000198242	RPL23A	ENSG00000174501	GTF3C6	ENSG00000125779	PANK2	ENSG00000147274	RBMX	ENSG00000032742	IFT88	ENSG00000124164	VAPB	ENSG00000005175	RPAP3					ENSG00000168172	HOOK3	ENSG00000129460	NGDN	ENSG00000132424	PNISR	ENSG00000196912	ANKRD36B	ENSG00000129353	SLC44A2	ENSG00000156411	C14orf2	ENSG00000063177	RPL18	ENSG00000156931	VPS8
	ENSG00000228651		ENSG00000118181	RPS25	ENSG00000198168		ENSG00000135976	ANKRD36	ENSG00000157216	SSBP3	ENSG00000215302		ENSG00000197744	PTMAP2	ENSG00000076513	ANKRD13A					ENSG00000145833	DDX46	ENSG00000166086	JAM3	ENSG00000161203	AP2M1	ENSG00000229164	TRAC	ENSG00000114982	KANSL3	ENSG00000089012	SIRPG	ENSG00000142669	SH3BGRL3	ENSG00000173812	EIF1
	ENSG00000167526	RPL13	ENSG00000260017		ENSG00000140374	RPL13	ENSG00000011523	CEP68	ENSG00000152689	RASGRP3	ENSG00000124145	SDC4	ENSG00000155330	C16orf87	ENSG00000155959	VBP1					ENSG00000109906	ZBTB16	ENSG00000170889	RPS9	ENSG00000182670	TTC3	ENSG00000110321	EIF4G2	ENSG00000150093	ITGB1	ENSG00000185651	UBE2L3	ENSG00000112031	MTRF1L	ENSG00000105355	PLIN3
	ENSG00000149311	ATM	ENSG00000090382	LYZ	ENSG00000115523	ATM	ENSG00000163735	CXCL5	ENSG00000091039	OSBPL8	ENSG00000092439	TRPM7	ENSG00000213516	RBMXL1	ENSG00000168438	CDC40					ENSG00000255823	MTRNR2L8	ENSG00000155368	DBI	ENSG00000159140	SON	ENSG00000165775	FUNDC2	ENSG00000140264	SERF2	ENSG00000238683		ENSG00000132485	ZRANB2	ENSG00000142669	SH3BGRL3
	ENSG00000100316	RPL3	ENSG00000272047	GTF2H5	ENSG00000161203	RPL3	ENSG00000130066	SAT1	ENSG00000215039	CD27-AS1	ENSG00000158406	HIST1H4H	ENSG00000232065	LINC01063	ENSG00000163938	GNL3					ENSG00000087365	SF3B2	ENSG00000129636	ITFG1	ENSG00000054654	SYNE2	ENSG00000163682	RPL9	ENSG00000101335	MYL9	ENSG00000115085	ZAP70	ENSG00000187109	NAP1L1	ENSG00000102898	NUTF2
	ENSG00000122406	RPL5	ENSG00000182463	TSHZ2	ENSG00000251562	RPL5	ENSG00000141452	C18orf8	ENSG00000123416	TUBA1B	ENSG00000172159	FRMD3	ENSG00000181458	TMEM45A	ENSG00000113811						ENSG00000108604	SMARCD2	ENSG00000148175	STOM	ENSG00000145241	CENPC	ENSG00000251562	MALAT1	ENSG00000115993	TRAK2	ENSG00000173083	HPSE	ENSG00000142089	IFITM3	ENSG00000103316	CRYM
	ENSG00000257923	CUX1	ENSG00000138326	RPS24	ENSG00000253394	CUX1	ENSG00000103148	NPRL3	ENSG00000092621	PHGDH	ENSG00000094631	HDAC6	ENSG00000198858	R3HDM4	ENSG00000137492	PRKRIR					ENSG00000035681	NSMAF	ENSG00000126264	HCST	ENSG00000163519	TRAT1	ENSG00000172809	RPL38	ENSG00000141293	SKAP1	ENSG00000168421	RHOH	ENSG00000173210	ABLIM3	ENSG00000115523	GNLY
	ENSG00000163682	RPL9	ENSG00000087460	GNAS	ENSG00000177556	RPL9	ENSG00000024048	UBR2	ENSG00000005882	PDK2	ENSG00000112419	PHACTR2	ENSG00000141431	ASXL3	ENSG00000211898	IGHD					ENSG00000134759	ELP2	ENSG00000137752	CASP1	ENSG00000213445	SIPA1	ENSG00000163519	TRAT1	ENSG00000073849	ST6GAL1	ENSG00000223609	HBD	ENSG00000155903	RASA2	ENSG00000140386	SCAPER
	ENSG00000257267	ZNF271	ENSG00000162368	CMPK1	ENSG00000165949	ZNF271	ENSG00000236304		ENSG00000010270	STARD3NL	ENSG00000127249	ATP13A4	ENSG00000188906	LRRK2	ENSG00000060138	YBX3					ENSG00000198911	SREBF2	ENSG00000198034	RPS4X	ENSG00000160654	CD3G	ENSG00000139644	TMBIM6	ENSG00000186854	TRABD2A	ENSG00000158869	FCER1G	ENSG00000134198	TSPAN2	ENSG00000167286	CD3D
	ENSG00000064601	CTSA	ENSG00000130066	SAT1	ENSG00000172159	CTSA	ENSG00000211896	IGHG1	ENSG00000136813	KIAA0368	ENSG00000112308	C6orf62	ENSG00000196792	STRN3	ENSG00000145088	EAF2					ENSG00000127914	AKAP9	ENSG00000150093	ITGB1	ENSG00000185825	BCAP31	ENSG00000147394	ZNF185	ENSG00000123091	RNF11	ENSG00000143546	S100A8	ENSG00000100316	RPL3	ENSG00000154814	OXNAD1
	ENSG00000174175	SELP	ENSG00000132432	SEC61G	ENSG00000229164	SELP	ENSG00000115290	GRB14	ENSG00000173559	NABP1	ENSG00000120868	APAF1	ENSG00000123066	MED13L	ENSG00000188677	PARVB					ENSG00000142347	MYO1F	ENSG00000182511	FES	ENSG00000142676	RPL11	ENSG00000168685	IL7R	ENSG00000120903	CHRNA2	ENSG00000235162	C12orf75	ENSG00000130429	ARPC1B	ENSG00000196912	ANKRD36B
	ENSG00000110013	SIAE	ENSG00000127920	GNG11	ENSG00000106211	SIAE	ENSG00000106462	EZH2	ENSG00000164031	DNAJB14	ENSG00000163430	FSTL1	ENSG00000102309	PIN4	ENSG00000019582	CD74					ENSG00000134294	SLC38A2	ENSG00000172809	RPL38	ENSG00000173821	RNF213	ENSG00000167526	RPL13	ENSG00000233093	LINC00892	ENSG00000211772	TRBC2	ENSG00000125868	DSTN	ENSG00000168421	RHOH
	ENSG00000143409	FAM63A	ENSG00000170315	UBB	ENSG00000104763	FAM63A	ENSG00000180879	SSR4	ENSG00000001631	KRIT1	ENSG00000175582	RAB6A	ENSG00000065413	ANKRD44	ENSG00000009307	CSDE1					ENSG00000269028	MTRNR2L12	ENSG00000131469	RPL27	ENSG00000170315	UBB	ENSG00000157538	DSCR3	ENSG00000151148	UBE3B	ENSG00000136717	BIN1	ENSG00000140682	TGFB1I1	ENSG00000160211	G6PD
	ENSG00000143226	FCGR2A	ENSG00000197249	SERPINA1	ENSG00000142676	FCGR2A	ENSG00000137601	NEK1	ENSG00000145216	FIP1L1	ENSG00000009307	CSDE1	ENSG00000163191	S100A11	ENSG00000063046	EIF4B					ENSG00000113522	RAD50	ENSG00000239713	APOBEC3G	ENSG00000065000	AP3D1	ENSG00000171858	RPS21	ENSG00000137076	TLN1	ENSG00000108679	LGALS3BP	ENSG00000009307	CSDE1	ENSG00000179144	GIMAP7
	ENSG00000131236	CAP1	ENSG00000143546	S100A8	ENSG00000167645	CAP1	ENSG00000133742	CA1	ENSG00000169375	SIN3A	ENSG00000116266	STXBP3	ENSG00000103194	USP10	ENSG00000074800	ENO1					ENSG00000164733	CTSB	ENSG00000099783	HNRNPM	ENSG00000047410	TPR	ENSG00000117289	TXNIP	ENSG00000108846	ABCC3	ENSG00000228651		ENSG00000100243	CYB5R3	ENSG00000105402	NAPA
	ENSG00000187109	NAP1L1	ENSG00000163131	CTSS	ENSG00000102898	NAP1L1	ENSG00000185989	RASA3	ENSG00000112031	MTRF1L	ENSG00000012223	LTF	ENSG00000132965	ALOX5AP	ENSG00000096060	FKBP5					ENSG00000168785	TSPAN5	ENSG00000075624	ACTB	ENSG00000168421	RHOH	ENSG00000145592	RPL37	ENSG00000211829	TRDC	ENSG00000177105	RHOG	ENSG00000148303	RPL7A	ENSG00000142676	RPL11
	ENSG00000067225	PKM	ENSG00000108953	YWHAE	ENSG00000196912	PKM	ENSG00000164111	ANXA5	ENSG00000130254	SAFB2	ENSG00000100227	POLDIP3	ENSG00000204642	HLA-F	ENSG00000167100	SAMD14					ENSG00000120690	ELF1	ENSG00000138326	RPS24	ENSG00000035403	VCL	ENSG00000149311	ATM	ENSG00000205038	PKHD1L1	ENSG00000157426	AASDH	ENSG00000097021	ACOT7	ENSG00000139193	CD27
	ENSG00000198898	CAPZA2	ENSG00000156411	C14orf2	ENSG00000087086	CAPZA2	ENSG00000204424	LY6G6F	ENSG00000117298	ECE1	ENSG00000143815	LBR	ENSG00000138758		ENSG00000183597	TANGO2					ENSG00000038427	VCAN	ENSG00000105193	RPS16	ENSG00000117289	TXNIP	ENSG00000102898	NUTF2	ENSG00000225630	MTND2P28	ENSG00000120694	HSPH1	ENSG00000169764	UGP2	ENSG00000185909	KLHDC8B
	ENSG00000095303	PTGS1	ENSG00000198478	SH3BGRL2	ENSG00000116754	PTGS1	ENSG00000183431	SF3A3	ENSG00000198589	LRBA	ENSG00000197459	HIST1H2BH	ENSG00000244459		ENSG00000067900	ROCK1					ENSG00000138246	DNAJC13	ENSG00000179091	CYC1	ENSG00000137642	SORL1	ENSG00000146859	TMEM140	ENSG00000147394	ZNF185	ENSG00000129003	VPS13C	ENSG00000198242	RPL23A	ENSG00000116221	MRPL37
	ENSG00000099785	MARCH2	ENSG00000159140	SON	ENSG00000089009	MARCH2	ENSG00000175606	TMEM70	ENSG00000120265	PCMT1	ENSG00000065613	SLK	ENSG00000132466	ANKRD17	ENSG00000103175	WFDC1					ENSG00000271043	MTRNR2L2	ENSG00000115053	NCL	ENSG00000175463	TBC1D10C	ENSG00000161203	AP2M1	ENSG00000139626	ITGB7	ENSG00000213931	HBE1	ENSG00000105372	RPS19	ENSG00000160654	CD3G
	ENSG00000183283	DAZAP2	ENSG00000051523	CYBA	ENSG00000160014	DAZAP2	ENSG00000116288	PARK7	ENSG00000137710	RDX	ENSG00000158578	ALAS2	ENSG00000048649	RSF1	ENSG00000101361	NOP56					ENSG00000255633	MTRNR2L9	ENSG00000250878	METTL21EP	ENSG00000081059	TCF7	ENSG00000124491	F13A1	ENSG00000182866	LCK	ENSG00000187097	ENTPD5	ENSG00000130255	RPL36	ENSG00000087086	FTL
	ENSG00000104763	ASAH1	ENSG00000171858	RPS21	ENSG00000149311	ASAH1	ENSG00000169908	TM4SF1	ENSG00000141179	PCTP	ENSG00000139921	TMX1	ENSG00000001629	ANKIB1	ENSG00000138772	ANXA3					ENSG00000198336	MYL4	ENSG00000110442	COMMD9	ENSG00000167526	RPL13	ENSG00000105402	NAPA	ENSG00000211772	TRBC2	ENSG00000173915	USMG5	ENSG00000150093	ITGB1	ENSG00000102265	TIMP1
	ENSG00000168374	ARF4	ENSG00000116717	GADD45A	ENSG00000168028	ARF4	ENSG00000088325	TPX2	ENSG00000135049	AGTPBP1	ENSG00000088179	PTPN4	ENSG00000185532	PRKG1	ENSG00000174442	ZWILCH					ENSG00000175063	UBE2C	ENSG00000122026	RPL21	ENSG00000162894	FAIM3	ENSG00000138326	RPS24	ENSG00000125257	ABCC4	ENSG00000111348	ARHGDIB	ENSG00000140374	ETFA	ENSG00000168028	RPSA
	ENSG00000197746	PSAP	ENSG00000151327	FAM177A1	ENSG00000140264	PSAP	ENSG00000172270	BSG	ENSG00000104774	MAN2B1	ENSG00000084073	ZMPSTE24	ENSG00000197959	DNM3	ENSG00000076770	MBNL3					ENSG00000180353	HCLS1	ENSG00000164163	ABCE1	ENSG00000112078	KCTD20	ENSG00000100453	GZMB	ENSG00000138798	EGF	ENSG00000074966	TXK	ENSG00000108298	RPL19	ENSG00000089009	RPL6
	ENSG00000063177	RPL18	ENSG00000011600	TYROBP	ENSG00000105220	RPL18	ENSG00000115904	SOS1	ENSG00000118680	MYL12B	ENSG00000129675	ARHGEF6	ENSG00000140367	UBE2Q2	ENSG00000184640						ENSG00000109171	SLAIN2	ENSG00000104687	GSR	ENSG00000100201	DDX17	ENSG00000077549	CAPZB	ENSG00000147174	ACRC	ENSG00000055483	USP36	ENSG00000142541	RPL13A	ENSG00000105373	GLTSCR2
	ENSG00000185651	UBE2L3	ENSG00000104763	ASAH1	ENSG00000142669	UBE2L3	ENSG00000102309	PIN4	ENSG00000153339	TRAPPC8	ENSG00000124491	F13A1	ENSG00000122643	NT5C3A	ENSG00000108669	CYTH1					ENSG00000113319	RASGRF2	ENSG00000142541	RPL13A	ENSG00000103496	STX4	ENSG00000142937	RPS8	ENSG00000100266	PACSIN2	ENSG00000172159	FRMD3	ENSG00000161203	AP2M1	ENSG00000089012	SIRPG
	ENSG00000142937	RPS8	ENSG00000166441	RPL27A	ENSG00000071127	RPS8	ENSG00000176014	TUBB6	ENSG00000143776	CDC42BPA	ENSG00000234545	FAM133B	ENSG00000111913	FAM65B	ENSG00000072609	CHFR					ENSG00000136167	LCP1	ENSG00000139343	SNRPF	ENSG00000138795	LEF1	ENSG00000140416	TPM1	ENSG00000110013	SIAE	ENSG00000130948	HSD17B3	ENSG00000071082	RPL31	ENSG00000101558	VAPA
	ENSG00000108298	RPL19	ENSG00000100906	NFKBIA	ENSG00000198851	RPL19	ENSG00000140575	IQGAP1	ENSG00000107862	GBF1	ENSG00000096063	SRPK1	ENSG00000198586	TLK1	ENSG00000123416	TUBA1B					ENSG00000176953	NFATC2IP	ENSG00000169764	UGP2	ENSG00000170144	HNRNPA3	ENSG00000159140	SON	ENSG00000196547	MAN2A2	ENSG00000141293	SKAP1	ENSG00000108518	PFN1	ENSG00000108848	LUC7L3
	ENSG00000140416	TPM1	ENSG00000177105	RHOG	ENSG00000155115	TPM1	ENSG00000204136	GGTA1P	ENSG00000164985	PSIP1	ENSG00000164190	NIPBL	ENSG00000215302		ENSG00000078618	NRD1					ENSG00000021574	SPAST	ENSG00000100911	PSME2	ENSG00000120727	PAIP2	ENSG00000114391	RPL24	ENSG00000116688	MFN2	ENSG00000172116	CD8B	ENSG00000165949	IFI27	ENSG00000227507	LTB
	ENSG00000142089	IFITM3	ENSG00000198836	OPA1	ENSG00000171858	IFITM3	ENSG00000198160	MIER1	ENSG00000101335	MYL9	ENSG00000058866	DGKG	ENSG00000216895		ENSG00000189091	SF3B3					ENSG00000113407	TARS	ENSG00000100316	RPL3	ENSG00000143226	FCGR2A	ENSG00000063177	RPL18	ENSG00000163519	TRAT1	ENSG00000182866	LCK	ENSG00000166441	RPL27A	ENSG00000155657	TTN
	ENSG00000196199	MPHOSPH8	ENSG00000101856	PGRMC1	ENSG00000163682	MPHOSPH8	ENSG00000118900	UBN1	ENSG00000197459	HIST1H2BH	ENSG00000138758		ENSG00000100906	NFKBIA	ENSG00000161547	SRSF2					ENSG00000005059	CCDC109B	ENSG00000136942	RPL35	ENSG00000004534	RBM6	ENSG00000108107	RPL28	ENSG00000110321	EIF4G2	ENSG00000085224	ATRX	ENSG00000164587	RPS14	ENSG00000142546	NOSIP
	ENSG00000183597	TANGO2	ENSG00000233927	RPS28	ENSG00000166340	TANGO2	ENSG00000151461	UPF2	ENSG00000073111	MCM2	ENSG00000001629	ANKIB1	ENSG00000096093	EFHC1	ENSG00000168615	ADAM9					ENSG00000169379	ARL13B	ENSG00000164574	GALNT10	ENSG00000139644	TMBIM6	ENSG00000142676	RPL11	ENSG00000152601	MBNL1			ENSG00000145819	ARHGAP26	ENSG00000165949	IFI27
	ENSG00000102898	NUTF2	ENSG00000115268	RPS15	ENSG00000096060	NUTF2	ENSG00000100603	SNW1	ENSG00000112079	STK38	ENSG00000213516	RBMXL1	ENSG00000180596	HIST1H2BC	ENSG00000089820	ARHGAP4					ENSG00000110852	CLEC2B	ENSG00000118181	RPS25	ENSG00000227507	LTB	ENSG00000136942	RPL35					ENSG00000149311	ATM	ENSG00000163682	RPL9
	ENSG00000177156	TALDO1	ENSG00000213741	RPS29	ENSG00000178057	TALDO1	ENSG00000163737	PF4	ENSG00000122566	HNRNPA2B1	ENSG00000151414	NEK7	ENSG00000115271	GCA	ENSG00000122986	HVCN1					ENSG00000203485	INF2	ENSG00000167286	CD3D	ENSG00000151575	TEX9	ENSG00000087086	FTL					ENSG00000115268	RPS15	ENSG00000145649	GZMA
	ENSG00000173210	ABLIM3	ENSG00000137801	THBS1	ENSG00000102172	ABLIM3	ENSG00000119535	CSF3R	ENSG00000170248	PDCD6IP	ENSG00000197744	PTMAP2	ENSG00000228716	DHFR	ENSG00000248242						ENSG00000106733	NMRK1	ENSG00000086589	RBM22	ENSG00000168374	ARF4	ENSG00000163714	U2SURP					ENSG00000105355	PLIN3	ENSG00000142541	RPL13A
	ENSG00000035403	VCL	ENSG00000115286	NDUFS7	ENSG00000103316	VCL	ENSG00000154556	SORBS2	ENSG00000143149	ALDH9A1	ENSG00000198162	MAN1A2	ENSG00000079277	MKNK1	ENSG00000116754	SRSF11					ENSG00000124357	NAGK	ENSG00000108264	TADA2A	ENSG00000064687	ABCA7	ENSG00000105355	PLIN3					ENSG00000147403	RPL10	ENSG00000143947	RPS27A
	ENSG00000167645	YIF1B	ENSG00000018280	SLC11A1	ENSG00000163519	YIF1B	ENSG00000066185	ZMYND12	ENSG00000178852	EFCAB13	ENSG00000137871	ZNF280D	ENSG00000165025	SYK	ENSG00000149925	ALDOA					ENSG00000143156	NME7	ENSG00000108788	MLX	ENSG00000168010	ATG16L2	ENSG00000100941	PNN					ENSG00000113328	CCNG1	ENSG00000161203	AP2M1
	ENSG00000106211	HSPB1	ENSG00000071082	RPL31	ENSG00000005961	HSPB1	ENSG00000104267	CA2	ENSG00000224078	SNHG14	ENSG00000108021	FAM208B	ENSG00000163904	SENP2	ENSG00000147854	UHRF2					ENSG00000173020	ADRBK1	ENSG00000161016	RPL8	ENSG00000110321	EIF4G2	ENSG00000142541	RPL13A					ENSG00000166788	SAAL1	ENSG00000185201	IFITM2
	ENSG00000197958	RPL12	ENSG00000127184	COX7C	ENSG00000161911	RPL12	ENSG00000167642	SPINT2	ENSG00000197903	HIST1H2BK	ENSG00000172432	GTPBP2	ENSG00000163681	SLMAP	ENSG00000204710	SPDYC					ENSG00000198951	NAGA	ENSG00000197956	S100A6	ENSG00000239839	DEFA3	ENSG00000197958	RPL12					ENSG00000197746	PSAP	ENSG00000235162	C12orf75
	ENSG00000178057	NDUFAF3	ENSG00000005020	SKAP2	ENSG00000196199	NDUFAF3	ENSG00000003436	TFPI	ENSG00000174175	SELP	ENSG00000164941	INTS8	ENSG00000197122	SRC	ENSG00000110330	BIRC2					ENSG00000164035	EMCN	ENSG00000163563	MNDA	ENSG00000171858	RPS21	ENSG00000004534	RBM6					ENSG00000167645	YIF1B	ENSG00000170315	UBB
	ENSG00000170315	UBB	ENSG00000187554	TLR5	ENSG00000008988	UBB	ENSG00000173559	NABP1	ENSG00000165025	SYK	ENSG00000211899	IGHM	ENSG00000148346	LCN2	ENSG00000064419	TNPO3					ENSG00000156689	GLYATL2	ENSG00000074800	ENO1	ENSG00000111348	ARHGDIB	ENSG00000173812	EIF1					ENSG00000105220	GPI	ENSG00000111669	TPI1
	ENSG00000177600	RPLP2	ENSG00000221983	UBA52	ENSG00000104765	RPLP2	ENSG00000183019	C19orf59	ENSG00000214941	ZSWIM7	ENSG00000060138	YBX3	ENSG00000124762	CDKN1A	ENSG00000097021	ACOT7					ENSG00000011422	PLAUR	ENSG00000187239	FNBP1	ENSG00000138798	EGF	ENSG00000137154	RPS6					ENSG00000137154	RPS6	ENSG00000074966	TXK
	ENSG00000147403	RPL10	ENSG00000135940	COX5B	ENSG00000145425	RPL10	ENSG00000172037	LAMB2	ENSG00000180871	CXCR2	ENSG00000073921	PICALM	ENSG00000223609	HBD	ENSG00000143149	ALDH9A1					ENSG00000107625	DDX50	ENSG00000108298	RPL19	ENSG00000142546	NOSIP	ENSG00000105220	GPI					ENSG00000171863	RPS7	ENSG00000054654	SYNE2
	ENSG00000149273	RPS3	ENSG00000088832	FKBP1A	ENSG00000197756	RPS3	ENSG00000196565	HBG2	ENSG00000187555	USP7	ENSG00000109689	STIM2	ENSG00000005810	MYCBP2	ENSG00000116266	STXBP3					ENSG00000174231	PRPF8	ENSG00000109475	RPL34	ENSG00000111540	RAB5B	ENSG00000143947	RPS27A					ENSG00000108848	LUC7L3	ENSG00000167645	YIF1B
	ENSG00000179144	GIMAP7	ENSG00000204977	TRIM13	ENSG00000161570	GIMAP7	ENSG00000223482	NUTM2A-AS1	ENSG00000147065	MSN	ENSG00000140299	BNIP2	ENSG00000092621	PHGDH	ENSG00000096093	EFHC1					ENSG00000137947	GTF2B	ENSG00000083312	TNPO1	ENSG00000148843	PDCD11	ENSG00000161911	TREML1					ENSG00000108846	ABCC3	ENSG00000004534	RBM6
	ENSG00000113140	SPARC	ENSG00000125995	ROMO1	ENSG00000143947	SPARC	ENSG00000100461	RBM23	ENSG00000127603	MACF1	ENSG00000168385		ENSG00000106355	LSM5	ENSG00000100453	GZMB					ENSG00000145715	RASA1	ENSG00000134548	C12orf39	ENSG00000101082	SLA2	ENSG00000148843	PDCD11					ENSG00000197958	RPL12	ENSG00000147394	ZNF185
	ENSG00000067560	RHOA	ENSG00000168497	SDPR	ENSG00000169241	RHOA	ENSG00000136250	AOAH	ENSG00000132963	POMP	ENSG00000124198	ARFGEF2	ENSG00000176783	RUFY1	ENSG00000172809	RPL38					ENSG00000065357	DGKA	ENSG00000122694	GLIPR2	ENSG00000144674	GOLGA4	ENSG00000005844	ITGAL					ENSG00000101558	VAPA	ENSG00000257923	CUX1
	ENSG00000170271	FAXDC2	ENSG00000197903	HIST1H2BK	ENSG00000198898	FAXDC2	ENSG00000154359	LONRF1	ENSG00000105835	NAMPT	ENSG00000077984	CST7	ENSG00000115828	QPCT	ENSG00000162688	AGL					ENSG00000120903	CHRNA2	ENSG00000095319	NUP188	ENSG00000120885	CLU	ENSG00000130255	RPL36					ENSG00000099817	POLR2E	ENSG00000140374	ETFA
	ENSG00000137154	RPS6	ENSG00000109475	RPL34	ENSG00000035403	RPS6	ENSG00000122545		ENSG00000236304		ENSG00000118058	KMT2A	ENSG00000155099	TMEM55A	ENSG00000088179	PTPN4					ENSG00000107819	SFXN3	ENSG00000143947	RPS27A	ENSG00000146859	TMEM140	ENSG00000141524	TMC6					ENSG00000173812	EIF1	ENSG00000089327	FXYD5
	ENSG00000077549	CAPZB	ENSG00000106803	SEC61B	ENSG00000185787	CAPZB	ENSG00000163904	SENP2	ENSG00000079277	MKNK1	ENSG00000133742	CA1	ENSG00000167552	TUBA1A	ENSG00000141030	COPS3					ENSG00000196476	C20orf96	ENSG00000083845	RPS5	ENSG00000161570	CCL5	ENSG00000122224	LY9					ENSG00000168010	ATG16L2	ENSG00000166681	NGFRAP1
	ENSG00000108846	ABCC3	ENSG00000169020	ATP5I	ENSG00000147394	ABCC3	ENSG00000074416	MGLL	ENSG00000185532	PRKG1	ENSG00000205339	IPO7	ENSG00000168300	PCMTD1	ENSG00000021776	AQR					ENSG00000196628	TCF4	ENSG00000134243	SORT1	ENSG00000145734	BDP1	ENSG00000140386	SCAPER					ENSG00000077549	CAPZB	ENSG00000110321	EIF4G2
	ENSG00000124491	F13A1	ENSG00000170860	LSM3	ENSG00000124491	F13A1	ENSG00000035928	RFC1	ENSG00000130177	CDC16	ENSG00000120688	WBP4	ENSG00000143815	LBR	ENSG00000074755	ZZEF1					ENSG00000049656	CLPTM1L	ENSG00000211772	TRBC2	ENSG00000100532	CGRRF1	ENSG00000247774	PCED1B-AS1					ENSG00000143409	FAM63A	ENSG00000152495	CAMK4
	ENSG00000163519	TRAT1	ENSG00000260831		ENSG00000142657	TRAT1	ENSG00000103994	ZNF106	ENSG00000082153	BZW1	ENSG00000163681	SLMAP	ENSG00000120594	PLXDC2	ENSG00000108588	CCDC47					ENSG00000170759	KIF5B	ENSG00000174238	PITPNA	ENSG00000198168	SVIP	ENSG00000174501	ANKRD36C					ENSG00000223609	HBD	ENSG00000184205	TSPYL2
	ENSG00000172159	FRMD3	ENSG00000108107	RPL28	ENSG00000167468	FRMD3	ENSG00000138767	CNOT6L	ENSG00000140682	TGFB1I1	ENSG00000107372	ZFAND5	ENSG00000137776	SLTM	ENSG00000163156	SCNM1					ENSG00000065154	OAT	ENSG00000111731	C2CD5	ENSG00000167645	YIF1B	ENSG00000104763	ASAH1					ENSG00000111348	ARHGDIB	ENSG00000133318	RTN3
	ENSG00000185787	MORF4L1	ENSG00000110700	RPS13	ENSG00000142541	MORF4L1	ENSG00000145287	PLAC8	ENSG00000103194	USP10	ENSG00000137776	SLTM	ENSG00000101367	MAPRE1	ENSG00000204574	ABCF1					ENSG00000012223	LTF	ENSG00000105640	RPL18A	ENSG00000149311	ATM	ENSG00000105373	GLTSCR2					ENSG00000177954	RPS27	ENSG00000172159	FRMD3
	ENSG00000169241	SLC50A1	ENSG00000234810		ENSG00000228651	SLC50A1	ENSG00000141293	SKAP1	ENSG00000115828	QPCT	ENSG00000211896	IGHG1	ENSG00000132383	RPA1	ENSG00000165280	VCP					ENSG00000102595	UGGT2	ENSG00000162244	RPL29	ENSG00000038219	BOD1L1	ENSG00000117616	C1orf63					ENSG00000122026	RPL21	ENSG00000122406	RPL5
	ENSG00000112078	KCTD20	ENSG00000177200	CHD9	ENSG00000105373	KCTD20	ENSG00000100079	LGALS2	ENSG00000083312	TNPO1	ENSG00000198752	CDC42BPB	ENSG00000109689	STIM2	ENSG00000173473	SMARCC1					ENSG00000151461	UPF2	ENSG00000149925	ALDOA	ENSG00000067225	PKM	ENSG00000142102	ATHL1					ENSG00000160014	CALM3	ENSG00000074800	ENO1
	ENSG00000088826	SMOX	ENSG00000196126	HLA-DRB1	ENSG00000140416	SMOX	ENSG00000250535	STK19P	ENSG00000134352	IL6ST	ENSG00000163092	XIRP2	ENSG00000231607	DLEU2	ENSG00000173960	UBXN2A					ENSG00000024862	CCDC28A	ENSG00000184752	NDUFA12	ENSG00000257267	ZNF271	ENSG00000110013	SIAE					ENSG00000026025	VIM	ENSG00000167526	RPL13
	ENSG00000143947	RPS27A	ENSG00000164587	RPS14	ENSG00000180879	RPS27A	ENSG00000151023	ENKUR	ENSG00000170542	SERPINB9	ENSG00000072609	CHFR	ENSG00000108651	UTP6	ENSG00000166598	HSP90B1					ENSG00000129925	TMEM8A	ENSG00000006007	GDE1	ENSG00000089280	FUS	ENSG00000245164	LINC00861					ENSG00000174175	SELP	ENSG00000142937	RPS8
	ENSG00000150093	ITGB1	ENSG00000167863	ATP5H	ENSG00000167526	ITGB1	ENSG00000151575	TEX9	ENSG00000005893	LAMP2	ENSG00000157954	WIPI2	ENSG00000124145	SDC4	ENSG00000171159	C9orf16					ENSG00000100359	SGSM3	ENSG00000105372	RPS19	ENSG00000108465	CDK5RAP3	ENSG00000038219	BOD1L1					ENSG00000101654	RNMT	ENSG00000159140	SON
	ENSG00000122026	RPL21	ENSG00000081237	PTPRC	ENSG00000064601	RPL21	ENSG00000116688	MFN2	ENSG00000164830	OXR1	ENSG00000153815	CMIP	ENSG00000167815	PRDX2	ENSG00000204287	HLA-DRA					ENSG00000101265	RASSF2	ENSG00000122406	RPL5	ENSG00000100994	PYGB	ENSG00000166340	TPP1					ENSG00000185946	RNPC3	ENSG00000198168	SVIP
	ENSG00000113328	CCNG1	ENSG00000143110	C1orf162	ENSG00000146859	CCNG1	ENSG00000119718	EIF2B2	ENSG00000164047	CAMP	ENSG00000198160	MIER1	ENSG00000230590	FTX	ENSG00000197451	HNRNPAB					ENSG00000159461	AMFR	ENSG00000164659	KIAA1324L	ENSG00000100796	SMEK1	ENSG00000253394	LINC00534					ENSG00000166340	TPP1	ENSG00000101082	SLA2
	ENSG00000166974	MAPRE2	ENSG00000132478	UNK	ENSG00000179144	MAPRE2	ENSG00000085117	CD82	ENSG00000188404	SELL	ENSG00000134668	SPOCD1	ENSG00000125534	PPDPF	ENSG00000140575	IQGAP1					ENSG00000100226	GTPBP1	ENSG00000131462	TUBG1	ENSG00000142669	SH3BGRL3	ENSG00000151575	TEX9					ENSG00000103876	FAH	ENSG00000197756	RPL37A
	ENSG00000159348	CYB5R1	ENSG00000132383	RPA1	ENSG00000257267	CYB5R1	ENSG00000228474	OST4	ENSG00000198918	RPL39	ENSG00000189308	LIN54	ENSG00000247627	MTND4P12	ENSG00000164543	STK17A					ENSG00000169100	SLC25A6	ENSG00000071082	RPL31	ENSG00000198399	ITSN2	ENSG00000100354	TNRC6B					ENSG00000099785	MARCH2	ENSG00000005961	ITGA2B
	ENSG00000161911	TREML1	ENSG00000077984	CST7	ENSG00000131236	TREML1	ENSG00000026025	VIM	ENSG00000099256	PRTFDC1	ENSG00000204843	DCTN1	ENSG00000080371	RAB21	ENSG00000242485	MRPL20					ENSG00000127603	MACF1	ENSG00000053900	ANAPC4	ENSG00000152556	PFKM	ENSG00000167645	YIF1B					ENSG00000145592	RPL37	ENSG00000169241	SLC50A1
	ENSG00000104765	BNIP3L	ENSG00000119705	SLIRP	ENSG00000140830	BNIP3L	ENSG00000149781	FERMT3	ENSG00000163636	PSMD6	ENSG00000123636	BAZ2B	ENSG00000078618	NRD1	ENSG00000110422	HIPK3					ENSG00000177200	CHD9	ENSG00000182220	ATP6AP2	ENSG00000138326	RPS24	ENSG00000071127	WDR1					ENSG00000115318	LOXL3	ENSG00000168374	ARF4
	ENSG00000188846	RPL14	ENSG00000134548	C12orf39	ENSG00000063177	RPL14	ENSG00000137710	RDX	ENSG00000095303	PTGS1	ENSG00000083444	PLOD1	ENSG00000100664	EIF5	ENSG00000175567	UCP2					ENSG00000071205	ARHGAP10	ENSG00000135372	NAT10	ENSG00000125691	RPL23	ENSG00000125691	RPL23					ENSG00000155115	GTF3C6	ENSG00000165775	FUNDC2
	ENSG00000112306	RPS12	ENSG00000131171	SH3BGRL	ENSG00000145734	RPS12	ENSG00000072501	SMC1A	ENSG00000255479		ENSG00000143420	ENSA	ENSG00000067596	DHX8	ENSG00000185238	PRMT3					ENSG00000185842	DNAH14	ENSG00000156931	VPS8	ENSG00000185946	RNPC3	ENSG00000064601	CTSA					ENSG00000064601	CTSA	ENSG00000112078	KCTD20
	ENSG00000142657	PGD	ENSG00000164096	C4orf3	ENSG00000104324	PGD	ENSG00000126432	PRDX5	ENSG00000166128	RAB8B	ENSG00000112339	HBS1L	ENSG00000255325		ENSG00000113758	DBN1					ENSG00000005238	FAM214B	ENSG00000147604	RPL7	ENSG00000116171	SCP2	ENSG00000112078	KCTD20					ENSG00000130811	EIF3G	ENSG00000104765	BNIP3L
	ENSG00000105220	GPI	ENSG00000204482	LST1	ENSG00000145592	GPI	ENSG00000125037	EMC3	ENSG00000188641	DPYD	ENSG00000081087	OSTM1	ENSG00000055211	GINM1	ENSG00000143751	SDE2					ENSG00000174093		ENSG00000107949	BCCIP	ENSG00000081154	PCNP	ENSG00000213741	RPS29					ENSG00000172757	CFL1	ENSG00000132485	ZRANB2
	ENSG00000140374	ETFA	ENSG00000135390	ATP5G2	ENSG00000187109	ETFA	ENSG00000145335	SNCA	ENSG00000196611	MMP1	ENSG00000122643	NT5C3A	ENSG00000169764	UGP2	ENSG00000230773						ENSG00000183019	C19orf59	ENSG00000131981	LGALS3	ENSG00000100813	ACIN1	ENSG00000162894	FAIM3					ENSG00000142937	RPS8	ENSG00000139644	TMBIM6
	ENSG00000146859	TMEM140	ENSG00000100097	LGALS1	ENSG00000183283	TMEM140	ENSG00000066294	CD84	ENSG00000115590	IL1R2	ENSG00000144224	UBXN4	ENSG00000161013	MGAT4B	ENSG00000151657	KIN					ENSG00000136250	AOAH	ENSG00000117448	AKR1A1	ENSG00000175390	EIF3F	ENSG00000142546	NOSIP					ENSG00000105640	RPL18A	ENSG00000108107	RPL28
	ENSG00000028839	TBPL1	ENSG00000160255	ITGB2	ENSG00000132424	TBPL1	ENSG00000187118	CMC1	ENSG00000184983	NDUFA6	ENSG00000167815	PRDX2	ENSG00000001461	NIPAL3	ENSG00000184792	OSBP2					ENSG00000122591	FAM126A	ENSG00000167658	EEF2	ENSG00000105220	GPI	ENSG00000112306	RPS12					ENSG00000109475	RPL34	ENSG00000112306	RPS12
	ENSG00000105193	RPS16	ENSG00000130948	HSD17B3	ENSG00000130429	RPS16	ENSG00000182518	FAM104B	ENSG00000239839	DEFA3	ENSG00000167996	FTH1	ENSG00000050393	MCUR1	ENSG00000163682	RPL9					ENSG00000135870	RC3H1	ENSG00000164587	RPS14	ENSG00000173812	EIF1	ENSG00000178057	NDUFAF3					ENSG00000129353	SLC44A2	ENSG00000183597	TANGO2
	ENSG00000103876	FAH	ENSG00000174718	KIAA1551	ENSG00000177954	FAH	ENSG00000174093		ENSG00000244734	HBB	ENSG00000158062	UBXN11	ENSG00000124657	OR2B6	ENSG00000114120	SLC25A36					ENSG00000169429	IL8	ENSG00000163682	RPL9	ENSG00000166340	TPP1	ENSG00000198851	CD3E					ENSG00000148175	STOM	ENSG00000147065	MSN
	ENSG00000198168	SVIP	ENSG00000140749	IGSF6	ENSG00000067225	SVIP	ENSG00000108953	YWHAE	ENSG00000104324	CPQ	ENSG00000096093	EFHC1	ENSG00000197448	GSTK1	ENSG00000164919	COX6C					ENSG00000167414	GNG8	ENSG00000147403	RPL10	ENSG00000152495	CAMK4	ENSG00000154814	OXNAD1					ENSG00000175387	SMAD2	ENSG00000171863	RPS7
	ENSG00000127527	EPS15L1	ENSG00000119535	CSF3R	ENSG00000149925	EPS15L1	ENSG00000198258	UBL5	ENSG00000090975	PITPNM2	ENSG00000145431	PDGFC	ENSG00000100387	RBX1	ENSG00000005483	KMT2E					ENSG00000116668	SWT1	ENSG00000198755	RPL10A	ENSG00000163682	RPL9	ENSG00000110880	CORO1C					ENSG00000135334	AKIRIN2	ENSG00000272053
	ENSG00000204420	C6orf25	ENSG00000100911	PSME2	ENSG00000112078	C6orf25	ENSG00000115457	IGFBP2	ENSG00000081237	PTPRC	ENSG00000166747	AP1G1	ENSG00000206341	HLA-H	ENSG00000196126	HLA-DRB1					ENSG00000163636	PSMD6	ENSG00000231500	RPS18	ENSG00000182048	TRPC2	ENSG00000166681	NGFRAP1					ENSG00000171858	RPS21	ENSG00000116824	CD2
	ENSG00000175387	SMAD2	ENSG00000132965	ALOX5AP	ENSG00000099785	SMAD2	ENSG00000136104	RNASEH2B	ENSG00000183690	EFHC2	ENSG00000120594	PLXDC2	ENSG00000108021	FAM208B	ENSG00000067066	SP100					ENSG00000171681	ATF7IP	ENSG00000146918	NCAPG2	ENSG00000072818	ACAP1	ENSG00000091592	NLRP1					ENSG00000123349	PFDN5	ENSG00000156738	MS4A1
	ENSG00000168685	IL7R	ENSG00000168385		ENSG00000168010	IL7R	ENSG00000137628	DDX60	ENSG00000183137	CEP57L1	ENSG00000157107	FCHO2	ENSG00000137871	ZNF280D	ENSG00000168685	IL7R					ENSG00000182446	NPLOC4	ENSG00000168961	LGALS9	ENSG00000159348	CYB5R1	ENSG00000177954	RPS27					ENSG00000178057	NDUFAF3	ENSG00000140319	SRP14
	ENSG00000173660	UQCRH	ENSG00000248516		ENSG00000177156	UQCRH	ENSG00000131791	PRKAB2	ENSG00000074266	EED	ENSG00000087053	MTMR2	ENSG00000185658	BRWD1	ENSG00000144224	UBXN4					ENSG00000149269	PAK1	ENSG00000105374	NKG7	ENSG00000105287	PRKD2	ENSG00000100316	RPL3					ENSG00000116754	SRSF11	ENSG00000149925	ALDOA
	ENSG00000078618	NRD1	ENSG00000213625	LEPROT	ENSG00000185946	NRD1	ENSG00000122970	IFT81	ENSG00000112303	VNN2	ENSG00000110075	PPP6R3	ENSG00000147535	PPAPDC1B	ENSG00000101182	PSMA7					ENSG00000172965	MIR4435-1HG	ENSG00000178057	NDUFAF3	ENSG00000196912	ANKRD36B	ENSG00000003436	TFPI					ENSG00000172543	CTSW	ENSG00000197746	PSAP
	ENSG00000167461	RAB8A	ENSG00000112308	C6orf62	ENSG00000092841	RAB8A			ENSG00000063854	HAGH	ENSG00000165671	NSD1	ENSG00000122545		ENSG00000122068	FYTTD1					ENSG00000132300	PTCD3	ENSG00000241973	PI4KA	ENSG00000197756	RPL37A	ENSG00000105374	NKG7					ENSG00000142634	EFHD2	ENSG00000161405	IKZF3
	ENSG00000204397	CARD16	ENSG00000180573	HIST1H2AC	ENSG00000110321	CARD16			ENSG00000185418	TARSL2	ENSG00000101425	BPI	ENSG00000122359	ANXA11	ENSG00000125356	NDUFA1					ENSG00000124795	DEK	ENSG00000147677	EIF3H	ENSG00000169241	SLC50A1	ENSG00000257923	CUX1					ENSG00000144713	RPL32	ENSG00000177156	TALDO1
	ENSG00000135404	CD63	ENSG00000169704	GP9	ENSG00000142937	CD63			ENSG00000116337	AMPD2	ENSG00000169621	APLF	ENSG00000264964		ENSG00000101220	C20orf27					ENSG00000141452	C18orf8	ENSG00000142534	RPS11	ENSG00000130255	RPL36	ENSG00000160654	CD3G					ENSG00000186468	RPS23	ENSG00000132424	PNISR
	ENSG00000023734	STRAP	ENSG00000151023	ENKUR	ENSG00000108107	STRAP			ENSG00000152926	ZNF117	ENSG00000013561	RNF14	ENSG00000009307	CSDE1	ENSG00000175063	UBE2C					ENSG00000118900	UBN1	ENSG00000116984	MTR	ENSG00000156931	VPS8	ENSG00000145425	RPS3A					ENSG00000008988	RPS20	ENSG00000105193	RPS16
	ENSG00000009307	CSDE1	ENSG00000189045	ANKDD1B	ENSG00000129353	CSDE1			ENSG00000104219	ZDHHC2	ENSG00000006015	C19orf60	ENSG00000185513	L3MBTL1	ENSG00000074966	TXK					ENSG00000229474	PATL2	ENSG00000122779	TRIM24	ENSG00000180596	HIST1H2BC	ENSG00000166441	RPL27A					ENSG00000075624	ACTB	ENSG00000064601	CTSA
	ENSG00000115652	UXS1	ENSG00000124172	ATP5E	ENSG00000088826	UXS1			ENSG00000172037	LAMB2	ENSG00000168405	CMAHP	ENSG00000135932	CAB39	ENSG00000257923	CUX1					ENSG00000165169	DYNLT3	ENSG00000197958	RPL12	ENSG00000148303	RPL7A	ENSG00000158417	EIF5B					ENSG00000168374	ARF4	ENSG00000134285	FKBP11
	ENSG00000204628	GNB2L1	ENSG00000107099	DOCK8	ENSG00000100664	GNB2L1			ENSG00000101577	LPIN2	ENSG00000102977	ACD	ENSG00000018280	SLC11A1	ENSG00000183621	ZNF438					ENSG00000080371	RAB21	ENSG00000171863	RPS7	ENSG00000167286	CD3D	ENSG00000109475	RPL34					ENSG00000072110	ACTN1	ENSG00000063177	RPL18
	ENSG00000101558	VAPA	ENSG00000175324	LSM1	ENSG00000158869	VAPA			ENSG00000112799	LY86	ENSG00000005810	MYCBP2	ENSG00000140750	ARHGAP17	ENSG00000127084	FGD3					ENSG00000183207	RUVBL2	ENSG00000090266	NDUFB2	ENSG00000103479	RBL2	ENSG00000089009	RPL6					ENSG00000140830	TXNL4B	ENSG00000100316	RPL3
	ENSG00000120265	PCMT1	ENSG00000110077	MS4A6A	ENSG00000097021	PCMT1			ENSG00000104805	NUCB1	ENSG00000003436	TFPI	ENSG00000011422	PLAUR	ENSG00000185359	HGS					ENSG00000165948	IFI27L1	ENSG00000174574	AKIRIN1	ENSG00000165494	PCF11	ENSG00000144713	RPL32					ENSG00000177156	TALDO1	ENSG00000079257	LXN
	ENSG00000148303	RPL7A	ENSG00000100225	FBXO7	ENSG00000067560	RPL7A			ENSG00000131018	SYNE1	ENSG00000040341	STAU2	ENSG00000066926	FECH	ENSG00000146112	PPP1R18					ENSG00000174891	RSRC1	ENSG00000196419	XRCC6	ENSG00000063177	RPL18	ENSG00000143119	CD53					ENSG00000112306	RPS12	ENSG00000137154	RPS6
	ENSG00000110321	EIF4G2	ENSG00000224805	LINC00853	ENSG00000172809	EIF4G2			ENSG00000131504	DIAPH1	ENSG00000134108	ARL8B	ENSG00000175606	TMEM70	ENSG00000147174	ACRC					ENSG00000198162	MAN1A2	ENSG00000123349	PFDN5	ENSG00000117616	C1orf63	ENSG00000102172	SMS					ENSG00000105193	RPS16	ENSG00000071127	WDR1
	ENSG00000105640	RPL18A	ENSG00000144746	ARL6IP5	ENSG00000243317	RPL18A			ENSG00000151414	NEK7	ENSG00000204323	SMIM5	ENSG00000151726	ACSL1	ENSG00000149531	FRG1B					ENSG00000163191	S100A11	ENSG00000040275	SPDL1	ENSG00000070961	ATP2B1	ENSG00000168374	ARF4					ENSG00000257923	CUX1	ENSG00000099785	MARCH2
	ENSG00000185222	WBP5	ENSG00000163221	S100A12	ENSG00000113140	WBP5			ENSG00000134202	GSTM3	ENSG00000102524	TNFSF13B	ENSG00000188404	SELL	ENSG00000249307	LINC01088					ENSG00000164118	CEP44	ENSG00000034510	TMSB10	ENSG00000105202	FBL	ENSG00000105193	RPS16					ENSG00000143947	RPS27A	ENSG00000067225	PKM
	ENSG00000100439	ABHD4	ENSG00000038427	VCAN	ENSG00000100316	ABHD4			ENSG00000067064	IDI1	ENSG00000101596	SMCHD1	ENSG00000038219	BOD1L1	ENSG00000185624	P4HB					ENSG00000171611	PTCRA	ENSG00000114391	RPL24	ENSG00000009790	TRAF3IP3	ENSG00000168010	ATG16L2					ENSG00000120265	PCMT1	ENSG00000198755	RPL10A
	ENSG00000142546	NOSIP	ENSG00000120727	PAIP2	ENSG00000166441	NOSIP			ENSG00000158856	DMTN	ENSG00000132300	PTCD3	ENSG00000149269	PAK1	ENSG00000171148	TADA3					ENSG00000173221	GLRX	ENSG00000173221	GLRX	ENSG00000118482	PHF3	ENSG00000143226	FCGR2A					ENSG00000138246	DNAJC13	ENSG00000138326	RPS24
	ENSG00000100532	CGRRF1	ENSG00000255325		ENSG00000117289	CGRRF1			ENSG00000182899	RPL35A	ENSG00000138722	MMRN1	ENSG00000170248	PDCD6IP	ENSG00000145495	MARCH6							ENSG00000144713	RPL32	ENSG00000057252	SOAT1	ENSG00000174175	SELP					ENSG00000101335	MYL9	ENSG00000204397	CARD16
	ENSG00000148175	STOM	ENSG00000134291	TMEM106C	ENSG00000174175	STOM			ENSG00000182179	UBA7	ENSG00000168918	INPP5D	ENSG00000003436	TFPI	ENSG00000151789	ZNF385D							ENSG00000125691	RPL23	ENSG00000111669	TPI1	ENSG00000110700	RPS13					ENSG00000152795	HNRNPDL	ENSG00000130255	RPL36
	ENSG00000104324	CPQ	ENSG00000104267	CA2	ENSG00000149564	CPQ			ENSG00000182923	CEP63	ENSG00000101745	ANKRD12	ENSG00000133742	CA1	ENSG00000117289	TXNIP							ENSG00000123416	TUBA1B	ENSG00000113851	CRBN	ENSG00000110719	TCIRG1					ENSG00000138326	RPS24	ENSG00000149311	ATM
	ENSG00000102172	SMS	ENSG00000116679	IVNS1ABP	ENSG00000111669	SMS			ENSG00000136758	YME1L1	ENSG00000181555	SETD2	ENSG00000131196	NFATC1	ENSG00000240065	PSMB9							ENSG00000100439	ABHD4	ENSG00000089009	RPL6	ENSG00000140374	ETFA					ENSG00000204592	HLA-E	ENSG00000171858	RPS21
	ENSG00000134419	RPS15A	ENSG00000156587	UBE2L6	ENSG00000140319	RPS15A			ENSG00000173757	STAT5B	ENSG00000166340	TPP1	ENSG00000005893	LAMP2	ENSG00000126091	ST3GAL3							ENSG00000196531	NACA	ENSG00000132471	WBP2	ENSG00000008988	RPS20					ENSG00000137076	TLN1	ENSG00000108298	RPL19
	ENSG00000145241	CENPC	ENSG00000205220	PSMB10	ENSG00000130255	CENPC			ENSG00000127252	HRASLS	ENSG00000140367	UBE2Q2	ENSG00000100815	TRIP11	ENSG00000105402	NAPA							ENSG00000127616	SMARCA4	ENSG00000102898	NUTF2	ENSG00000155115	GTF3C6					ENSG00000065413	ANKRD44	ENSG00000243317	C7orf73
	ENSG00000124333	VAMP7	ENSG00000116741	RGS2	ENSG00000172543	VAMP7			ENSG00000177556	ATOX1	ENSG00000198858	R3HDM4	ENSG00000187514	PTMA	ENSG00000172893	DHCR7							ENSG00000169714	CNBP	ENSG00000174175	SELP	ENSG00000162909	CAPN2					ENSG00000177731	FLII	ENSG00000111796	KLRB1
	ENSG00000114978	MOB1A	ENSG00000120885	CLU	ENSG00000122406	MOB1A			ENSG00000138757	G3BP2	ENSG00000124193	SRSF6	ENSG00000197956	S100A6	ENSG00000125354								ENSG00000165417	GTF2A1	ENSG00000129353	SLC44A2	ENSG00000204272						ENSG00000143624	INTS3	ENSG00000081181	ARG2
	ENSG00000014216	CAPN1	ENSG00000188186	LAMTOR4	ENSG00000110013	CAPN1			ENSG00000178927	C17orf62	ENSG00000119950	MXI1	ENSG00000131389	SLC6A6	ENSG00000153283	CD96							ENSG00000157020	SEC13	ENSG00000146414	SHPRH	ENSG00000105369	CD79A					ENSG00000108107	RPL28	ENSG00000145592	RPL37
	ENSG00000110880	CORO1C	ENSG00000136942	RPL35	ENSG00000112306	CORO1C			ENSG00000143889	HNRNPLL	ENSG00000177663	IL17RA	ENSG00000112419	PHACTR2	ENSG00000143947	RPS27A							ENSG00000121766	ZCCHC17	ENSG00000168405	CMAHP	ENSG00000145649	GZMA					ENSG00000164118	CEP44	ENSG00000008988	RPS20
	ENSG00000165949	IFI27	ENSG00000164116	GUCY1A3	ENSG00000138326	IFI27			ENSG00000102119	EMD	ENSG00000247271	ZBED5-AS1	ENSG00000047410	TPR	ENSG00000151023	ENKUR							ENSG00000097021	ACOT7	ENSG00000139193	CD27	ENSG00000138798	EGF					ENSG00000162244	RPL29	ENSG00000148303	RPL7A
	ENSG00000170043	TRAPPC1	ENSG00000166086	JAM3	ENSG00000163466	TRAPPC1			ENSG00000105953	OGDH	ENSG00000105698	USF2	ENSG00000197249	SERPINA1	ENSG00000115355	CCDC88A							ENSG00000104164	BLOC1S6	ENSG00000145592	RPL37	ENSG00000005961	ITGA2B					ENSG00000197756	RPL37A	ENSG00000196329	GIMAP5
	ENSG00000164587	RPS14	ENSG00000139278	GLIPR1	ENSG00000100354	RPS14			ENSG00000172869	DMXL1	ENSG00000142166	IFNAR1	ENSG00000151422	FER	ENSG00000131469	RPL27							ENSG00000122566	HNRNPA2B1	ENSG00000132466	ANKRD17	ENSG00000142669	SH3BGRL3					ENSG00000023734	STRAP	ENSG00000149273	RPS3
	ENSG00000100504	PYGL	ENSG00000121316	PLBD1	ENSG00000108298	PYGL			ENSG00000165502	RPL36AL	ENSG00000158417	EIF5B	ENSG00000102699	PARP4	ENSG00000104969	SGTA							ENSG00000213672	NCKIPSD	ENSG00000077420	APBB1IP	ENSG00000136003	ISCU					ENSG00000112335	SNX3	ENSG00000134668	SPOCD1
	ENSG00000272053		ENSG00000146834	MEPCE	ENSG00000197958				ENSG00000106554	CHCHD3	ENSG00000174442	ZWILCH	ENSG00000083444	PLOD1	ENSG00000229124	VIM-AS1							ENSG00000107021	TBC1D13	ENSG00000198000	NOL8	ENSG00000149925	ALDOA					ENSG00000014216	CAPN1	ENSG00000119048	UBE2B
	ENSG00000087086	FTL	ENSG00000146376	ARHGAP18	ENSG00000164181	FTL			ENSG00000100442	FKBP3	ENSG00000159228	CBR1	ENSG00000170802	FOXN2	ENSG00000158417	EIF5B							ENSG00000273143		ENSG00000108846	ABCC3	ENSG00000115268	RPS15					ENSG00000104529	EEF1D	ENSG00000172757	CFL1
	ENSG00000196683	TOMM7	ENSG00000144713	RPL32	ENSG00000257923	TOMM7			ENSG00000140563	MCTP2	ENSG00000147649	MTDH	ENSG00000125037	EMC3	ENSG00000177954	RPS27							ENSG00000006576	PHTF2	ENSG00000064601	CTSA	ENSG00000103316	CRYM					ENSG00000092841	MYL6	ENSG00000147168	IL2RG
	ENSG00000184009	ACTG1	ENSG00000228474	OST4	ENSG00000143409	ACTG1			ENSG00000064726	BTBD1	ENSG00000242349	NPPA-AS1	ENSG00000173221	GLRX	ENSG00000111615	KRR1							ENSG00000017260	ATP2C1	ENSG00000023697	DERA	ENSG00000071082	RPL31					ENSG00000173083	HPSE	ENSG00000170271	FAXDC2
	ENSG00000075624	ACTB	ENSG00000168615	ADAM9	ENSG00000151575	ACTB			ENSG00000075413	MARK3	ENSG00000132824	SERINC3	ENSG00000165672	PRDX3	ENSG00000071082	RPL31							ENSG00000137154	RPS6	ENSG00000185651	UBE2L3	ENSG00000160014	CALM3					ENSG00000166681	NGFRAP1	ENSG00000136003	ISCU
	ENSG00000196126	HLA-DRB1	ENSG00000248309	MEF2C-AS1	ENSG00000174456	HLA-DRB1			ENSG00000169180	XPO6	ENSG00000015532	XYLT2	ENSG00000163041	H3F3A	ENSG00000159069	FBXW5							ENSG00000114784	EIF1B	ENSG00000142089	IFITM3	ENSG00000163728	TTC14					ENSG00000078618	NRD1	ENSG00000187097	ENTPD5
	ENSG00000204592	HLA-E	ENSG00000188404	SELL	ENSG00000233927	HLA-E			ENSG00000102580	DNAJC3	ENSG00000138081	FBXO11	ENSG00000188554	NBR1	ENSG00000174903	RAB1B							ENSG00000087087	SRRT	ENSG00000044115	CTNNA1	ENSG00000074966	TXK					ENSG00000089048	ESF1	ENSG00000009790	TRAF3IP3
	ENSG00000102316	MAGED2	ENSG00000165775	FUNDC2	ENSG00000145241	MAGED2			ENSG00000107874	CUEDC2	ENSG00000066926	FECH	ENSG00000100994	PYGB	ENSG00000130956	HABP4							ENSG00000136167	LCP1	ENSG00000251562	MALAT1	ENSG00000164587	RPS14					ENSG00000125691	RPL23	ENSG00000161911	TREML1
	ENSG00000184500	PROS1	ENSG00000113387	SUB1	ENSG00000116221	PROS1			ENSG00000170323	FABP4	ENSG00000178950	GAK	ENSG00000166887	VPS39	ENSG00000165775	FUNDC2							ENSG00000115268	RPS15	ENSG00000104765	BNIP3L	ENSG00000235162	C12orf75					ENSG00000253394	LINC00534	ENSG00000129353	SLC44A2
	ENSG00000072110	ACTN1	ENSG00000115290	GRB14	ENSG00000100439	ACTN1			ENSG00000127328	RAB3IP	ENSG00000264964		ENSG00000011600	TYROBP	ENSG00000105711	SCN1B							ENSG00000182923	CEP63	ENSG00000110719	TCIRG1	ENSG00000099785	MARCH2					ENSG00000145734	BDP1	ENSG00000145425	RPS3A
	ENSG00000149932	TMEM219	ENSG00000214194	LINC00998	ENSG00000137154	TMEM219			ENSG00000095637	SORBS1	ENSG00000100362	PVALB	ENSG00000134602		ENSG00000176871	WSB2							ENSG00000134419	RPS15A	ENSG00000143947	RPS27A	ENSG00000133318	RTN3					ENSG00000047365	ARAP2	ENSG00000213741	RPS29
	ENSG00000162909	CAPN2	ENSG00000112799	LY86	ENSG00000150093	CAPN2			ENSG00000103316	CRYM	ENSG00000142192	APP	ENSG00000100227	POLDIP3	ENSG00000177410	ZFAS1							ENSG00000163191	S100A11	ENSG00000158985	CDC42SE2	ENSG00000150093	ITGB1					ENSG00000076650	GPATCH1	ENSG00000107890	ANKRD26
	ENSG00000123349	PFDN5	ENSG00000121552	CSTA	ENSG00000077984	PFDN5			ENSG00000100297	MCM5	ENSG00000144893	MED12L	ENSG00000104907	TRMT1	ENSG00000174780	SRP72							ENSG00000163812	ZDHHC3	ENSG00000109920	FNBP4	ENSG00000130811	EIF3G					ENSG00000100345	MYH9	ENSG00000146859	TMEM140
	ENSG00000253394	LINC00534	ENSG00000163346	PBXIP1	ENSG00000115268	LINC00534			ENSG00000139684	ESD	ENSG00000179348	GATA2	ENSG00000136167	LCP1	ENSG00000131508	UBE2D2							ENSG00000068650	ATP11A	ENSG00000145425	RPS3A	ENSG00000108465	CDK5RAP3					ENSG00000211772	TRBC2	ENSG00000197958	RPL12
	ENSG00000130429	ARPC1B	ENSG00000177337	DLGAP1-AS1	ENSG00000095303	ARPC1B			ENSG00000136709	WDR33	ENSG00000214013	GANC	ENSG00000100300	TSPO	ENSG00000160691	SHC1							ENSG00000072818	ACAP1	ENSG00000081237	PTPRC	ENSG00000197635	DPP4					ENSG00000172270	BSG	ENSG00000100614	PPM1A
	ENSG00000184007	PTP4A2	ENSG00000118855	MFSD1	ENSG00000164587	PTP4A2			ENSG00000141349	G6PC3	ENSG00000015153	YAF2	ENSG00000120688	WBP4	ENSG00000171862	PTEN							ENSG00000169100	SLC25A6	ENSG00000108107	RPL28	ENSG00000231500	RPS18					ENSG00000110321	EIF4G2	ENSG00000110013	SIAE
	ENSG00000005020	SKAP2	ENSG00000151466	SCLT1	ENSG00000071082	SKAP2			ENSG00000225528		ENSG00000204574	ABCF1	ENSG00000147065	MSN	ENSG00000067334	DNTTIP2							ENSG00000104870	FCGRT	ENSG00000179144	GIMAP7	ENSG00000106034	CPED1					ENSG00000204420	C6orf25	ENSG00000178057	NDUFAF3
	ENSG00000115268	RPS15	ENSG00000154582	TCEB1	ENSG00000185222	RPS15			ENSG00000257261		ENSG00000136021	SCYL2	ENSG00000189308	LIN54	ENSG00000125870	SNRPB2							ENSG00000120265	PCMT1	ENSG00000087086	FTL	ENSG00000130429	ARPC1B					ENSG00000184009	ACTG1	ENSG00000084734	GCKR
	ENSG00000243317	C7orf73	ENSG00000034713	GABARAPL2	ENSG00000038219	C7orf73			ENSG00000087157	PGS1	ENSG00000132604	TERF2	ENSG00000229344		ENSG00000131236	CAP1							ENSG00000096384	HSP90AB1	ENSG00000102893	PHKB	ENSG00000233927	RPS28					ENSG00000196924	FLNA	ENSG00000196199	MPHOSPH8
	ENSG00000092841	MYL6	ENSG00000125743	SNRPD2	ENSG00000147403	MYL6			ENSG00000246448		ENSG00000021776	AQR	ENSG00000185787	MORF4L1	ENSG00000008517	IL32							ENSG00000150637	CD226	ENSG00000142541	RPL13A	ENSG00000148303	RPL7A					ENSG00000095303	PTGS1	ENSG00000172809	RPL38
	ENSG00000198034	RPS4X	ENSG00000170889	RPS9	ENSG00000108846	RPS4X			ENSG00000125779	PANK2	ENSG00000161013	MGAT4B	ENSG00000108443	RPS6KB1	ENSG00000101367	MAPRE1							ENSG00000137942	FNBP1L	ENSG00000198625	MDM4	ENSG00000108298	RPL19					ENSG00000129636	ITFG1	ENSG00000085117	CD82
	ENSG00000125868	DSTN	ENSG00000174748	RPL15	ENSG00000204397	DSTN			ENSG00000185630	PBX1	ENSG00000103194	USP10	ENSG00000046651	OFD1	ENSG00000158411	MITD1							ENSG00000110700	RPS13	ENSG00000171988	JMJD1C	ENSG00000067225	PKM					ENSG00000163492	CCDC141	ENSG00000198000	NOL8
	ENSG00000108848	LUC7L3	ENSG00000104870	FCGRT	ENSG00000068903	LUC7L3			ENSG00000129187	DCTD	ENSG00000178177	LCORL	ENSG00000130939	UBE4B	ENSG00000151136	BTBD11							ENSG00000063177	RPL18	ENSG00000003436	TFPI	ENSG00000185651	UBE2L3					ENSG00000169241	SLC50A1	ENSG00000088179	PTPN4
	ENSG00000135976	ANKRD36	ENSG00000156206	C15orf26	ENSG00000168118	ANKRD36			ENSG00000094975	SUCO	ENSG00000108588	CCDC47	ENSG00000213625	LEPROT	ENSG00000198833	UBE2J1							ENSG00000006715	VPS41	ENSG00000233927	RPS28	ENSG00000196126	HLA-DRB1					ENSG00000104324	CPQ	ENSG00000167468	GPX4
	ENSG00000174501	ANKRD36C	ENSG00000105835	NAMPT	ENSG00000183597	ANKRD36C			ENSG00000053371	AKR7A2	ENSG00000153006	SREK1IP1	ENSG00000005187	ACSM3	ENSG00000035928	RFC1							ENSG00000185896	LAMP1	ENSG00000133275	CSNK1G2	ENSG00000104765	BNIP3L					ENSG00000104763	ASAH1	ENSG00000111371	SLC38A1
	ENSG00000140682	TGFB1I1	ENSG00000108946	PRKAR1A	ENSG00000159348	TGFB1I1			ENSG00000142046	TMEM91	ENSG00000236320	SLFN14	ENSG00000169621	APLF	ENSG00000123106	CCDC91							ENSG00000124228	DDX27	ENSG00000102879	CORO1A	ENSG00000184922	FMNL1					ENSG00000173264	GPR137	ENSG00000114391	RPL24
	ENSG00000114391	RPL24	ENSG00000233452	STXBP5-AS1	ENSG00000272053	RPL24			ENSG00000075790	BCAP29	ENSG00000197122	SRC	ENSG00000147853	AK3	ENSG00000122417	ODF2L							ENSG00000118482	PHF3	ENSG00000075945	KIFAP3	ENSG00000104324	CPQ					ENSG00000136942	RPL35	ENSG00000081059	TCF7
	ENSG00000140830	TXNL4B	ENSG00000188026	RILPL1	ENSG00000140682	TXNL4B			ENSG00000089053	ANAPC5	ENSG00000152818	UTRN	ENSG00000156931	VPS8	ENSG00000112339	HBS1L							ENSG00000136891	TEX10	ENSG00000272053		ENSG00000067560	RHOA					ENSG00000149273	RPS3	ENSG00000211899	IGHM
	ENSG00000149806	FAU	ENSG00000150093	ITGB1	ENSG00000122026	FAU			ENSG00000224805	LINC00853	ENSG00000260017		ENSG00000168395	ING5	ENSG00000167645	YIF1B							ENSG00000166963	MAP1A	ENSG00000105374	NKG7	ENSG00000228651						ENSG00000233927	RPS28	ENSG00000140682	TGFB1I1
	ENSG00000111640	GAPDH	ENSG00000108960	MMD	ENSG00000163041	GAPDH			ENSG00000167658	EEF2	ENSG00000173915	USMG5	ENSG00000108349	CASC3	ENSG00000105372	RPS19							ENSG00000189067	LITAF	ENSG00000102265	TIMP1	ENSG00000104904	OAZ1					ENSG00000119862	LGALSL	ENSG00000142657	PGD
	ENSG00000129636	ITFG1	ENSG00000160593	AMICA1	ENSG00000023191	ITFG1			ENSG00000163430	FSTL1	ENSG00000171862	PTEN	ENSG00000198900	TOP1	ENSG00000111670	GNPTAB							ENSG00000137267	TUBB2A	ENSG00000182872	RBM10	ENSG00000122406	RPL5					ENSG00000104805	NUCB1	ENSG00000135404	CD63
	ENSG00000153071	DAB2	ENSG00000076770	MBNL3	ENSG00000170271	DAB2			ENSG00000114098	ARMC8	ENSG00000166925	TSC22D4	ENSG00000163320	CGGBP1	ENSG00000245910	SNHG6							ENSG00000101057	MYBL2	ENSG00000172809	RPL38	ENSG00000106211	HSPB1					ENSG00000146376	ARHGAP18	ENSG00000163110	PDLIM5
	ENSG00000069493	CLEC2D	ENSG00000259719		ENSG00000138798	CLEC2D			ENSG00000110422	HIPK3	ENSG00000255633	MTRNR2L9	ENSG00000198876	DCAF12	ENSG00000182150	ERCC6L2							ENSG00000064601	CTSA	ENSG00000091592	NLRP1	ENSG00000114942	EEF1B2					ENSG00000148834	GSTO1	ENSG00000119636	CCDC176
	ENSG00000166963	MAP1A	ENSG00000253394	LINC00534	ENSG00000074800	MAP1A			ENSG00000122862	SRGN	ENSG00000156642	NPTN	ENSG00000059758	CDK17	ENSG00000173264	GPR137							ENSG00000134001	EIF2S1	ENSG00000105193	RPS16	ENSG00000198000	NOL8					ENSG00000135486	HNRNPA1	ENSG00000136810	TXN
	ENSG00000160211	G6PD	ENSG00000026025	VIM	ENSG00000105193	G6PD			ENSG00000140829	DHX38	ENSG00000184500	PROS1	ENSG00000137710	RDX	ENSG00000114942	EEF1B2							ENSG00000140990	NDUFB10	ENSG00000197746	PSAP	ENSG00000167286	CD3D					ENSG00000142534	RPS11	ENSG00000028839	TBPL1
	ENSG00000108107	RPL28	ENSG00000130592	LSP1	ENSG00000100532	RPL28			ENSG00000236397	DDX11L2	ENSG00000111647	UHRF1BP1L	ENSG00000187741	FANCA	ENSG00000215302								ENSG00000100722	ZC3H14	ENSG00000007392	LUC7L	ENSG00000119707	RBM25					ENSG00000034510	TMSB10	ENSG00000163466	ARPC2
	ENSG00000112308	C6orf62	ENSG00000204472	AIF1	ENSG00000133318	C6orf62			ENSG00000139644	TMBIM6	ENSG00000128383	APOBEC3A	ENSG00000136147	PHF11	ENSG00000171433	GLOD5							ENSG00000198242	RPL23A	ENSG00000078618	NRD1	ENSG00000088826	SMOX					ENSG00000196683	TOMM7	ENSG00000160014	CALM3
	ENSG00000132471	WBP2	ENSG00000105372	RPS19	ENSG00000213741	WBP2			ENSG00000107745	MICU1	ENSG00000080371	RAB21	ENSG00000140829	DHX38	ENSG00000140299	BNIP2							ENSG00000211829	TRDC	ENSG00000116824	CD2	ENSG00000152601	MBNL1					ENSG00000159840	ZYX	ENSG00000069493	CLEC2D
	ENSG00000097033	SH3GLB1	ENSG00000223298	RNY3P8	ENSG00000159346	SH3GLB1			ENSG00000148346	LCN2	ENSG00000141140	MYO19	ENSG00000085514	PILRA	ENSG00000101596	SMCHD1							ENSG00000058673	ZC3H11A	ENSG00000076108	BAZ2A	ENSG00000198898	CAPZA2					ENSG00000237805		ENSG00000102230	PCYT1B
	ENSG00000159346	ADIPOR1	ENSG00000143947	RPS27A	ENSG00000132485	ADIPOR1			ENSG00000035403	VCL	ENSG00000116198	CEP104	ENSG00000143420	ENSA	ENSG00000151748	SAV1							ENSG00000179632	MAF1	ENSG00000131018	SYNE1	ENSG00000198168	SVIP					ENSG00000088826	SMOX	ENSG00000154917	RAB6B
	ENSG00000136003	ISCU	ENSG00000100300	TSPO	ENSG00000235162	ISCU			ENSG00000106682	EIF4H	ENSG00000100503	NIN	ENSG00000168116	KIAA1586	ENSG00000158062	UBXN11							ENSG00000171490	RSL1D1	ENSG00000197561	ELANE	ENSG00000147162	OGT					ENSG00000165775	FUNDC2	ENSG00000131469	RPL27
	ENSG00000165775	FUNDC2	ENSG00000247556	OIP5-AS1	ENSG00000173083	FUNDC2			ENSG00000101972	STAG2	ENSG00000138767	CNOT6L	ENSG00000266356		ENSG00000142534	RPS11							ENSG00000066697	MSANTD3	ENSG00000118058	KMT2A	ENSG00000172757	CFL1					ENSG00000136003	ISCU	ENSG00000177556	ATOX1
	ENSG00000122862	SRGN	ENSG00000125356	NDUFA1	ENSG00000152601	SRGN			ENSG00000111913	FAM65B	ENSG00000090565	RAB11FIP3	ENSG00000149177	PTPRJ	ENSG00000101773	RBBP8							ENSG00000160255	ITGB2	ENSG00000117640	MTFR1L	ENSG00000111371	SLC38A1					ENSG00000147604	RPL7	ENSG00000047410	TPR
	ENSG00000133318	RTN3	ENSG00000166340	TPP1	ENSG00000140307	RTN3			ENSG00000178057	NDUFAF3	ENSG00000223609	HBD	ENSG00000140564	FURIN	ENSG00000135709	KIAA0513							ENSG00000170271	FAXDC2	ENSG00000247774	PCED1B-AS1	ENSG00000131469	RPL27					ENSG00000112977	DAP	ENSG00000109920	FNBP4
	ENSG00000101082	SLA2	ENSG00000142534	RPS11	ENSG00000115590	SLA2			ENSG00000230773		ENSG00000126254	RBM42	ENSG00000168067	MAP4K2	ENSG00000005810	MYCBP2							ENSG00000111640	GAPDH	ENSG00000163386	NBPF10	ENSG00000142657	PGD					ENSG00000172809	RPL38	ENSG00000149932	TMEM219
	ENSG00000177556	ATOX1	ENSG00000184900	SUMO3	ENSG00000109475	ATOX1			ENSG00000169062	UPF3A	ENSG00000185359	HGS	ENSG00000168003	SLC3A2	ENSG00000198242	RPL23A							ENSG00000134308	YWHAQ	ENSG00000141867	BRD4	ENSG00000137642	SORL1					ENSG00000147394	ZNF185	ENSG00000177731	FLII
	ENSG00000138798	EGF	ENSG00000265148	BZRAP1-AS1	ENSG00000185201	EGF			ENSG00000028116	VRK2	ENSG00000080815	PSEN1	ENSG00000138772	ANXA3	ENSG00000008988	RPS20							ENSG00000153317	ASAP1	ENSG00000136003	ISCU	ENSG00000023734	STRAP					ENSG00000213741	RPS29	ENSG00000146414	SHPRH
	ENSG00000119862	LGALSL	ENSG00000158869	FCER1G	ENSG00000117616	LGALSL			ENSG00000197563	PIGN	ENSG00000178980	SEPW1	ENSG00000072858	SIDT1	ENSG00000122203	KIAA1191							ENSG00000110880	CORO1C	ENSG00000129657	SEC14L1	ENSG00000139626	ITGB7					ENSG00000180879	SSR4	ENSG00000138757	G3BP2
	ENSG00000157538	DSCR3	ENSG00000105887	MTPN	ENSG00000173210	DSCR3			ENSG00000069869	NEDD4	ENSG00000101367	MAPRE1	ENSG00000134108	ARL8B	ENSG00000183431	SF3A3							ENSG00000168958	MFF	ENSG00000115760	BIRC6	ENSG00000113140	SPARC					ENSG00000174953	DHX36	ENSG00000109475	RPL34
	ENSG00000116754	SRSF11	ENSG00000149600	COMMD7	ENSG00000188846	SRSF11			ENSG00000163655	GMPS	ENSG00000249307	LINC01088	ENSG00000237805		ENSG00000112077	RHAG							ENSG00000149100	EIF3M	ENSG00000173660	UQCRH	ENSG00000108846	ABCC3					ENSG00000127527	EPS15L1	ENSG00000233927	RPS28
	ENSG00000166441	RPL27A	ENSG00000254786		ENSG00000263563	RPL27A			ENSG00000125995	ROMO1	ENSG00000133318	RTN3	ENSG00000078140	UBE2K	ENSG00000198265	HELZ							ENSG00000134242	PTPN22	ENSG00000163728	TTC14	ENSG00000009307	CSDE1					ENSG00000167460	TPM4	ENSG00000166340	TPP1
	ENSG00000120885	CLU	ENSG00000067225	PKM	ENSG00000135334	CLU			ENSG00000089006	SNX5	ENSG00000100030	MAPK1	ENSG00000115165	CYTIP	ENSG00000140307	GTF2A2							ENSG00000173210	ABLIM3	ENSG00000147168	IL2RG	ENSG00000167978	SRRM2					ENSG00000198668	CALM1	ENSG00000139626	ITGB7
	ENSG00000087206	UIMC1	ENSG00000168461	RAB31	ENSG00000198918	UIMC1			ENSG00000136929	HEMGN	ENSG00000151657	KIN	ENSG00000236304		ENSG00000110455	ACCS							ENSG00000072858	SIDT1	ENSG00000166887	VPS39	ENSG00000180879	SSR4					ENSG00000131236	CAP1	ENSG00000105835	NAMPT
	ENSG00000149564	ESAM	ENSG00000086200	IPO11	ENSG00000170043	ESAM			ENSG00000110455	ACCS	ENSG00000196911	KPNA5	ENSG00000185359	HGS	ENSG00000103876	FAH							ENSG00000132589	FLOT2			ENSG00000168028	RPSA					ENSG00000160856	FCRL3	ENSG00000245164	LINC00861
	ENSG00000099817	POLR2E	ENSG00000163961	RNF168	ENSG00000149806	POLR2E			ENSG00000211896	IGHG1	ENSG00000175463	TBC1D10C	ENSG00000179361	ARID3B	ENSG00000134574	DDB2							ENSG00000177954	RPS27			ENSG00000134419	RPS15A					ENSG00000124733	MEA1	ENSG00000083845	RPS5
	ENSG00000160310	PRMT2	ENSG00000143742	SRP9	ENSG00000100201	PRMT2			ENSG00000112308	C6orf62	ENSG00000137449	CPEB2	ENSG00000068831	RASGRP2	ENSG00000047644	WWC3							ENSG00000178952	TUFM			ENSG00000198034	RPS4X					ENSG00000166974	MAPRE2	ENSG00000239839	DEFA3
	ENSG00000110934	BIN2	ENSG00000164924	YWHAZ	ENSG00000173660	BIN2			ENSG00000105254	TBCB	ENSG00000160584	SIK3	ENSG00000175155	YPEL2	ENSG00000131828	PDHA1							ENSG00000111674	ENO2			ENSG00000183283	DAZAP2					ENSG00000124333	VAMP7	ENSG00000166963	MAP1A
	ENSG00000101335	MYL9	ENSG00000131042	LILRB2	ENSG00000169764	MYL9			ENSG00000121848	RNF115	ENSG00000108370	RGS9	ENSG00000186591	UBE2H	ENSG00000211896	IGHG1							ENSG00000107937	GTPBP4			ENSG00000140264	SERF2					ENSG00000196531	NACA	ENSG00000125868	DSTN
	ENSG00000128272	ATF4	ENSG00000152601	MBNL1	ENSG00000134668	ATF4			ENSG00000197142	ACSL5	ENSG00000156738	MS4A1	ENSG00000211899	IGHM	ENSG00000240225	ZNF542							ENSG00000113407	TARS			ENSG00000071553	ATP6AP1					ENSG00000089157	RPLP0	ENSG00000009307	CSDE1
	ENSG00000146376	ARHGAP18	ENSG00000163931	TKT	ENSG00000175387	ARHGAP18			ENSG00000099204	ABLIM1	ENSG00000136758	YME1L1	ENSG00000062194	GPBP1	ENSG00000273143								ENSG00000101361	NOP56			ENSG00000166598	HSP90B1					ENSG00000119632	IFI27L2	ENSG00000011198	ABHD5
	ENSG00000087460	GNAS	ENSG00000138772	ANXA3	ENSG00000197746	GNAS			ENSG00000100319	ZMAT5	ENSG00000134909	ARHGAP32	ENSG00000196565	HBG2	ENSG00000123349	PFDN5							ENSG00000204628	GNB2L1			ENSG00000115607	IL18RAP					ENSG00000204628	GNB2L1	ENSG00000223609	HBD
	ENSG00000156931	VPS8	ENSG00000234456	MAGI2-AS3	ENSG00000105369	VPS8			ENSG00000248242		ENSG00000158825	CDA	ENSG00000116701	NCF2									ENSG00000198814	GK			ENSG00000101558	VAPA					ENSG00000213672	NCKIPSD	ENSG00000110651	CD81
	ENSG00000081154	PCNP	ENSG00000187741	FANCA	ENSG00000113851	PCNP			ENSG00000112685	EXOC2	ENSG00000149177	PTPRJ	ENSG00000163104	SMARCAD1									ENSG00000130811	EIF3G			ENSG00000149806	FAU					ENSG00000125354	38961	ENSG00000150045	KLRF1
	ENSG00000172794	RAB37	ENSG00000138735	PDE5A	ENSG00000124333	RAB37			ENSG00000114541	FRMD4B	ENSG00000113328	CCNG1	ENSG00000204323	SMIM5									ENSG00000008018	PSMB1			ENSG00000185909	KLHDC8B					ENSG00000131018	SYNE1	ENSG00000228651
	ENSG00000112096	SOD2	ENSG00000100351	GRAP2	ENSG00000138279	SOD2			ENSG00000267321		ENSG00000137073	UBAP2	ENSG00000173915	USMG5									ENSG00000166164	BRD7			ENSG00000095303	PTGS1					ENSG00000168685	IL7R	ENSG00000135821	GLUL
	ENSG00000129657	SEC14L1	ENSG00000134202	GSTM3	ENSG00000162909	SEC14L1			ENSG00000162645	GBP2	ENSG00000058673	ZC3H11A	ENSG00000183621	ZNF438									ENSG00000134330	IAH1			ENSG00000152795	HNRNPDL					ENSG00000100888	CHD8	ENSG00000111540	RAB5B
	ENSG00000089327	FXYD5	ENSG00000134333	LDHA	ENSG00000136942	FXYD5			ENSG00000140750	ARHGAP17	ENSG00000156689	GLYATL2	ENSG00000165168	CYBB									ENSG00000168036	CTNNB1			ENSG00000059377	TBXAS1					ENSG00000156931	VPS8	ENSG00000100941	PNN
	ENSG00000012822	CALCOCO1	ENSG00000126581	BECN1	ENSG00000110880	CALCOCO1			ENSG00000177879	AP3S1	ENSG00000164463	CREBRF	ENSG00000074603	DPP8									ENSG00000112306	RPS12			ENSG00000127527	EPS15L1					ENSG00000074800	ENO1	ENSG00000251562	MALAT1
	ENSG00000113732	ATP6V0E1	ENSG00000122694	GLIPR2	ENSG00000149932	ATP6V0E1			ENSG00000183172	SMDT1	ENSG00000152926	ZNF117	ENSG00000084234	APLP2									ENSG00000198898	CAPZA2			ENSG00000069493	CLEC2D					ENSG00000100439	ABHD4	ENSG00000003436	TFPI
	ENSG00000059377	TBXAS1	ENSG00000087086	FTL	ENSG00000111644	TBXAS1			ENSG00000163904	SENP2	ENSG00000129534	MIS18BP1	ENSG00000051523	CYBA									ENSG00000145425	RPS3A			ENSG00000188846	RPL14					ENSG00000166963	MAP1A	ENSG00000196954	CASP4
	ENSG00000171863	RPS7	ENSG00000123091	RNF11	ENSG00000112977	RPS7			ENSG00000109184	DCUN1D4	ENSG00000177565	TBL1XR1	ENSG00000179195	ZNF664									ENSG00000107099	DOCK8			ENSG00000013441	CLK1					ENSG00000141279	NPEPPS	ENSG00000100243	CYB5R3
	ENSG00000083845	RPS5	ENSG00000228651		ENSG00000147065	RPS5			ENSG00000140853	NLRC5	ENSG00000139835	GRTP1	ENSG00000117475	BLZF1									ENSG00000138757	G3BP2			ENSG00000067365	METTL22					ENSG00000113391	FAM172A	ENSG00000174456	C12orf76
	ENSG00000145734	BDP1	ENSG00000124762	CDKN1A	ENSG00000198843	BDP1			ENSG00000182287	AP1S2	ENSG00000108883	EFTUD2	ENSG00000198948	MFAP3L									ENSG00000177156	TALDO1			ENSG00000158985	CDC42SE2					ENSG00000102901	CENPT	ENSG00000172543	CTSW
	ENSG00000089157	RPLP0	ENSG00000062716	VMP1	ENSG00000115652	RPLP0			ENSG00000107021	TBC1D13	ENSG00000138190	EXOC6	ENSG00000140400	MAN2C1									ENSG00000132341	RAN			ENSG00000172270	BSG					ENSG00000048740	CELF2	ENSG00000185946	RNPC3
	ENSG00000137818	RPLP1	ENSG00000267243		ENSG00000099817	RPLP1			ENSG00000112851	ERBB2IP	ENSG00000256618	MTRNR2L1	ENSG00000081087	OSTM1									ENSG00000138798	EGF			ENSG00000047597	XK					ENSG00000167461	RAB8A	ENSG00000163564	PYHIN1
	ENSG00000147604	RPL7	ENSG00000084070	SMAP2	ENSG00000125691	RPL7			ENSG00000115875	SRSF7	ENSG00000112079	STK38	ENSG00000147874	HAUS6									ENSG00000119535	CSF3R			ENSG00000070961	ATP2B1					ENSG00000067225	PKM	ENSG00000161547	SRSF2
	ENSG00000180879	SSR4	ENSG00000111679	PTPN6	ENSG00000069493	SSR4			ENSG00000216863	LY86-AS1	ENSG00000152484	USP12	ENSG00000073921	PICALM									ENSG00000123104	ITPR2			ENSG00000119397	CNTRL					ENSG00000149564	ESAM	ENSG00000143409	FAM63A
	ENSG00000160058	BSDC1	ENSG00000170043	TRAPPC1	ENSG00000104904	BSDC1			ENSG00000213931	HBE1	ENSG00000130414	NDUFA10	ENSG00000165006	UBAP1									ENSG00000055609	KMT2C			ENSG00000188404	SELL					ENSG00000114391	RPL24	ENSG00000137818	RPLP1
	ENSG00000111644	ACRBP	ENSG00000138376	BARD1	ENSG00000148303	ACRBP			ENSG00000132478	UNK	ENSG00000109572	CLCN3	ENSG00000162664	ZNF326									ENSG00000067560	RHOA			ENSG00000122026	RPL21					ENSG00000137801	THBS1	ENSG00000105369	CD79A
	ENSG00000125691	RPL23	ENSG00000172757	CFL1	ENSG00000120885	RPL23			ENSG00000204264	PSMB8	ENSG00000163399	ATP1A1	ENSG00000110321	EIF4G2									ENSG00000233276	GPX1			ENSG00000129636	ITFG1					ENSG00000158869	FCER1G	ENSG00000120594	PLXDC2
	ENSG00000135486	HNRNPA1	ENSG00000123329	ARHGAP9	ENSG00000140386	HNRNPA1			ENSG00000197601	FAR1	ENSG00000165025	SYK	ENSG00000113328	CCNG1									ENSG00000124333	VAMP7			ENSG00000092841	MYL6					ENSG00000142657	PGD	ENSG00000129657	SEC14L1
	ENSG00000135821	GLUL	ENSG00000118260	CREB1	ENSG00000196126	GLUL			ENSG00000104687	GSR	ENSG00000105851	PIK3CG	ENSG00000233822	HIST1H2BN									ENSG00000138688	KIAA1109			ENSG00000140682	TGFB1I1					ENSG00000106537	TSPAN13	ENSG00000116001	TIA1
	ENSG00000114942	EEF1B2	ENSG00000184014	DENND5A	ENSG00000101082	EEF1B2			ENSG00000255028		ENSG00000124302	CHST8	ENSG00000125356	NDUFA1									ENSG00000213741	RPS29			ENSG00000266714	MYO15B					ENSG00000170271	FAXDC2	ENSG00000168734	PKIG
	ENSG00000140022	STON2	ENSG00000067167	TRAM1	ENSG00000172270	STON2			ENSG00000115762	PLEKHB2	ENSG00000162654	GBP4	ENSG00000149600	COMMD7									ENSG00000010671	BTK			ENSG00000156738	MS4A1					ENSG00000228651		ENSG00000213654	GPSM3
	ENSG00000143761	ARF1	ENSG00000112695	COX7A2	ENSG00000114391	ARF1			ENSG00000011454	RABGAP1	ENSG00000163563	MNDA	ENSG00000111790	FGFR1OP2									ENSG00000128595	CALU			ENSG00000172932	ANKRD13D					ENSG00000251562	MALAT1	ENSG00000162909	CAPN2
	ENSG00000198843		ENSG00000130811	EIF3G	ENSG00000166974				ENSG00000119535	CSF3R	ENSG00000161813	LARP4	ENSG00000172349	IL16									ENSG00000188846	RPL14			ENSG00000173083	HPSE					ENSG00000136279	DBNL	ENSG00000166598	HSP90B1
	ENSG00000144713	RPL32	ENSG00000155096	AZIN1	ENSG00000087460	RPL32			ENSG00000104763	ASAH1	ENSG00000198736	MSRB1	ENSG00000153006	SREK1IP1									ENSG00000137845	ADAM10			ENSG00000159348	CYB5R1					ENSG00000231500	RPS18	ENSG00000083896	YTHDC1
	ENSG00000100243	CYB5R3	ENSG00000168116	KIAA1586	ENSG00000089327	CYB5R3			ENSG00000145012	LPP	ENSG00000142168	SOD1	ENSG00000174175	SELP									ENSG00000148303	RPL7A			ENSG00000118181	RPS25					ENSG00000110013	SIAE	ENSG00000127838	PNKD
	ENSG00000005059	CCDC109B	ENSG00000072818	ACAP1	ENSG00000167461	CCDC109B			ENSG00000117475	BLZF1	ENSG00000197872	FAM49A	ENSG00000154144	TBRG1									ENSG00000157837	SPPL3			ENSG00000148175	STOM					ENSG00000110934	BIN2	ENSG00000100796	SMEK1
	ENSG00000247774	PCED1B-AS1	ENSG00000102265	TIMP1	ENSG00000100243	PCED1B-AS1			ENSG00000122779	TRIM24	ENSG00000115310	RTN4	ENSG00000136758	YME1L1									ENSG00000156508	EEF1A1			ENSG00000160255	ITGB2					ENSG00000112308	C6orf62	ENSG00000100650	SRSF5
	ENSG00000100650	SRSF5	ENSG00000138246	DNAJC13	ENSG00000144713	SRSF5			ENSG00000104894	CD37	ENSG00000138095	LRPPRC	ENSG00000136381	IREB2									ENSG00000104774	MAN2B1			ENSG00000196199	MPHOSPH8					ENSG00000159461	AMFR	ENSG00000184613	NELL2
	ENSG00000149357	LAMTOR1	ENSG00000164181	ELOVL7	ENSG00000100650	LAMTOR1			ENSG00000062650	WAPAL	ENSG00000140416	TPM1	ENSG00000141664	ZCCHC2									ENSG00000100351	GRAP2			ENSG00000115652	UXS1					ENSG00000108405	P2RX1	ENSG00000110700	RPS13
	ENSG00000068903	SIRT2	ENSG00000163191	S100A11	ENSG00000113328	SIRT2			ENSG00000196549	MME	ENSG00000119862	LGALSL	ENSG00000151657	KIN									ENSG00000101365	IDH3B			ENSG00000149564	ESAM					ENSG00000069667	RORA	ENSG00000089157	RPLP0
	ENSG00000147168	IL2RG	ENSG00000185222	WBP5	ENSG00000112308	IL2RG			ENSG00000180596	HIST1H2BC	ENSG00000069869	NEDD4	ENSG00000178425	NT5DC1									ENSG00000183207	RUVBL2			ENSG00000097021	ACOT7					ENSG00000161911	TREML1	ENSG00000124491	F13A1
	ENSG00000137575	SDCBP	ENSG00000152061	RABGAP1L	ENSG00000014216	SDCBP			ENSG00000167815	PRDX2	ENSG00000092108	SCFD1	ENSG00000247271	ZBED5-AS1									ENSG00000162290	DCP1A			ENSG00000147065	MSN					ENSG00000047617	ANO2	ENSG00000099817	POLR2E
	ENSG00000104904	OAZ1	ENSG00000117523	PRRC2C	ENSG00000223609	OAZ1			ENSG00000075884	ARHGAP15	ENSG00000089820	ARHGAP4	ENSG00000137073	UBAP2									ENSG00000158710	TAGLN2			ENSG00000160211	G6PD					ENSG00000196547	MAN2A2	ENSG00000131018	SYNE1
	ENSG00000137076	TLN1	ENSG00000198258	UBL5	ENSG00000116171	TLN1			ENSG00000124772	CPNE5	ENSG00000119318	RAD23B	ENSG00000152484	USP12									ENSG00000257923	CUX1			ENSG00000165949	IFI27					ENSG00000204287	HLA-DRA	ENSG00000088053	GP6
	ENSG00000003402	CFLAR	ENSG00000240497		ENSG00000156482	CFLAR			ENSG00000145439	CBR4	ENSG00000169251	NMD3	ENSG00000124198	ARFGEF2									ENSG00000075884	ARHGAP15			ENSG00000143363	PRUNE					ENSG00000198843		ENSG00000183283	DAZAP2
	ENSG00000203879	GDI1	ENSG00000164919	COX6C	ENSG00000123349	GDI1			ENSG00000090013	BLVRB	ENSG00000233452	STXBP5-AS1	ENSG00000102218	RP2									ENSG00000197756	RPL37A			ENSG00000109920	FNBP4					ENSG00000103316	CRYM	ENSG00000103876	FAH
	ENSG00000087237	CETP	ENSG00000125347	IRF1	ENSG00000204420	CETP			ENSG00000138772	ANXA3	ENSG00000132819	RBM38	ENSG00000026950	BTN3A1									ENSG00000145833	DDX46			ENSG00000177156	TALDO1					ENSG00000111674	ENO2	ENSG00000130726	TRIM28
	ENSG00000074800	ENO1	ENSG00000123636	BAZ2B	ENSG00000136810	ENO1			ENSG00000100453	GZMB	ENSG00000078140	UBE2K	ENSG00000140749	IGSF6									ENSG00000163541	SUCLG1			ENSG00000187109	NAP1L1					ENSG00000137198	GMPR	ENSG00000177455	CD19
	ENSG00000100994	PYGB	ENSG00000127947	PTPN12	ENSG00000181016	PYGB			ENSG00000069956	MAPK6	ENSG00000022277	RTFDC1	ENSG00000138722	MMRN1									ENSG00000068831	RASGRP2			ENSG00000149084	HSD17B12					ENSG00000179144	GIMAP7	ENSG00000183508	FAM46C
	ENSG00000109475	RPL34	ENSG00000127252	HRASLS	ENSG00000120265	RPL34			ENSG00000029534	ANK1	ENSG00000204710	SPDYC	ENSG00000172322	CLEC12A									ENSG00000081237	PTPRC			ENSG00000122986	HVCN1					ENSG00000172889	EGFL7	ENSG00000140830	TXNL4B
	ENSG00000135926	TMBIM1	ENSG00000084207	GSTP1	ENSG00000155903	TMBIM1			ENSG00000115756	HPCAL1	ENSG00000017260	ATP2C1	ENSG00000145734	BDP1									ENSG00000149806	FAU			ENSG00000105372	RPS19					ENSG00000110700	RPS13	ENSG00000115053	NCL
	ENSG00000131469	RPL27	ENSG00000257267	ZNF271	ENSG00000185909	RPL27			ENSG00000124657	OR2B6	ENSG00000189079	ARID2	ENSG00000013364	MVP									ENSG00000112531	QKI			ENSG00000147403	RPL10					ENSG00000176783	RUFY1	ENSG00000140416	TPM1
	ENSG00000143363	PRUNE	ENSG00000172172	MRPL13	ENSG00000160654	PRUNE			ENSG00000100359	SGSM3	ENSG00000130741	EIF2S3	ENSG00000213523	SRA1									ENSG00000112305	SMAP1			ENSG00000175054	ATR					ENSG00000156482	RPL30	ENSG00000108669	CYTH1
	ENSG00000180573	HIST1H2AC	ENSG00000012223	LTF	ENSG00000116251	HIST1H2AC			ENSG00000102699	PARP4	ENSG00000112697	TMEM30A	ENSG00000063854	HAGH									ENSG00000042062	FAM65C			ENSG00000178028	DMAP1					ENSG00000009413	REV3L	ENSG00000198898	CAPZA2
	ENSG00000117616	C1orf63	ENSG00000255079		ENSG00000103876	C1orf63			ENSG00000177324	BEND2	ENSG00000137941	TTLL7	ENSG00000142186	SCYL1									ENSG00000156482	RPL30			ENSG00000120885	CLU					ENSG00000161016	RPL8	ENSG00000023445	BIRC3
	ENSG00000159140	SON	ENSG00000106211	HSPB1	ENSG00000149273	SON			ENSG00000120594	PLXDC2	ENSG00000087303	NID2	ENSG00000205707	LYRM5									ENSG00000135930	EIF4E2			ENSG00000149932	TMEM219					ENSG00000180817	PPA1	ENSG00000134419	RPS15A
	ENSG00000119632	IFI27L2	ENSG00000184007	PTP4A2	ENSG00000171863	IFI27L2			ENSG00000156931	VPS8	ENSG00000174444	RPL4	ENSG00000154723	ATP5J									ENSG00000067057	PFKP			ENSG00000006125	AP2B1					ENSG00000170889	RPS9	ENSG00000029534	ANK1
	ENSG00000108518	PFN1	ENSG00000172322	CLEC12A	ENSG00000229117	PFN1			ENSG00000162366	PDZK1IP1	ENSG00000204614	TRIM40	ENSG00000138757	G3BP2									ENSG00000028528	SNX1			ENSG00000123636	BAZ2B					ENSG00000155657	TTN	ENSG00000135486	HNRNPA1
	ENSG00000104529	EEF1D	ENSG00000087053	MTMR2	ENSG00000134198	EEF1D			ENSG00000018280	SLC11A1	ENSG00000015133	CCDC88C	ENSG00000168615	ADAM9									ENSG00000084623	EIF3I			ENSG00000134198	TSPAN2					ENSG00000131469	RPL27	ENSG00000078618	NRD1
	ENSG00000130830	MPP1	ENSG00000183918	SH2D1A	ENSG00000196683	MPP1			ENSG00000121749	TBC1D15	ENSG00000101109	STK4	ENSG00000177200	CHD9									ENSG00000184575	XPOT			ENSG00000138279	ANXA7					ENSG00000135596	MICAL1	ENSG00000072818	ACAP1
	ENSG00000148908	RGS10	ENSG00000160014	CALM3	ENSG00000130830	RGS10			ENSG00000111684	LPCAT3	ENSG00000204642	HLA-F	ENSG00000136045	PWP1									ENSG00000154473	BUB3			ENSG00000243317	C7orf73					ENSG00000005020	SKAP2	ENSG00000108061	SHOC2
	ENSG00000171552	BCL2L1	ENSG00000161570	CCL5	ENSG00000081154	BCL2L1			ENSG00000048052	HDAC9	ENSG00000106144	CASP2	ENSG00000111912	NCOA7									ENSG00000110218	PANX1			ENSG00000108669	CYTH1					ENSG00000118181	RPS25	ENSG00000079950	STX7
	ENSG00000152795	HNRNPDL	ENSG00000168958	MFF	ENSG00000131018	HNRNPDL			ENSG00000123146	CD97	ENSG00000172262	ZNF131	ENSG00000198960	ARMCX6									ENSG00000142347	MYO1F			ENSG00000101162	TUBB1					ENSG00000029534	ANK1	ENSG00000110880	CORO1C
	ENSG00000133393	FOPNL	ENSG00000143119	CD53	ENSG00000113732	FOPNL			ENSG00000112078	KCTD20	ENSG00000101782	RIOK3	ENSG00000198752	CDC42BPB									ENSG00000089157	RPLP0			ENSG00000137818	RPLP1					ENSG00000102316	MAGED2	ENSG00000104904	OAZ1
	ENSG00000124733	MEA1	ENSG00000145335	SNCA	ENSG00000117400	MEA1			ENSG00000101844	ATG4A	ENSG00000166963	MAP1A	ENSG00000128340	RAC2									ENSG00000158406	HIST1H4H			ENSG00000198843						ENSG00000104904	OAZ1	ENSG00000088826	SMOX
	ENSG00000071553	ATP6AP1	ENSG00000138449	SLC40A1	ENSG00000114978	ATP6AP1			ENSG00000072778	ACADVL	ENSG00000156411	C14orf2	ENSG00000142347	MYO1F									ENSG00000132819	RBM38			ENSG00000184500	PROS1					ENSG00000196199	MPHOSPH8	ENSG00000170323	FABP4
	ENSG00000231500	RPS18	ENSG00000171863	RPS7	ENSG00000152795	RPS18			ENSG00000232065	LINC01063	ENSG00000146247	PHIP	ENSG00000213639	PPP1CB									ENSG00000124209	RAB22A			ENSG00000263563	UBBP4					ENSG00000168002	POLR2G	ENSG00000166441	RPL27A
	ENSG00000235162	C12orf75	ENSG00000129518	EAPP	ENSG00000114784	C12orf75			ENSG00000128915	NARG2	ENSG00000124275	MTRR	ENSG00000011105	TSPAN9									ENSG00000180353	HCLS1			ENSG00000102893	PHKB					ENSG00000087206	UIMC1	ENSG00000114942	EEF1B2
	ENSG00000152229	PSTPIP2	ENSG00000253819	LINC01151	ENSG00000047365	PSTPIP2			ENSG00000159840	ZYX	ENSG00000137409	MTCH1	ENSG00000170759	KIF5B									ENSG00000008988	RPS20			ENSG00000170271	FAXDC2					ENSG00000141524	TMC6	ENSG00000130429	ARPC1B
	ENSG00000126267	COX6B1	ENSG00000167526	RPL13	ENSG00000127527	COX6B1			ENSG00000130255	RPL36	ENSG00000162174	ASRGL1	ENSG00000204428	LY6G5C									ENSG00000103769	RAB11A			ENSG00000197746	PSAP					ENSG00000198707	CEP290	ENSG00000014216	CAPN1
	ENSG00000065534	MYLK	ENSG00000132963	POMP	ENSG00000112031	MYLK			ENSG00000108179	PPIF	ENSG00000167325	RRM1	ENSG00000150779	TIMM8B									ENSG00000176623	RMDN1			ENSG00000173210	ABLIM3					ENSG00000135218	CD36	ENSG00000180644	PRF1
	ENSG00000142534	RPS11	ENSG00000063177	RPL18	ENSG00000009307	RPS11			ENSG00000230989	HSBP1	ENSG00000121741	ZMYM2	ENSG00000156515	HK1									ENSG00000177600	RPLP2			ENSG00000171863	RPS7					ENSG00000083535	PIBF1	ENSG00000118680	MYL12B
	ENSG00000112031	MTRF1L	ENSG00000140416	TPM1	ENSG00000129636	MTRF1L			ENSG00000162747	FCGR3B	ENSG00000090376	IRAK3	ENSG00000125753	VASP									ENSG00000102265	TIMP1			ENSG00000081059	TCF7					ENSG00000167699	GLOD4	ENSG00000071553	ATP6AP1
	ENSG00000150991	UBC	ENSG00000129562	DAD1	ENSG00000137818	UBC			ENSG00000158406	HIST1H4H	ENSG00000114861	FOXP1	ENSG00000142192	APP									ENSG00000177556	ATOX1			ENSG00000156482	RPL30					ENSG00000134202	GSTM3	ENSG00000183019	C19orf59
	ENSG00000233927	RPS28	ENSG00000234231		ENSG00000110934	RPS28			ENSG00000168615	ADAM9	ENSG00000231721	LINC-PINT	ENSG00000162889	MAPKAPK2									ENSG00000008517	IL32			ENSG00000163660	CCNL1					ENSG00000163728	TTC14	ENSG00000111640	GAPDH
	ENSG00000136942	RPL35	ENSG00000115828	QPCT	ENSG00000097033	RPL35			ENSG00000119321	FKBP15	ENSG00000147854	UHRF2	ENSG00000138756	BMP2K									ENSG00000101336	HCK			ENSG00000089157	RPLP0					ENSG00000071553	ATP6AP1	ENSG00000198034	RPS4X
	ENSG00000116171	SCP2	ENSG00000134056	MRPS36	ENSG00000120727	SCP2			ENSG00000074416	MGLL	ENSG00000143033	MTF2	ENSG00000047617	ANO2									ENSG00000167642	SPINT2			ENSG00000142534	RPS11					ENSG00000141027	NCOR1	ENSG00000144713	RPL32
	ENSG00000009790	TRAF3IP3	ENSG00000178057	NDUFAF3	ENSG00000162244	TRAF3IP3			ENSG00000143514	TP53BP2	ENSG00000108946	PRKAR1A	ENSG00000152520	PAN3									ENSG00000100225	FBXO7			ENSG00000129353	SLC44A2					ENSG00000091592	NLRP1	ENSG00000149564	ESAM
	ENSG00000110700	RPS13	ENSG00000243701	LINC00883	ENSG00000135404	RPS13			ENSG00000137845	ADAM10	ENSG00000077097	TOP2B	ENSG00000114030	KPNA1									ENSG00000132965	ALOX5AP			ENSG00000111540	RAB5B					ENSG00000100813	ACIN1	ENSG00000125691	RPL23
	ENSG00000182048	TRPC2	ENSG00000231607	DLEU2	ENSG00000204628	TRPC2			ENSG00000106829	TLE4	ENSG00000170100	ZNF778	ENSG00000125733	TRIP10									ENSG00000144028	SNRNP200			ENSG00000166452	AKIP1					ENSG00000104765	BNIP3L	ENSG00000143162	CREG1
	ENSG00000071082	RPL31	ENSG00000196531	NACA	ENSG00000004534	RPL31			ENSG00000119844	AFTPH	ENSG00000159339	PADI4	ENSG00000112303	VNN2									ENSG00000152558	TMEM123			ENSG00000181016	LSMEM1					ENSG00000152404	CWF19L2	ENSG00000109854	HTATIP2
	ENSG00000213672	NCKIPSD	ENSG00000168090	COPS6	ENSG00000075624	NCKIPSD			ENSG00000138768	USO1	ENSG00000087191	PSMC5	ENSG00000249898										ENSG00000204420	C6orf25			ENSG00000132471	WBP2					ENSG00000187098	MITF	ENSG00000161813	LARP4
	ENSG00000177697	CD151	ENSG00000143977	SNRPG	ENSG00000081237	CD151			ENSG00000115935	WIPF1	ENSG00000231607	DLEU2	ENSG00000172183	ISG20									ENSG00000175063	UBE2C			ENSG00000100504	PYGL					ENSG00000135404	CD63	ENSG00000102524	TNFSF13B
	ENSG00000146416	AIG1	ENSG00000135315	KIAA1009	ENSG00000184500	AIG1			ENSG00000165525	NEMF	ENSG00000100697	DICER1	ENSG00000110330	BIRC2									ENSG00000145740	SLC30A5			ENSG00000120727	PAIP2					ENSG00000149781	FERMT3	ENSG00000131669	NINJ1
	ENSG00000107745	MICU1	ENSG00000263563	UBBP4	ENSG00000119707	MICU1			ENSG00000120885	CLU	ENSG00000185532	PRKG1	ENSG00000173626	TRAPPC3L									ENSG00000113638	TTC33			ENSG00000115875	SRSF7					ENSG00000087237	CETP	ENSG00000148175	STOM
	ENSG00000100941	PNN	ENSG00000127922	SHFM1	ENSG00000204592	PNN			ENSG00000160219	GAB3	ENSG00000138449	SLC40A1	ENSG00000135709	KIAA0513									ENSG00000065154	OAT			ENSG00000087237	CETP					ENSG00000133226	SRRM1	ENSG00000257267	ZNF271
	ENSG00000174456	C12orf76	ENSG00000066322	ELOVL1	ENSG00000254999	C12orf76			ENSG00000078269	SYNJ2	ENSG00000051825	MPHOSPH9	ENSG00000122694	GLIPR2									ENSG00000123136	DDX39A			ENSG00000198242	RPL23A					ENSG00000197324	LRP10	ENSG00000167461	RAB8A
	ENSG00000104805	NUCB1	ENSG00000150867	PIP4K2A	ENSG00000206560	NUCB1			ENSG00000153774	CFDP1	ENSG00000111790	FGFR1OP2	ENSG00000197461	PDGFA									ENSG00000150316	CWC15			ENSG00000185787	MORF4L1					ENSG00000128294	TPST2	ENSG00000103121	CMC2
	ENSG00000172270	BSG	ENSG00000267316		ENSG00000172757	BSG			ENSG00000035928	RFC1	ENSG00000163736	PPBP	ENSG00000120868	APAF1									ENSG00000189091	SF3B3			ENSG00000123146	CD97					ENSG00000134516	DOCK2	ENSG00000107819	SFXN3
	ENSG00000029534	ANK1	ENSG00000019582	CD74	ENSG00000147168	ANK1			ENSG00000113845	TIMMDC1	ENSG00000099917	MED15	ENSG00000186063	AIDA									ENSG00000137145	DENND4C			ENSG00000180573	HIST1H2AC					ENSG00000115816	CEBPZ	ENSG00000108465	CDK5RAP3
	ENSG00000158869	FCER1G	ENSG00000259483		ENSG00000103121	FCER1G			ENSG00000165283	STOML2	ENSG00000188677	PARVB	ENSG00000082153	BZW1									ENSG00000106028	SSBP1			ENSG00000105640	RPL18A					ENSG00000130592	LSP1	ENSG00000160310	PRMT2
	ENSG00000170100	ZNF778	ENSG00000187109	NAP1L1	ENSG00000003436	ZNF778			ENSG00000109381	ELF2	ENSG00000163220	S100A9	ENSG00000155542	SETD9									ENSG00000152952	PLOD2			ENSG00000167468	GPX4					ENSG00000198034	RPS4X	ENSG00000151148	UBE3B
	ENSG00000155657	TTN	ENSG00000214941	ZSWIM7	ENSG00000112335	TTN			ENSG00000164171	ITGA2	ENSG00000168300	PCMTD1	ENSG00000181222	POLR2A									ENSG00000110711	AIP			ENSG00000028839	TBPL1					ENSG00000067560	RHOA	ENSG00000071082	RPL31
	ENSG00000188191	PRKAR1B	ENSG00000177600	RPLP2	ENSG00000184983	PRKAR1B			ENSG00000147394	ZNF185	ENSG00000142892	PIGK	ENSG00000132334	PTPRE									ENSG00000026025	VIM			ENSG00000087460	GNAS					ENSG00000198625	MDM4	ENSG00000134198	TSPAN2
	ENSG00000173083	HPSE	ENSG00000125691	RPL23	ENSG00000078618	HPSE			ENSG00000115268	RPS15	ENSG00000143569	UBAP2L	ENSG00000071889	FAM3A									ENSG00000125347	IRF1			ENSG00000133246	PRAM1					ENSG00000188677	PARVB	ENSG00000003402	CFLAR
	ENSG00000188243	COMMD6	ENSG00000186162	CIDECP	ENSG00000110700	COMMD6			ENSG00000138798	EGF	ENSG00000142230	SAE1	ENSG00000118900	UBN1									ENSG00000125869	LAMP5			ENSG00000054267	ARID4B					ENSG00000111640	GAPDH	ENSG00000196611	MMP1
	ENSG00000119280	C1orf198	ENSG00000240225	ZNF542	ENSG00000105640	C1orf198			ENSG00000110799	VWF	ENSG00000185658	BRWD1	ENSG00000158578	ALAS2									ENSG00000138279	ANXA7			ENSG00000135899	SP110					ENSG00000116251	RPL22	ENSG00000006576	PHTF2
	ENSG00000188229	TUBB4B	ENSG00000010610	CD4	ENSG00000108518	TUBB4B			ENSG00000164253	WDR41	ENSG00000189266	PNRC2	ENSG00000135842	FAM129A									ENSG00000168172	HOOK3			ENSG00000177556	ATOX1					ENSG00000125744	RTN2	ENSG00000104660	LEPROTL1
	ENSG00000196547	MAN2A2	ENSG00000076662	ICAM3	ENSG00000167978	MAN2A2			ENSG00000137312	FLOT1	ENSG00000197343	ZNF655	ENSG00000198730	CTR9									ENSG00000110031	LPXN			ENSG00000134539	KLRD1					ENSG00000155366	RHOC	ENSG00000154305	MIA3
	ENSG00000182866	LCK	ENSG00000178952	TUFM	ENSG00000161547	LCK			ENSG00000174891	RSRC1	ENSG00000099940	SNAP29	ENSG00000100644	HIF1A									ENSG00000103942	HOMER2			ENSG00000204628	GNB2L1					ENSG00000175390	EIF3F	ENSG00000145022	TCTA
	ENSG00000138279	ANXA7	ENSG00000175582	RAB6A	ENSG00000113391	ANXA7			ENSG00000104907	TRMT1	ENSG00000152795	HNRNPDL	ENSG00000127920	GNG11									ENSG00000092531	SNAP23			ENSG00000206549	PRSS50					ENSG00000086232	EIF2AK1	ENSG00000204628	GNB2L1
	ENSG00000003436	TFPI	ENSG00000065534	MYLK	ENSG00000156738	TFPI			ENSG00000145936	KCNMB1	ENSG00000149311	ATM	ENSG00000052841	TTC17									ENSG00000135334	AKIRIN2			ENSG00000068903	SIRT2					ENSG00000196126	HLA-DRB1	ENSG00000097021	ACOT7
	ENSG00000165702	GFI1B	ENSG00000092841	MYL6	ENSG00000126267	GFI1B			ENSG00000120690	ELF1	ENSG00000168438	CDC40	ENSG00000023902	PLEKHO1									ENSG00000130255	RPL36			ENSG00000102230	PCYT1B					ENSG00000124491	F13A1	ENSG00000010327	STAB1
	ENSG00000127947	PTPN12	ENSG00000233093	LINC00892	ENSG00000142534	PTPN12			ENSG00000162511	LAPTM5	ENSG00000122515	ZMIZ2	ENSG00000145020	AMT									ENSG00000163468	CCT3			ENSG00000161570	CCL5					ENSG00000239839	DEFA3	ENSG00000007392	LUC7L
	ENSG00000111540	RAB5B	ENSG00000197223	C1D	ENSG00000132471	RAB5B			ENSG00000149131	SERPING1	ENSG00000012124	CD22	ENSG00000108654	DDX5									ENSG00000128951	DUT			ENSG00000164691	TAGAP					ENSG00000166091	CMTM5	ENSG00000116171	SCP2
	ENSG00000151575	TEX9	ENSG00000163563	MNDA	ENSG00000153071	TEX9			ENSG00000059728	MXD1	ENSG00000152556	PFKM	ENSG00000260661										ENSG00000138378	STAT4			ENSG00000088832	FKBP1A					ENSG00000159140	SON	ENSG00000132471	WBP2
	ENSG00000120594	PLXDC2	ENSG00000175061	FAM211A-AS1	ENSG00000108946	PLXDC2			ENSG00000158604	TMED4	ENSG00000263563	UBBP4	ENSG00000089916	GPATCH2L									ENSG00000067365	METTL22			ENSG00000131018	SYNE1					ENSG00000198168	SVIP	ENSG00000095015	MAP3K1
	ENSG00000197415	VEPH1	ENSG00000135899	SP110	ENSG00000100345	VEPH1			ENSG00000147576	ADHFE1	ENSG00000091490	SEL1L3	ENSG00000130779	CLIP1									ENSG00000216895				ENSG00000065413	ANKRD44					ENSG00000135205	CCDC146	ENSG00000147403	RPL10
	ENSG00000164924	YWHAZ	ENSG00000000938	FGR	ENSG00000165169	YWHAZ			ENSG00000152601	MBNL1	ENSG00000147862	NFIB	ENSG00000124228	DDX27									ENSG00000104408	EIF3E			ENSG00000111669	TPI1					ENSG00000038219	BOD1L1	ENSG00000122224	LY9
	ENSG00000152601	MBNL1	ENSG00000117289	TXNIP	ENSG00000093010	MBNL1			ENSG00000105220	GPI	ENSG00000005175	RPAP3	ENSG00000205339	IPO7									ENSG00000156515	HK1			ENSG00000116754	SRSF11					ENSG00000159069	FBXW5	ENSG00000133393	FOPNL
	ENSG00000134198	TSPAN2	ENSG00000154589	LY96	ENSG00000125868	TSPAN2			ENSG00000101473	ACOT8	ENSG00000005187	ACSM3	ENSG00000138095	LRPPRC									ENSG00000047249	ATP6V1H			ENSG00000124333	VAMP7					ENSG00000184792	OSBP2	ENSG00000185787	MORF4L1
	ENSG00000124762	CDKN1A	ENSG00000139323	POC1B	ENSG00000071553	CDKN1A			ENSG00000100280	AP1B1	ENSG00000064115	TM7SF3	ENSG00000058063	ATP11B									ENSG00000112576	CCND3			ENSG00000160799	CCDC12					ENSG00000119280	C1orf198	ENSG00000104763	ASAH1
	ENSG00000171858	RPS21	ENSG00000204272		ENSG00000142546	RPS21			ENSG00000119383	PPP2R4	ENSG00000165280	VCP	ENSG00000131966	ACTR10									ENSG00000169567	HINT1			ENSG00000198399	ITSN2					ENSG00000172159	FRMD3	ENSG00000164258	NDUFS4
	ENSG00000047597	XK	ENSG00000114391	RPL24	ENSG00000180573	XK			ENSG00000213654	GPSM3	ENSG00000087502	ERGIC2	ENSG00000004779	NDUFAB1									ENSG00000112335	SNX3			ENSG00000131236	CAP1					ENSG00000115652	UXS1	ENSG00000166012	TAF1D
	ENSG00000138293	NCOA4	ENSG00000180879	SSR4	ENSG00000198242	NCOA4			ENSG00000167210	LOXHD1	ENSG00000162598	C1orf87	ENSG00000151789	ZNF385D									ENSG00000125354				ENSG00000173821	RNF213					ENSG00000169567	HINT1	ENSG00000023191	RNH1
	ENSG00000135334	AKIRIN2	ENSG00000142347	MYO1F	ENSG00000148175	AKIRIN2			ENSG00000179361	ARID3B	ENSG00000102893	PHKB	ENSG00000115290	GRB14									ENSG00000211456	SACM1L			ENSG00000162368	CMPK1					ENSG00000100532	CGRRF1	ENSG00000087237	CETP
	ENSG00000180596	HIST1H2BC	ENSG00000167081	PBX3	ENSG00000206549	HIST1H2BC			ENSG00000156689	GLYATL2	ENSG00000153560	UBP1	ENSG00000124491	F13A1									ENSG00000116604	MEF2D			ENSG00000057252	SOAT1					ENSG00000142102	ATHL1	ENSG00000167005	NUDT21
	ENSG00000177731	FLII	ENSG00000185621	LMLN	ENSG00000167005	FLII			ENSG00000177410	ZFAS1	ENSG00000087152	ATXN7L3	ENSG00000005022	SLC25A5									ENSG00000116685	KIAA2013			ENSG00000165169	DYNLT3					ENSG00000079277	MKNK1	ENSG00000163516	ANKZF1
	ENSG00000136810	TXN	ENSG00000124491	F13A1	ENSG00000109920	TXN			ENSG00000145431	PDGFC	ENSG00000056097	ZFR	ENSG00000156265	MAP3K7CL									ENSG00000109572	CLCN3			ENSG00000115232	ITGA4					ENSG00000177697	CD151	ENSG00000116251	RPL22
	ENSG00000143549	TPM3	ENSG00000114978	MOB1A	ENSG00000173821	TPM3			ENSG00000103569	AQP9	ENSG00000156802	ATAD2	ENSG00000000938	FGR									ENSG00000076043	REXO2			ENSG00000143162	CREG1					ENSG00000071073	MGAT4A	ENSG00000095303	PTGS1
	ENSG00000211829	TRDC	ENSG00000112306	RPS12	ENSG00000154723	TRDC			ENSG00000168038	ULK4	ENSG00000156011	PSD3	ENSG00000198829	SUCNR1									ENSG00000134375	TIMM17A			ENSG00000184009	ACTG1					ENSG00000160310	PRMT2	ENSG00000188846	RPL14
	ENSG00000103316	CRYM	ENSG00000149925	ALDOA	ENSG00000184007	CRYM			ENSG00000141127	PRPSAP2	ENSG00000165929	TC2N	ENSG00000140264	SERF2									ENSG00000103876	FAH			ENSG00000135317	SNX14					ENSG00000108679	LGALS3BP	ENSG00000119397	CNTRL
	ENSG00000136279	DBNL	ENSG00000133574	GIMAP4	ENSG00000146834	DBNL			ENSG00000165392	WRN	ENSG00000068796	KIF2A	ENSG00000172893	DHCR7									ENSG00000167005	NUDT21			ENSG00000110324	IL10RA					ENSG00000156467	UQCRB	ENSG00000100813	ACIN1
	ENSG00000156515	HK1	ENSG00000158604	TMED4	ENSG00000164118	HK1			ENSG00000111885	MAN1A1	ENSG00000138031	ADCY3	ENSG00000141030	COPS3									ENSG00000109861	CTSC			ENSG00000109854	HTATIP2					ENSG00000103995	CEP152	ENSG00000114978	MOB1A
	ENSG00000228474	OST4	ENSG00000092531	SNAP23	ENSG00000134419	OST4			ENSG00000134242	PTPN22	ENSG00000145703	IQGAP2	ENSG00000111540	RAB5B									ENSG00000089009	RPL6			ENSG00000104529	EEF1D					ENSG00000083845	RPS5	ENSG00000067560	RHOA
	ENSG00000188677	PARVB	ENSG00000085514	PILRA	ENSG00000198478	PARVB			ENSG00000086200	IPO11	ENSG00000198252	STYX	ENSG00000153815	CMIP									ENSG00000229754	CXCR2P1			ENSG00000118482	PHF3					ENSG00000125107	CNOT1	ENSG00000164587	RPS14
	ENSG00000125257	ABCC4	ENSG00000143622	RIT1	ENSG00000135838	ABCC4			ENSG00000250878	METTL21EP	ENSG00000004487	KDM1A	ENSG00000160789	LMNA									ENSG00000011009	LYPLA2			ENSG00000180596	HIST1H2BC					ENSG00000213465	ARL2	ENSG00000100600	LGMN
	ENSG00000172757	CFL1	ENSG00000169429	IL8	ENSG00000102316	CFL1			ENSG00000135365	PHF21A	ENSG00000180596	HIST1H2BC	ENSG00000130311	DDA1									ENSG00000122786	CALD1			ENSG00000074800	ENO1					ENSG00000068308	OTUD5	ENSG00000138378	STAT4
	ENSG00000114784	EIF1B	ENSG00000093010	COMT	ENSG00000163714	EIF1B			ENSG00000109670	FBXW7	ENSG00000153046	CDYL	ENSG00000131013	PPIL4									ENSG00000151465	CDC123			ENSG00000163110	PDLIM5					ENSG00000089327	FXYD5	ENSG00000149806	FAU
	ENSG00000079277	MKNK1	ENSG00000250878	METTL21EP	ENSG00000150991	MKNK1			ENSG00000067365	METTL22	ENSG00000198586	TLK1	ENSG00000204614	TRIM40									ENSG00000115271	GCA			ENSG00000174456	C12orf76					ENSG00000121774	KHDRBS1	ENSG00000177954	RPS27
	ENSG00000198478	SH3BGRL2	ENSG00000231500	RPS18	ENSG00000005020	SH3BGRL2			ENSG00000222041	LINC00152	ENSG00000147065	MSN	ENSG00000130560	UBAC1									ENSG00000100796	SMEK1			ENSG00000233452	STXBP5-AS1					ENSG00000137841	PLCB2	ENSG00000075624	ACTB
	ENSG00000111669	TPI1	ENSG00000132824	SERINC3	ENSG00000166963	TPI1			ENSG00000124151	NCOA3	ENSG00000197959	DNM3	ENSG00000062716	VMP1									ENSG00000138385	SSB			ENSG00000145734	BDP1					ENSG00000149932	TMEM219	ENSG00000135838	NPL
	ENSG00000101162	TUBB1	ENSG00000160932	LY6E	ENSG00000116560	TUBB1			ENSG00000111328	CDK2AP1	ENSG00000135709	KIAA0513	ENSG00000271043	MTRNR2L2									ENSG00000197728	RPS26			ENSG00000083845	RPS5					ENSG00000145936	KCNMB1	ENSG00000137441	FGFBP2
	ENSG00000112335	SNX3	ENSG00000086061	DNAJA1	ENSG00000124762	SNX3			ENSG00000158578	ALAS2	ENSG00000005022	SLC25A5	ENSG00000245910	SNHG6									ENSG00000154719	MRPL39			ENSG00000116824	CD2					ENSG00000102172	SMS	ENSG00000068650	ATP11A
	ENSG00000169764	UGP2	ENSG00000183621	ZNF438	ENSG00000148908	UGP2			ENSG00000182463	TSHZ2	ENSG00000165288	BRWD3	ENSG00000169251	NMD3									ENSG00000131781	FMO5			ENSG00000047365	ARAP2					ENSG00000122359	ANXA11	ENSG00000136279	DBNL
	ENSG00000140386	SCAPER	ENSG00000162910	MRPL55	ENSG00000146376	SCAPER			ENSG00000138398	PPIG	ENSG00000108349	CASC3	ENSG00000196233	LCOR									ENSG00000138629	UBL7			ENSG00000107521	HPS1					ENSG00000143110	C1orf162	ENSG00000158417	EIF5B
	ENSG00000092531	SNAP23	ENSG00000067082	KLF6	ENSG00000125257	SNAP23			ENSG00000110906	KCTD10	ENSG00000155506	LARP1	ENSG00000255633	MTRNR2L9									ENSG00000168918	INPP5D			ENSG00000129003	VPS13C					ENSG00000153071	DAB2	ENSG00000107521	HPS1
	ENSG00000143162	CREG1	ENSG00000173542	MOB1B	ENSG00000076928	CREG1			ENSG00000229117	RPL41	ENSG00000162889	MAPKAPK2	ENSG00000067167	TRAM1									ENSG00000198730	CTR9			ENSG00000134202	GSTM3					ENSG00000116962	NID1	ENSG00000117289	TXNIP
	ENSG00000181016	LSMEM1	ENSG00000232065	LINC01063	ENSG00000088832	LSMEM1			ENSG00000153561	RMND5A	ENSG00000175155	YPEL2	ENSG00000140299	BNIP2									ENSG00000150403	TMCO3			ENSG00000140319	SRP14					ENSG00000110880	CORO1C	ENSG00000115816	CEBPZ
	ENSG00000163466	ARPC2	ENSG00000223622	GSTA6P	ENSG00000167286	ARPC2			ENSG00000188177	ZC3H6	ENSG00000117691	NENF	ENSG00000099940	SNAP29									ENSG00000204136	GGTA1P			ENSG00000143409	FAM63A					ENSG00000168067	MAP4K2	ENSG00000108846	ABCC3
	ENSG00000115935	WIPF1	ENSG00000175606	TMEM70	ENSG00000118181	WIPF1			ENSG00000088833	NSFL1C	ENSG00000113369	ARRDC3	ENSG00000147649	MTDH									ENSG00000163754	GYG1			ENSG00000257267	ZNF271					ENSG00000136717	BIN1	ENSG00000136942	RPL35
	ENSG00000115523	GNLY	ENSG00000248636		ENSG00000105993	GNLY			ENSG00000103184	SEC14L5	ENSG00000028116	VRK2	ENSG00000166452	AKIP1									ENSG00000151779	NBAS			ENSG00000185187	SIGIRR					ENSG00000159348	CYB5R1	ENSG00000173915	USMG5
	ENSG00000069966	GNB5	ENSG00000110442	COMMD9	ENSG00000059377	GNB5			ENSG00000211445	GPX3	ENSG00000150779	TIMM8B	ENSG00000104412	EMC2									ENSG00000163738	MTHFD2L			ENSG00000075624	ACTB					ENSG00000015285	WAS	ENSG00000108679	LGALS3BP
	ENSG00000125744	RTN2	ENSG00000119632	IFI27L2	ENSG00000146112	RTN2			ENSG00000250061		ENSG00000237419		ENSG00000083223	ZCCHC6									ENSG00000204472	AIF1			ENSG00000112739	PRPF4B					ENSG00000168421	RHOH	ENSG00000035928	RFC1
	ENSG00000157978	LDLRAP1	ENSG00000064666	CNN2	ENSG00000198034	LDLRAP1			ENSG00000182048	TRPC2	ENSG00000141431	ASXL3	ENSG00000049656	CLPTM1L									ENSG00000163703	CRELD1			ENSG00000158869	FCER1G					ENSG00000124126	PREX1	ENSG00000175203	DCTN2
	ENSG00000184983	NDUFA6	ENSG00000081189	MEF2C	ENSG00000188229	NDUFA6			ENSG00000164237	CMBL	ENSG00000052841	TTC17	ENSG00000128789	PSMG2									ENSG00000102879	CORO1A			ENSG00000047410	TPR					ENSG00000140988	RPS2	ENSG00000097033	SH3GLB1
	ENSG00000169247	SH3TC2	ENSG00000169504	CLIC4	ENSG00000100504	SH3TC2			ENSG00000197448	GSTK1	ENSG00000165646	SLC18A2	ENSG00000164292	RHOBTB3									ENSG00000102893	PHKB			ENSG00000077420	APBB1IP					ENSG00000148180	GSN	ENSG00000174175	SELP
	ENSG00000097021	ACOT7	ENSG00000188846	RPL14	ENSG00000087206	ACOT7			ENSG00000183401	CCDC159	ENSG00000072422	RHOBTB1	ENSG00000108846	ABCC3									ENSG00000069329	VPS35			ENSG00000035928	RFC1					ENSG00000204397	CARD16	ENSG00000110696	C11orf58
	ENSG00000133112	TPT1	ENSG00000066294	CD84	ENSG00000134202	TPT1			ENSG00000100949	RABGGTA	ENSG00000145088	EAF2	ENSG00000144893	MED12L									ENSG00000175193	PARL			ENSG00000131626	PPFIA1					ENSG00000132465	IGJ	ENSG00000159720	ATP6V0D1
	ENSG00000223609	HBD	ENSG00000140105	WARS	ENSG00000137642	HBD			ENSG00000238683		ENSG00000174238	PITPNA	ENSG00000078304	PPP2R5C									ENSG00000167085	PHB			ENSG00000134668	SPOCD1					ENSG00000100504	PYGL	ENSG00000231500	RPS18
	ENSG00000132424	PNISR	ENSG00000003436	TFPI	ENSG00000119632	PNISR			ENSG00000092847	AGO1	ENSG00000153207	AHCTF1	ENSG00000069956	MAPK6									ENSG00000035403	VCL			ENSG00000100243	CYB5R3					ENSG00000069493	CLEC2D	ENSG00000119383	PPP2R4
	ENSG00000173821	RNF213	ENSG00000175334	BANF1	ENSG00000086200	RNF213			ENSG00000156642	NPTN	ENSG00000163156	SCNM1	ENSG00000232196	MTRNR2L4									ENSG00000147162	OGT			ENSG00000100994	PYGB					ENSG00000163565	IFI16	ENSG00000115268	RPS15
	ENSG00000114626	ABTB1	ENSG00000124333	VAMP7	ENSG00000160211	ABTB1			ENSG00000155189	AGPAT5	ENSG00000114030	KPNA1	ENSG00000127526	SLC35E1									ENSG00000135899	SP110			ENSG00000167461	RAB8A					ENSG00000132471	WBP2	ENSG00000113328	CCNG1
	ENSG00000161547	SRSF2	ENSG00000137267	TUBB2A	ENSG00000213465	SRSF2			ENSG00000183914	DNAH2	ENSG00000162368	CMPK1	ENSG00000180573	HIST1H2AC									ENSG00000173542	MOB1B			ENSG00000135596	MICAL1					ENSG00000196154	S100A4	ENSG00000138795	LEF1
	ENSG00000075945	KIFAP3	ENSG00000143549	TPM3	ENSG00000149084	KIFAP3					ENSG00000155749	ALS2CR12	ENSG00000198223	CSF2RA									ENSG00000100504	PYGL			ENSG00000082068	WDR70					ENSG00000102189	EEA1	ENSG00000104805	NUCB1
	ENSG00000157514	TSC22D3	ENSG00000182093	WRB	ENSG00000237805	TSC22D3					ENSG00000141030	COPS3	ENSG00000100629	CEP128									ENSG00000112695	COX7A2			ENSG00000150045	KLRF1					ENSG00000114978	MOB1A	ENSG00000047597	XK
	ENSG00000102893	PHKB	ENSG00000215302		ENSG00000072818	PHKB					ENSG00000160991	ORAI2	ENSG00000125388	GRK4									ENSG00000106537	TSPAN13			ENSG00000100439	ABHD4					ENSG00000198851	CD3E	ENSG00000247774	PCED1B-AS1
	ENSG00000120727	PAIP2	ENSG00000138698	RAP1GDS1	ENSG00000034510	PAIP2					ENSG00000109107	ALDOC	ENSG00000184640										ENSG00000177879	AP3S1			ENSG00000115738	ID2					ENSG00000117616	C1orf63	ENSG00000109066	TMEM104
	ENSG00000168010	ATG16L2	ENSG00000146425	DYNLT1	ENSG00000198000	ATG16L2					ENSG00000168003	SLC3A2	ENSG00000116266	STXBP3									ENSG00000109536	FRG1			ENSG00000102393	GLA					ENSG00000168827	GFM1	ENSG00000198356	ASNA1
	ENSG00000105993	DNAJB6	ENSG00000115738	ID2	ENSG00000135821	DNAJB6					ENSG00000249898		ENSG00000132824	SERINC3									ENSG00000102007	PLP2			ENSG00000169241	SLC50A1					ENSG00000188243	COMMD6	ENSG00000113732	ATP6V0E1
	ENSG00000100345	MYH9	ENSG00000076108	BAZ2A	ENSG00000102901	MYH9					ENSG00000119446	RBM18	ENSG00000165678	GHITM									ENSG00000135486	HNRNPA1			ENSG00000170043	TRAPPC1					ENSG00000120805	ARL1	ENSG00000234741	GAS5
	ENSG00000127824	TUBA4A	ENSG00000067560	RHOA	ENSG00000073009	TUBA4A					ENSG00000154144	TBRG1	ENSG00000182463	TSHZ2									ENSG00000166441	RPL27A			ENSG00000172183	ISG20					ENSG00000203879	GDI1	ENSG00000188191	PRKAR1B
	ENSG00000072042	RDH11	ENSG00000167552	TUBA1A	ENSG00000114209	RDH11					ENSG00000197451	HNRNPAB	ENSG00000169967	MAP3K2									ENSG00000131374	TBC1D5			ENSG00000169764	UGP2					ENSG00000118508	RAB32	ENSG00000117616	C1orf63
	ENSG00000079950	STX7	ENSG00000010404	IDS	ENSG00000143363	STX7					ENSG00000154845	PPP4R1	ENSG00000187667	WHAMMP3									ENSG00000105402	NAPA			ENSG00000099817	POLR2E					ENSG00000022267	FHL1	ENSG00000105640	RPL18A
	ENSG00000183019	C19orf59	ENSG00000104164	BLOC1S6	ENSG00000109854	C19orf59					ENSG00000178425	NT5DC1	ENSG00000175063	UBE2C									ENSG00000152795	HNRNPDL			ENSG00000079950	STX7					ENSG00000188191	PRKAR1B	ENSG00000187109	NAP1L1
	ENSG00000158710	TAGLN2	ENSG00000104904	OAZ1	ENSG00000143162	TAGLN2					ENSG00000186625	KATNA1	ENSG00000109062	SLC9A3R1									ENSG00000188243	COMMD6			ENSG00000204592	HLA-E					ENSG00000143761	ARF1	ENSG00000135968	GCC2
	ENSG00000196912	ANKRD36B	ENSG00000091317	CMTM6	ENSG00000065534	ANKRD36B					ENSG00000151247	EIF4E	ENSG00000060138	YBX3									ENSG00000099817	POLR2E			ENSG00000102096	PIM2					ENSG00000178982	EIF3K	ENSG00000138798	EGF
	ENSG00000140319	SRP14	ENSG00000133226	SRRM1	ENSG00000101335	SRP14					ENSG00000148346	LCN2	ENSG00000118680	MYL12B									ENSG00000085719	CPNE3			ENSG00000107890	ANKRD26					ENSG00000068903	SIRT2	ENSG00000122026	RPL21
	ENSG00000088053	GP6	ENSG00000070190	DAPP1	ENSG00000198258	GP6					ENSG00000158411	MITD1	ENSG00000179348	GATA2									ENSG00000100297	MCM5			ENSG00000186166	CCDC84					ENSG00000111364	DDX55	ENSG00000101236	RNF24
	ENSG00000116001	TIA1	ENSG00000177556	ATOX1	ENSG00000157538	TIA1					ENSG00000132466	ANKRD17	ENSG00000173889	PHC3									ENSG00000135046	ANXA1			ENSG00000111644	ACRBP					ENSG00000075151	EIF4G3	ENSG00000166452	AKIP1
	ENSG00000132485	ZRANB2	ENSG00000141298	SSH2	ENSG00000135218	ZRANB2					ENSG00000156265	MAP3K7CL	ENSG00000154146	NRGN									ENSG00000105671	DDX49			ENSG00000114978	MOB1A					ENSG00000090382	LYZ	ENSG00000166974	MAPRE2
	ENSG00000145592	RPL37	ENSG00000189403	HMGB1	ENSG00000122862	RPL37					ENSG00000111802	TDP2	ENSG00000080345	RIF1									ENSG00000187109	NAP1L1			ENSG00000146416	AIG1					ENSG00000138385	SSB	ENSG00000005059	CCDC109B
	ENSG00000108953	YWHAE	ENSG00000090266	NDUFB2	ENSG00000100813	YWHAE					ENSG00000145730	PAM	ENSG00000137210	TMEM14B									ENSG00000042493	CAPG			ENSG00000123329	ARHGAP9					ENSG00000102393	GLA	ENSG00000113141	IK
	ENSG00000168734	PKIG	ENSG00000206549	PRSS50	ENSG00000172794	PKIG					ENSG00000126709	IFI6	ENSG00000250334	LINC00989									ENSG00000160058	BSDC1			ENSG00000064012	CASP8					ENSG00000184007	PTP4A2	ENSG00000113851	CRBN
	ENSG00000147065	MSN	ENSG00000205930	C21orf49	ENSG00000102524	MSN					ENSG00000182117	NOP10	ENSG00000092439	TRPM7									ENSG00000160013	PTGIR			ENSG00000153922	CHD1					ENSG00000085117	CD82	ENSG00000174695	TMEM167A
	ENSG00000254999	BRK1	ENSG00000049323	LTBP1	ENSG00000233093	BRK1					ENSG00000142089	IFITM3	ENSG00000197721	CR1L									ENSG00000165168	CYBB			ENSG00000113391	FAM172A					ENSG00000134419	RPS15A	ENSG00000160799	CCDC12
	ENSG00000213741	RPS29	ENSG00000106066	CPVL	ENSG00000131469	RPS29					ENSG00000138772	ANXA3	ENSG00000173598	NUDT4									ENSG00000103275	UBE2I			ENSG00000168016	TRANK1					ENSG00000069966	GNB5	ENSG00000147604	RPL7
	ENSG00000167286	CD3D	ENSG00000137752	CASP1	ENSG00000184009	CD3D					ENSG00000151779	NBAS	ENSG00000105701	FKBP8									ENSG00000160218	TRAPPC10			ENSG00000117091	CD48					ENSG00000185787	MORF4L1	ENSG00000181163	NPM1
	ENSG00000151148	UBE3B	ENSG00000154451	GBP5	ENSG00000118680	UBE3B					ENSG00000134575	ACP2	ENSG00000088179	PTPN4									ENSG00000116266	STXBP3			ENSG00000198755	RPL10A					ENSG00000114626	ABTB1	ENSG00000185222	WBP5
	ENSG00000004534	RBM6	ENSG00000112701	SENP6	ENSG00000102893	RBM6					ENSG00000116489	CAPZA1	ENSG00000159140	SON									ENSG00000145592	RPL37			ENSG00000135821	GLUL					ENSG00000163479	SSR2	ENSG00000211829	TRDC
	ENSG00000102393	GLA	ENSG00000143669	LYST	ENSG00000204272	GLA					ENSG00000154217	PITPNC1	ENSG00000211445	GPX3									ENSG00000117533	VAMP4			ENSG00000134153	EMC7					ENSG00000005059	CCDC109B	ENSG00000158985	CDC42SE2
	ENSG00000198668	CALM1	ENSG00000131174	COX7B	ENSG00000148346	CALM1					ENSG00000140632	GLYR1	ENSG00000136238	RAC1									ENSG00000152234	ATP5A1			ENSG00000115762	PLEKHB2					ENSG00000120594	PLXDC2	ENSG00000142102	ATHL1
	ENSG00000185305	ARL15	ENSG00000122545		ENSG00000228474	ARL15					ENSG00000197694	SPTAN1	ENSG00000140932	CMTM2									ENSG00000105851	PIK3CG			ENSG00000184990	SIVA1					ENSG00000010270	STARD3NL	ENSG00000172890	NADSYN1
	ENSG00000165169	DYNLT3	ENSG00000159592	GPBP1L1	ENSG00000119862	DYNLT3					ENSG00000230989	HSBP1	ENSG00000259483										ENSG00000125743	SNRPD2			ENSG00000108679	LGALS3BP					ENSG00000140479	PCSK6	ENSG00000135905	DOCK10
	ENSG00000234741	GAS5	ENSG00000008130	NADK	ENSG00000116288	GAS5					ENSG00000126088	UROD	ENSG00000180448	HMHA1									ENSG00000145907	G3BP1			ENSG00000169249	ZRSR2					ENSG00000096384	HSP90AB1	ENSG00000103145	HCFC1R1
	ENSG00000138795	LEF1	ENSG00000051108	HERPUD1	ENSG00000102393	LEF1					ENSG00000103876	FAH	ENSG00000118007	STAG1									ENSG00000145982	FARS2			ENSG00000065534	MYLK					ENSG00000172794	RAB37	ENSG00000173821	RNF213
	ENSG00000131778	CHD1L	ENSG00000248242		ENSG00000129003	CHD1L					ENSG00000125354		ENSG00000211935	IGHV1-3									ENSG00000106392	C1GALT1			ENSG00000170889	RPS9					ENSG00000128815	WDFY4	ENSG00000119977	TCTN3
	ENSG00000073009	IKBKG	ENSG00000123609	NMI	ENSG00000047410	IKBKG					ENSG00000115307	AUP1	ENSG00000136827	TOR1A									ENSG00000072274	TFRC			ENSG00000127184	COX7C					ENSG00000123908	AGO2	ENSG00000103479	RBL2
	ENSG00000168002	POLR2G	ENSG00000082074	FYB	ENSG00000101162	POLR2G					ENSG00000185238	PRMT3	ENSG00000115457	IGFBP2									ENSG00000117697	NSL1			ENSG00000196683	TOMM7					ENSG00000095321	CRAT	ENSG00000118181	RPS25
	ENSG00000075151	EIF4G3	ENSG00000122026	RPL21	ENSG00000166452	EIF4G3					ENSG00000099341	PSMD8	ENSG00000007168	PAFAH1B1									ENSG00000124596	OARD1			ENSG00000116977	LGALS8					ENSG00000164691	TAGAP	ENSG00000100201	DDX17
	ENSG00000198000	NOL8	ENSG00000132670	PTPRA	ENSG00000012822	NOL8					ENSG00000135837	CEP350	ENSG00000198924	DCLRE1A									ENSG00000196776	CD47			ENSG00000147604	RPL7					ENSG00000124635	HIST1H2BJ	ENSG00000182287	AP1S2
	ENSG00000101856	PGRMC1	ENSG00000113140	SPARC	ENSG00000231500	PGRMC1					ENSG00000113460	BRIX1	ENSG00000103876	FAH									ENSG00000092010	PSME1			ENSG00000121858	TNFSF10					ENSG00000168918	INPP5D	ENSG00000073009	IKBKG
	ENSG00000130811	EIF3G	ENSG00000152795	HNRNPDL	ENSG00000108679	EIF3G					ENSG00000128789	PSMG2	ENSG00000187764	SEMA4D									ENSG00000143761	ARF1			ENSG00000159346	ADIPOR1					ENSG00000135976	ANKRD36	ENSG00000107581	EIF3A
	ENSG00000088832	FKBP1A	ENSG00000247271	ZBED5-AS1	ENSG00000072110	FKBP1A					ENSG00000160932	LY6E	ENSG00000073111	MCM2									ENSG00000168028	RPSA			ENSG00000124762	CDKN1A					ENSG00000070540	WIPI1	ENSG00000163728	TTC14
	ENSG00000132824	SERINC3	ENSG00000100348	TXN2	ENSG00000247774	SERINC3					ENSG00000113361	CDH6	ENSG00000233452	STXBP5-AS1									ENSG00000154518	ATP5G3			ENSG00000088035	ALG6					ENSG00000153201	RANBP2	ENSG00000159348	CYB5R1
	ENSG00000130255	RPL36	ENSG00000227165	WDR11-AS1	ENSG00000106615	RPL36					ENSG00000132970	WASF3	ENSG00000160255	ITGB2									ENSG00000169429	IL8			ENSG00000006576	PHTF2					ENSG00000072042	RDH11	ENSG00000100934	SEC23A
	ENSG00000116288	PARK7	ENSG00000106537	TSPAN13	ENSG00000105372	PARK7					ENSG00000120899	PTK2B	ENSG00000241468	ATP5J2									ENSG00000116030	SUMO1			ENSG00000134308	YWHAQ					ENSG00000157538	DSCR3	ENSG00000152556	PFKM
	ENSG00000067365	METTL22	ENSG00000161911	TREML1	ENSG00000128272	METTL22					ENSG00000082898	XPO1	ENSG00000092140	G2E3									ENSG00000105254	TBCB			ENSG00000138757	G3BP2					ENSG00000163660	CCNL1	ENSG00000075945	KIFAP3
	ENSG00000081237	PTPRC			ENSG00000133317	PTPRC					ENSG00000009954	BAZ1B	ENSG00000072422	RHOBTB1									ENSG00000130706	ADRM1			ENSG00000196329	GIMAP5					ENSG00000185222	WBP5	ENSG00000117640	MTFR1L
	ENSG00000103769	RAB11A			ENSG00000169249	RAB11A					ENSG00000125388	GRK4	ENSG00000054611	TBC1D22A									ENSG00000028839	TBPL1			ENSG00000149476	DAK					ENSG00000145725	PPIP5K2	ENSG00000149084	HSD17B12
	ENSG00000133317	LGALS12			ENSG00000186468	LGALS12					ENSG00000115993	TRAK2	ENSG00000084731	KIF3C									ENSG00000141522	ARHGDIA			ENSG00000184613	NELL2					ENSG00000116221	MRPL37	ENSG00000167996	FTH1
	ENSG00000148346	LCN2			ENSG00000204977	LCN2					ENSG00000165434	PGM2L1	ENSG00000127022	CANX									ENSG00000173083	HPSE			ENSG00000054654	SYNE2					ENSG00000125875	TBC1D20	ENSG00000134539	KLRD1
	ENSG00000173264	GPR137			ENSG00000108622	GPR137					ENSG00000188554	NBR1	ENSG00000160551	TAOK1									ENSG00000066777	ARFGEF1			ENSG00000017260	ATP2C1					ENSG00000183690	EFHC2	ENSG00000114784	EIF1B
	ENSG00000197756	RPL37A			ENSG00000124177	RPL37A					ENSG00000146457	WTAP	ENSG00000198363	ASPH									ENSG00000223519	KIF28P			ENSG00000156515	HK1					ENSG00000149806	FAU	ENSG00000123405	NFE2
	ENSG00000101236	RNF24			ENSG00000129657	RNF24					ENSG00000167114	SLC27A4	ENSG00000170906	NDUFA3									ENSG00000136930	PSMB7			ENSG00000163479	SSR2					ENSG00000162924	REL	ENSG00000113391	FAM172A
	ENSG00000002586	CD99			ENSG00000198668	CD99					ENSG00000164548	TRA2A	ENSG00000071054	MAP4K4									ENSG00000064961	HMG20B			ENSG00000073009	IKBKG					ENSG00000171148	TADA3	ENSG00000102178	UBL4A
	ENSG00000175390	EIF3F			ENSG00000168734	EIF3F					ENSG00000173473	SMARCC1	ENSG00000127252	HRASLS									ENSG00000114942	EEF1B2			ENSG00000135486	HNRNPA1					ENSG00000168653	NDUFS5	ENSG00000170515	PA2G4
	ENSG00000102178	UBL4A			ENSG00000137076	UBL4A					ENSG00000062194	GPBP1	ENSG00000140497	SCAMP2									ENSG00000163798	SLC4A1AP			ENSG00000138795	LEF1					ENSG00000103942	HOMER2	ENSG00000075884	ARHGAP15
	ENSG00000185201	IFITM2			ENSG00000047597	IFITM2					ENSG00000112701	SENP6	ENSG00000011007	TCEB3									ENSG00000138496	PARP9			ENSG00000163162	RNF149					ENSG00000082068	WDR70	ENSG00000005483	KMT2E
	ENSG00000128609	NDUFA5			ENSG00000134308	NDUFA5					ENSG00000165006	UBAP1	ENSG00000143622	RIT1									ENSG00000115762	PLEKHB2			ENSG00000130830	MPP1					ENSG00000142347	MYO1F	ENSG00000138279	ANXA7
	ENSG00000100813	ACIN1			ENSG00000147604	ACIN1					ENSG00000131373	HACL1	ENSG00000174501	ANKRD36C									ENSG00000174720	LARP7			ENSG00000087206	UIMC1					ENSG00000101236	RNF24	ENSG00000172270	BSG
	ENSG00000189403	HMGB1			ENSG00000083845	HMGB1					ENSG00000091039	OSBPL8	ENSG00000204574	ABCF1									ENSG00000156256	USP16			ENSG00000107099	DOCK8					ENSG00000122435	TRMT13	ENSG00000140264	SERF2
	ENSG00000196230	TUBB			ENSG00000065518	TUBB					ENSG00000185305	ARL15	ENSG00000187051	RPS19BP1									ENSG00000174231	PRPF8			ENSG00000272053						ENSG00000155984	TMEM185A	ENSG00000086666	ZFAND6
	ENSG00000163110	PDLIM5			ENSG00000003402	PDLIM5					ENSG00000223509		ENSG00000162174	ASRGL1									ENSG00000135218	CD36			ENSG00000112308	C6orf62					ENSG00000165914	TTC7B	ENSG00000109332	UBE2D3
	ENSG00000135838	NPL			ENSG00000170144	NPL					ENSG00000124164	VAPB	ENSG00000140563	MCTP2									ENSG00000197442	MAP3K5			ENSG00000011198	ABHD5					ENSG00000100129	EIF3L	ENSG00000203666	EFCAB2
	ENSG00000228409	CCT6P1			ENSG00000100994	CCT6P1					ENSG00000145287	PLAC8	ENSG00000072756	TRNT1									ENSG00000006652	IFRD1			ENSG00000164252	AGGF1					ENSG00000198467	TPM2	ENSG00000150093	ITGB1
	ENSG00000180354	MTURN			ENSG00000073849	MTURN					ENSG00000229124	VIM-AS1	ENSG00000197903	HIST1H2BK									ENSG00000197746	PSAP			ENSG00000188243	COMMD6					ENSG00000172893	DHCR7	ENSG00000170043	TRAPPC1
	ENSG00000233093	LINC00892			ENSG00000143933	LINC00892					ENSG00000271043	MTRNR2L2	ENSG00000156802	ATAD2									ENSG00000100129	EIF3L			ENSG00000075945	KIFAP3					ENSG00000107745	MICU1	ENSG00000185513	L3MBTL1
	ENSG00000163714	U2SURP			ENSG00000168405	U2SURP					ENSG00000175309	PHYKPL	ENSG00000184983	NDUFA6									ENSG00000164483	SAMD3			ENSG00000100532	CGRRF1					ENSG00000135390	ATP5G2	ENSG00000155903	RASA2
	ENSG00000198833	UBE2J1			ENSG00000107438	UBE2J1					ENSG00000117151	CTBS	ENSG00000128578	STRIP2									ENSG00000138246	DNAJC13			ENSG00000154305	MIA3					ENSG00000269893	SNHG8	ENSG00000101335	MYL9
	ENSG00000169567	HINT1			ENSG00000156931	HINT1					ENSG00000173221	GLRX	ENSG00000139350	NEDD1									ENSG00000248636				ENSG00000116251	RPL22					ENSG00000140368	PSTPIP1	ENSG00000163714	U2SURP
	ENSG00000197903	HIST1H2BK			ENSG00000100614	HIST1H2BK					ENSG00000134851	TMEM165	ENSG00000240497										ENSG00000116251	RPL22			ENSG00000120265	PCMT1					ENSG00000171530	TBCA	ENSG00000182866	LCK
	ENSG00000140988	RPS2			ENSG00000238683	RPS2					ENSG00000163527	STT3B	ENSG00000038274	MAT2B									ENSG00000136286	MYO1G			ENSG00000100201	DDX17					ENSG00000146416	AIG1	ENSG00000113140	SPARC
	ENSG00000105369	CD79A			ENSG00000110514	CD79A					ENSG00000111912	NCOA7	ENSG00000162654	GBP4									ENSG00000071127	WDR1			ENSG00000115053	NCL					ENSG00000168615	ADAM9	ENSG00000141524	TMC6
	ENSG00000156508	EEF1A1			ENSG00000149357	EEF1A1					ENSG00000131013	PPIL4	ENSG00000270055										ENSG00000110077	MS4A6A			ENSG00000029534	ANK1					ENSG00000100994	PYGB	ENSG00000197415	VEPH1
	ENSG00000108061	SHOC2			ENSG00000145649	SHOC2					ENSG00000122068	FYTTD1	ENSG00000134352	IL6ST									ENSG00000100347	SAMM50			ENSG00000162244	RPL29					ENSG00000125743	SNRPD2	ENSG00000143546	S100A8
	ENSG00000112290	WASF1			ENSG00000145819	WASF1					ENSG00000103249	CLCN7	ENSG00000196405	EVL									ENSG00000186815	TPCN1			ENSG00000149273	RPS3					ENSG00000171552	BCL2L1	ENSG00000136247	ZDHHC4
	ENSG00000105374	NKG7			ENSG00000164924	NKG7					ENSG00000182287	AP1S2	ENSG00000088986	DYNLL1									ENSG00000099917	MED15			ENSG00000116001	TIA1					ENSG00000019582	CD74	ENSG00000100664	EIF5
	ENSG00000035928	RFC1			ENSG00000183690	RFC1					ENSG00000145494	NDUFS6	ENSG00000005249	PRKAR2B									ENSG00000104763	ASAH1			ENSG00000205336	GPR56					ENSG00000197771	MCMBP	ENSG00000152795	HNRNPDL
	ENSG00000140264	SERF2			ENSG00000108953	SERF2							ENSG00000134668	SPOCD1									ENSG00000109971	HSPA8			ENSG00000011105	TSPAN9					ENSG00000088205	DDX18	ENSG00000114626	ABTB1
	ENSG00000162368	CMPK1			ENSG00000111640	CMPK1							ENSG00000269028	MTRNR2L12									ENSG00000069956	MAPK6			ENSG00000007392	LUC7L					ENSG00000104164	BLOC1S6	ENSG00000162777	DENND2D
	ENSG00000168175	MAPK1IP1L			ENSG00000167642	MAPK1IP1L							ENSG00000137642	SORL1									ENSG00000149131	SERPING1			ENSG00000134265	NAPG					ENSG00000137941	TTLL7	ENSG00000133317	LGALS12
	ENSG00000163479	SSR2			ENSG00000233452	SSR2							ENSG00000134574	DDB2									ENSG00000142937	RPS8			ENSG00000145022	TCTA					ENSG00000164808	SPIDR	ENSG00000105486	LIG1
	ENSG00000108465	CDK5RAP3			ENSG00000162368	CDK5RAP3							ENSG00000124486	USP9X									ENSG00000215021	PHB2			ENSG00000175390	EIF3F					ENSG00000131778	CHD1L	ENSG00000117091	CD48
	ENSG00000047410	TPR			ENSG00000108061	TPR							ENSG00000124275	MTRR									ENSG00000004455	AK2			ENSG00000197102	DYNC1H1					ENSG00000148843	PDCD11	ENSG00000172932	ANKRD13D
	ENSG00000108679	LGALS3BP			ENSG00000082068	LGALS3BP							ENSG00000015153	YAF2									ENSG00000164924	YWHAZ			ENSG00000171552	BCL2L1					ENSG00000117360	PRPF3	ENSG00000182670	TTC3
	ENSG00000105372	RPS19			ENSG00000087237	RPS19							ENSG00000172262	ZNF131									ENSG00000130340	SNX9			ENSG00000078618	NRD1					ENSG00000118418	HMGN3	ENSG00000127527	EPS15L1
	ENSG00000141027	NCOR1			ENSG00000123405	NCOR1							ENSG00000164118	CEP44									ENSG00000164118	CEP44			ENSG00000128272	ATF4					ENSG00000116260	QSOX1	ENSG00000118640	VAMP8
	ENSG00000155366	RHOC			ENSG00000110719	RHOC							ENSG00000119471	HSDL2									ENSG00000005893	LAMP2			ENSG00000185201	IFITM2					ENSG00000107201	DDX58	ENSG00000115216	NRBP1
	ENSG00000112977	DAP			ENSG00000113761	DAP							ENSG00000260017										ENSG00000113328	CCNG1			ENSG00000068697	LAPTM4A					ENSG00000113732	ATP6V0E1	ENSG00000106052	TAX1BP1
	ENSG00000115318	LOXL3			ENSG00000152404	LOXL3							ENSG00000157216	SSBP3									ENSG00000185946	RNPC3			ENSG00000168118	RAB4A					ENSG00000013016	EHD3	ENSG00000113649	TCERG1
	ENSG00000085117	CD82			ENSG00000124733	CD82							ENSG00000117289	TXNIP									ENSG00000255364				ENSG00000073614	KDM5A					ENSG00000138964	PARVG	ENSG00000100439	ABHD4
	ENSG00000047365	ARAP2			ENSG00000160310	ARAP2							ENSG00000165671	NSD1									ENSG00000172243	CLEC7A			ENSG00000116171	SCP2					ENSG00000167642	SPINT2	ENSG00000184009	ACTG1
	ENSG00000172809	RPL38			ENSG00000138293	RPL38							ENSG00000087502	ERGIC2									ENSG00000136560	TANK			ENSG00000253729	PRKDC					ENSG00000173145	NOC3L	ENSG00000148843	PDCD11
	ENSG00000006125	AP2B1			ENSG00000133393	AP2B1							ENSG00000163931	TKT									ENSG00000005022	SLC25A5			ENSG00000129351	ILF3					ENSG00000160789	LMNA	ENSG00000113761	ZNF346
	ENSG00000138757	G3BP2			ENSG00000165702	G3BP2							ENSG00000122068	FYTTD1									ENSG00000125952	MAX			ENSG00000185404	SP140L					ENSG00000111860	CEP85L	ENSG00000204272
	ENSG00000143418	CERS2			ENSG00000105254	CERS2							ENSG00000100603	SNW1									ENSG00000083457	ITGAE			ENSG00000023445	BIRC3					ENSG00000105701	FKBP8	ENSG00000180879	SSR4
	ENSG00000048740	CELF2			ENSG00000155366	CELF2							ENSG00000006638	TBXA2R									ENSG00000157216	SSBP3			ENSG00000165702	GFI1B					ENSG00000047410	TPR	ENSG00000165637	VDAC2
	ENSG00000222041	LINC00152			ENSG00000184792	LINC00152							ENSG00000116688	MFN2									ENSG00000135775	COG2			ENSG00000198574	SH2D1B					ENSG00000092439	TRPM7	ENSG00000186166	CCDC84
	ENSG00000125356	NDUFA1			ENSG00000065413	NDUFA1							ENSG00000143033	MTF2									ENSG00000150867	PIP4K2A			ENSG00000136861	CDK5RAP2					ENSG00000133317	LGALS12	ENSG00000156650	KAT6B
	ENSG00000118680	MYL12B			ENSG00000163386	MYL12B							ENSG00000124193	SRSF6									ENSG00000162368	CMPK1			ENSG00000102316	MAGED2					ENSG00000173821	RNF213	ENSG00000162191	UBXN1
	ENSG00000161016	RPL8			ENSG00000143761	RPL8							ENSG00000223622	GSTA6P									ENSG00000161057	PSMC2			ENSG00000138293	NCOA4					ENSG00000133318	RTN3	ENSG00000115875	SRSF7
	ENSG00000168385				ENSG00000104164								ENSG00000060762	MPC1									ENSG00000170515	PA2G4			ENSG00000043093	DCUN1D1					ENSG00000106263	EIF3B	ENSG00000101425	BPI
	ENSG00000107438	PDLIM1			ENSG00000089157	PDLIM1							ENSG00000106211	HSPB1									ENSG00000130592	LSP1			ENSG00000182866	LCK					ENSG00000130348	QRSL1	ENSG00000172794	RAB37
	ENSG00000213465	ARL2			ENSG00000067365	ARL2							ENSG00000135218	CD36									ENSG00000138722	MMRN1			ENSG00000113732	ATP6V0E1					ENSG00000079257	LXN	ENSG00000167642	SPINT2
	ENSG00000185909	KLHDC8B			ENSG00000189403	KLHDC8B							ENSG00000084090	STARD7									ENSG00000169217	CD2BP2			ENSG00000132485	ZRANB2					ENSG00000162704	ARPC5	ENSG00000100979	PLTP
	ENSG00000135218	CD36			ENSG00000112096	CD36							ENSG00000108559	NUP88									ENSG00000127314	RAP1B			ENSG00000185946	RNPC3					ENSG00000092929	UNC13D	ENSG00000123908	AGO2
	ENSG00000109332	UBE2D3			ENSG00000136279	UBE2D3							ENSG00000156535	CD109									ENSG00000123329	ARHGAP9			ENSG00000123349	PFDN5					ENSG00000235162	C12orf75	ENSG00000184792	OSBP2
	ENSG00000006652	IFRD1			ENSG00000171552	IFRD1							ENSG00000120690	ELF1									ENSG00000101246	ARFRP1			ENSG00000153071	DAB2					ENSG00000087460	GNAS	ENSG00000174021	GNG5
	ENSG00000147400	CETN2			ENSG00000146416	CETN2							ENSG00000198162	MAN1A2									ENSG00000011422	PLAUR			ENSG00000134996	OSTF1					ENSG00000137478	FCHSD2	ENSG00000151725	CENPU
	ENSG00000124772	CPNE5			ENSG00000135486	CPNE5							ENSG00000173559	NABP1									ENSG00000136783	NIPSNAP3A			ENSG00000181163	NPM1					ENSG00000132424	PNISR	ENSG00000130830	MPP1
	ENSG00000164691	TAGAP			ENSG00000054654	TAGAP							ENSG00000196502	SULT1A1									ENSG00000168765	GSTM4			ENSG00000127824	TUBA4A					ENSG00000163110	PDLIM5	ENSG00000115652	UXS1
	ENSG00000181061	HIGD1A			ENSG00000072042	HIGD1A							ENSG00000198467	TPM2									ENSG00000174485	DENND4A			ENSG00000051523	CYBA					ENSG00000149357	LAMTOR1	ENSG00000021355	SERPINB1
	ENSG00000117400	MPL			ENSG00000156642	MPL							ENSG00000172270	BSG									ENSG00000176953	NFATC2IP			ENSG00000173660	UQCRH					ENSG00000140022	STON2	ENSG00000145734	BDP1
	ENSG00000103121	CMC2			ENSG00000134825	CMC2							ENSG00000079246	XRCC5									ENSG00000114098	ARMC8			ENSG00000115541	HSPE1					ENSG00000112685	EXOC2	ENSG00000175387	SMAD2
	ENSG00000108405	P2RX1			ENSG00000104805	P2RX1							ENSG00000060339	CCAR1									ENSG00000161526	SAP30BP			ENSG00000183508	FAM46C					ENSG00000166501	PRKCB	ENSG00000119707	RBM25
	ENSG00000109920	FNBP4			ENSG00000213672	FNBP4							ENSG00000115204	MPV17									ENSG00000111011	RSRC2			ENSG00000012822	CALCOCO1					ENSG00000233276	GPX1	ENSG00000007312	CD79B
	ENSG00000100614	PPM1A			ENSG00000002586	PPM1A							ENSG00000170043	TRAPPC1									ENSG00000253409	TRBV7-4			ENSG00000172543	CTSW					ENSG00000115970	THADA	ENSG00000134825	TMEM258
	ENSG00000101367	MAPRE1			ENSG00000160058	MAPRE1							ENSG00000135506	OS9									ENSG00000230773				ENSG00000137225	CAPN11					ENSG00000185909	KLHDC8B	ENSG00000174903	RAB1B
	ENSG00000145022	TCTA			ENSG00000137575	TCTA							ENSG00000177565	TBL1XR1									ENSG00000073584	SMARCE1			ENSG00000156206	C15orf26					ENSG00000145241	CENPC	ENSG00000159461	AMFR
	ENSG00000177954	RPS27			ENSG00000116001	RPS27							ENSG00000108510	MED13									ENSG00000135426	TESPA1			ENSG00000104998	IL27RA					ENSG00000170310	STX8	ENSG00000132549	VPS13B
	ENSG00000119707	RBM25			ENSG00000158417	RBM25							ENSG00000225936										ENSG00000116667	C1orf21			ENSG00000183597	TANGO2					ENSG00000130830	MPP1	ENSG00000163320	CGGBP1
	ENSG00000108946	PRKAR1A			ENSG00000269893	PRKAR1A							ENSG00000169714	CNBP									ENSG00000100353	EIF3D			ENSG00000168734	PKIG					ENSG00000100354	TNRC6B	ENSG00000002586	CD99
	ENSG00000198755	RPL10A			ENSG00000118058	RPL10A							ENSG00000228474	OST4									ENSG00000123200	ZC3H13			ENSG00000198478	SH3BGRL2					ENSG00000023191	RNH1	ENSG00000221978	CCNL2
	ENSG00000102230	PCYT1B			ENSG00000244754	PCYT1B							ENSG00000157954	WIPI2									ENSG00000130348	QRSL1			ENSG00000108946	PRKAR1A					ENSG00000134440	NARS	ENSG00000149357	LAMTOR1
	ENSG00000100201	DDX17			ENSG00000188677	DDX17							ENSG00000169180	XPO6									ENSG00000196504	PRPF40A			ENSG00000147443	DOK2					ENSG00000155629	PIK3AP1	ENSG00000085224	ATRX
	ENSG00000198258	UBL5			ENSG00000152229	UBL5							ENSG00000182518	FAM104B									ENSG00000086300	SNX10			ENSG00000125257	ABCC4					ENSG00000213931	HBE1	ENSG00000152818	UTRN
	ENSG00000181163	NPM1			ENSG00000114942	NPM1							ENSG00000114480	GBE1									ENSG00000107262	BAG1			ENSG00000120594	PLXDC2					ENSG00000146859	TMEM140	ENSG00000166946	CCNDBP1
	ENSG00000117640	MTFR1L			ENSG00000108669	MTFR1L							ENSG00000100450	GZMH									ENSG00000185787	MORF4L1			ENSG00000113263	ITK					ENSG00000156508	EEF1A1	ENSG00000140988	RPS2
	ENSG00000158985	CDC42SE2			ENSG00000124588	CDC42SE2							ENSG00000189266	PNRC2									ENSG00000170310	STX8			ENSG00000140830	TXNL4B					ENSG00000114784	EIF1B	ENSG00000165169	DYNLT3
	ENSG00000167323	STIM1			ENSG00000203879	STIM1							ENSG00000189079	ARID2									ENSG00000071462	WBSCR22			ENSG00000143761	ARF1					ENSG00000127837	AAMP	ENSG00000103415	HMOX2
	ENSG00000187098	MITF			ENSG00000165502	MITF							ENSG00000129675	ARHGEF6									ENSG00000094914	AAAS			ENSG00000088053	GP6					ENSG00000182179	UBA7	ENSG00000124772	CPNE5
	ENSG00000164118	CEP44			ENSG00000103145	CEP44							ENSG00000177674	AGTRAP									ENSG00000213585	VDAC1			ENSG00000083896	YTHDC1					ENSG00000141101	NOB1	ENSG00000129566	TEP1
	ENSG00000166598	HSP90B1			ENSG00000188243	HSP90B1							ENSG00000244734	HBB									ENSG00000196154	S100A4			ENSG00000197903	HIST1H2BK					ENSG00000175471	MCTP1	ENSG00000106615	RHEB
	ENSG00000187097	ENTPD5			ENSG00000138449	ENTPD5							ENSG00000163602	RYBP									ENSG00000100266	PACSIN2			ENSG00000126581	BECN1					ENSG00000124177	CHD6	ENSG00000163479	SSR2
	ENSG00000172543	CTSW			ENSG00000136861	CTSW							ENSG00000053371	AKR7A2									ENSG00000136824	SMC2			ENSG00000117360	PRPF3					ENSG00000115165	CYTIP	ENSG00000078674	PCM1
	ENSG00000021355	SERPINB1			ENSG00000130811	SERPINB1							ENSG00000174099	MSRB3									ENSG00000179262	RAD23A			ENSG00000184007	PTP4A2					ENSG00000142949	PTPRF	ENSG00000213465	ARL2
	ENSG00000152556	PFKM			ENSG00000180596	PFKM							ENSG00000115145	STAM2									ENSG00000140612	SEC11A			ENSG00000165813	C10orf118					ENSG00000104093	DMXL2	ENSG00000043093	DCUN1D1
	ENSG00000126581	BECN1			ENSG00000137841	BECN1							ENSG00000119446	RBM18									ENSG00000116161	CACYBP			ENSG00000119596	YLPM1					ENSG00000081154	PCNP	ENSG00000073849	ST6GAL1
	ENSG00000237805				ENSG00000123416								ENSG00000067900	ROCK1									ENSG00000172757	CFL1			ENSG00000174365	SNHG11					ENSG00000125450	NUP85	ENSG00000107438	PDLIM1
	ENSG00000155984	TMEM185A			ENSG00000253729	TMEM185A							ENSG00000188352	FOCAD									ENSG00000204525	HLA-C			ENSG00000211898	IGHD					ENSG00000150045	KLRF1	ENSG00000131389	SLC6A6
	ENSG00000102901	CENPT			ENSG00000128609	CENPT							ENSG00000166913	YWHAB									ENSG00000117133	RPF1			ENSG00000125868	DSTN					ENSG00000172243	CLEC7A	ENSG00000169908	TM4SF1
	ENSG00000115762	PLEKHB2			ENSG00000114626	PLEKHB2							ENSG00000111802	TDP2									ENSG00000115457	IGFBP2			ENSG00000211829	TRDC					ENSG00000126458	RRAS	ENSG00000180376	CCDC66
	ENSG00000138449	SLC40A1			ENSG00000213654	SLC40A1							ENSG00000058866	DGKG									ENSG00000155229	MMS19			ENSG00000166974	MAPRE2					ENSG00000088053	GP6	ENSG00000188243	COMMD6
	ENSG00000131389	SLC6A6			ENSG00000173915	SLC6A6							ENSG00000237542										ENSG00000010292	NCAPD2			ENSG00000123384	LRP1					ENSG00000110324	IL10RA	ENSG00000040341	STAU2
	ENSG00000085733	CTTN			ENSG00000211829	CTTN							ENSG00000158517	NCF1									ENSG00000115652	UXS1			ENSG00000168405	CMAHP					ENSG00000132824	SERINC3	ENSG00000143183	TMCO1
	ENSG00000148180	GSN			ENSG00000111540	GSN							ENSG00000051825	MPHOSPH9									ENSG00000138594	TMOD3			ENSG00000133393	FOPNL					ENSG00000203875	SNHG5	ENSG00000100994	PYGB
	ENSG00000073849	ST6GAL1			ENSG00000035928	ST6GAL1							ENSG00000120733	KDM3B									ENSG00000013374	NUB1			ENSG00000162923	WDR26					ENSG00000253729	PRKDC	ENSG00000134308	YWHAQ
	ENSG00000124172	ATP5E			ENSG00000197415	ATP5E							ENSG00000171735	CAMTA1									ENSG00000185305	ARL15			ENSG00000167323	STIM1					ENSG00000140553	UNC45A	ENSG00000120265	PCMT1
	ENSG00000184900	SUMO3			ENSG00000140022	SUMO3							ENSG00000160410	SHKBP1									ENSG00000072506	HSD17B10			ENSG00000184792	OSBP2					ENSG00000146112	PPP1R18	ENSG00000047365	ARAP2
	ENSG00000204257	HLA-DMA			ENSG00000005059	HLA-DMA							ENSG00000170035	UBE2E3									ENSG00000108604	SMARCD2			ENSG00000164118	CEP44					ENSG00000120885	CLU	ENSG00000131236	CAP1
	ENSG00000143321	HDGF			ENSG00000085063	HDGF							ENSG00000104969	SGTA									ENSG00000136731	UGGT1			ENSG00000101335	MYL9					ENSG00000187800	PEAR1	ENSG00000132912	DCTN4
	ENSG00000088726	TMEM40			ENSG00000079277	TMEM40							ENSG00000112079	STK38									ENSG00000117118	SDHB			ENSG00000185305	ARL15					ENSG00000126759	CFP	ENSG00000116560	SFPQ
	ENSG00000229056				ENSG00000163110								ENSG00000112096	SOD2									ENSG00000145335	SNCA			ENSG00000113141	IK					ENSG00000133706	LARS	ENSG00000065357	DGKA
	ENSG00000167642	SPINT2			ENSG00000198625	SPINT2							ENSG00000153347	FAM81B									ENSG00000133226	SRRM1			ENSG00000105993	DNAJB6					ENSG00000135926	TMBIM1	ENSG00000125354
	ENSG00000113851	CRBN			ENSG00000213931	CRBN							ENSG00000102900	NUP93									ENSG00000160593	AMICA1			ENSG00000009790	TRAF3IP3					ENSG00000113649	TCERG1	ENSG00000077097	TOP2B
	ENSG00000175854	SWI5			ENSG00000183019	SWI5							ENSG00000205765	C5orf51									ENSG00000134198	TSPAN2			ENSG00000102178	UBL4A					ENSG00000197879	MYO1C	ENSG00000067365	METTL22
	ENSG00000140479	PCSK6			ENSG00000197903	PCSK6							ENSG00000136819	C9orf78									ENSG00000143363	PRUNE			ENSG00000134186	PRPF38B					ENSG00000113140	SPARC	ENSG00000198843
	ENSG00000153130	SCOC			ENSG00000182670	SCOC							ENSG00000113460	BRIX1									ENSG00000135090	TAOK3			ENSG00000100888	CHD8					ENSG00000124762	CDKN1A	ENSG00000100731	PCNX
	ENSG00000145649	GZMA			ENSG00000123091	GZMA							ENSG00000158796	DEDD									ENSG00000153827	TRIP12			ENSG00000100600	LGMN					ENSG00000136861	CDK5RAP2	ENSG00000179361	ARID3B
	ENSG00000263563	UBBP4			ENSG00000159720	UBBP4							ENSG00000126768	TIMM17B									ENSG00000140307	GTF2A2			ENSG00000148346	LCN2					ENSG00000073009	IKBKG	ENSG00000105058	FAM32A
	ENSG00000125971	DYNLRB1			ENSG00000164258	DYNLRB1							ENSG00000123908	AGO2									ENSG00000053254	FOXN3			ENSG00000116560	SFPQ					ENSG00000104679	R3HCC1	ENSG00000011638	TMEM159
	ENSG00000086200	IPO11			ENSG00000088053	IPO11							ENSG00000239839	DEFA3									ENSG00000159840	ZYX			ENSG00000233093	LINC00892					ENSG00000173726	TOMM20	ENSG00000146112	PPP1R18
	ENSG00000070010	UFD1L			ENSG00000106537	UFD1L							ENSG00000249072										ENSG00000143226	FCGR2A			ENSG00000014216	CAPN1					ENSG00000228409	CCT6P1	ENSG00000115935	WIPF1
	ENSG00000136717	BIN1			ENSG00000183508	BIN1							ENSG00000125971	DYNLRB1									ENSG00000142507	PSMB6			ENSG00000101654	RNMT					ENSG00000069535	MAOB	ENSG00000173210	ABLIM3
	ENSG00000124635	HIST1H2BJ			ENSG00000118482	HIST1H2BJ							ENSG00000134996	OSTF1									ENSG00000182919	C11orf54			ENSG00000100731	PCNX					ENSG00000167632	TRAPPC9	ENSG00000102893	PHKB
	ENSG00000251562	MALAT1			ENSG00000174021	MALAT1							ENSG00000008513	ST3GAL1									ENSG00000142892	PIGK			ENSG00000140988	RPS2					ENSG00000173660	UQCRH	ENSG00000122986	HVCN1
	ENSG00000181104	F2R			ENSG00000135596	F2R							ENSG00000153187	HNRNPU									ENSG00000099341	PSMD8			ENSG00000213625	LEPROT					ENSG00000163466	ARPC2	ENSG00000165006	UBAP1
	ENSG00000182934	SRPR			ENSG00000124172	SRPR							ENSG00000172159	FRMD3									ENSG00000132305	IMMT			ENSG00000119280	C1orf198					ENSG00000198918	RPL39	ENSG00000135218	CD36
	ENSG00000162704	ARPC5			ENSG00000091164	ARPC5							ENSG00000155749	ALS2CR12									ENSG00000197548	ATG7			ENSG00000155903	RASA2					ENSG00000134308	YWHAQ	ENSG00000105254	TBCB
	ENSG00000019582	CD74			ENSG00000119280	CD74							ENSG00000151150	ANK3									ENSG00000114686	MRPL3			ENSG00000147400	CETN2					ENSG00000139842	CUL4A	ENSG00000012822	CALCOCO1
	ENSG00000168653	NDUFS5			ENSG00000170100	NDUFS5							ENSG00000112308	C6orf62									ENSG00000249203				ENSG00000163320	CGGBP1					ENSG00000136243	NUPL2	ENSG00000119280	C1orf198
	ENSG00000149781	FERMT3			ENSG00000186792	FERMT3							ENSG00000207939	MIR223									ENSG00000068079	IFI35			ENSG00000124733	MEA1					ENSG00000196923	PDLIM7	ENSG00000157538	DSCR3
	ENSG00000127870	RNF6			ENSG00000070961	RNF6							ENSG00000167705	RILP									ENSG00000128923	FAM63B			ENSG00000103415	HMOX2					ENSG00000135838	NPL	ENSG00000140307	GTF2A2
	ENSG00000116824	CD2			ENSG00000177731	CD2							ENSG00000168685	IL7R									ENSG00000164022	AIMP1			ENSG00000165494	PCF11					ENSG00000081237	PTPRC	ENSG00000070961	ATP2B1
	ENSG00000137801	THBS1			ENSG00000175054	THBS1							ENSG00000106682	EIF4H									ENSG00000125870	SNRPB2			ENSG00000111640	GAPDH					ENSG00000247774	PCED1B-AS1	ENSG00000254999	BRK1
	ENSG00000123739	PLA2G12A			ENSG00000115935	PLA2G12A							ENSG00000102158	MAGT1									ENSG00000074603	DPP8			ENSG00000078902	TOLLIP					ENSG00000165732	DDX21	ENSG00000125257	ABCC4
	ENSG00000123405	NFE2			ENSG00000169504	NFE2							ENSG00000164008	C1orf50									ENSG00000111144	LTA4H			ENSG00000161016	RPL8					ENSG00000112096	SOD2	ENSG00000249684
	ENSG00000213654	GPSM3			ENSG00000143549	GPSM3							ENSG00000131373	HACL1									ENSG00000108528	SLC25A11			ENSG00000198793	MTOR					ENSG00000198898	CAPZA2	ENSG00000112977	DAP
	ENSG00000104660	LEPROTL1			ENSG00000086232	LEPROTL1							ENSG00000157045	NTAN1									ENSG00000091164	TXNL1			ENSG00000182048	TRPC2					ENSG00000158062	UBXN11	ENSG00000110719	TCIRG1
	ENSG00000065413	ANKRD44			ENSG00000103769	ANKRD44							ENSG00000111653	ING4									ENSG00000005075	POLR2J			ENSG00000055044	NOP58					ENSG00000197415	VEPH1	ENSG00000167004	PDIA3
	ENSG00000134996	OSTF1			ENSG00000125744	OSTF1							ENSG00000181704	YIPF6									ENSG00000113811				ENSG00000110934	BIN2					ENSG00000082074	FYB	ENSG00000130958	SLC35D2
	ENSG00000165233	C9orf89			ENSG00000104529	C9orf89							ENSG00000159335	PTMS									ENSG00000100994	PYGB			ENSG00000097033	SH3GLB1					ENSG00000084234	APLP2	ENSG00000102897	LYRM1
	ENSG00000138326	RPS24			ENSG00000168385	RPS24							ENSG00000152818	UTRN									ENSG00000196151	WDSUB1			ENSG00000114626	ABTB1					ENSG00000128272	ATF4	ENSG00000005810	MYCBP2
	ENSG00000109854	HTATIP2			ENSG00000171159	HTATIP2							ENSG00000117676	RPS6KA1									ENSG00000066322	ELOVL1			ENSG00000196547	MAN2A2					ENSG00000013441	CLK1	ENSG00000182048	TRPC2
	ENSG00000111371	SLC38A1			ENSG00000185305	SLC38A1							ENSG00000069329	VPS35									ENSG00000146729	GBAS			ENSG00000165244	ZNF367					ENSG00000123739	PLA2G12A	ENSG00000161016	RPL8
	ENSG00000166091	CMTM5			ENSG00000110324	CMTM5							ENSG00000101425	BPI									ENSG00000100300	TSPO			ENSG00000143183	TMCO1					ENSG00000077044	DGKD	ENSG00000184500	PROS1
	ENSG00000044115	CTNNA1			ENSG00000182048	CTNNA1							ENSG00000147454	SLC25A37									ENSG00000130429	ARPC1B			ENSG00000182670	TTC3					ENSG00000127947	PTPN12	ENSG00000173660	UQCRH
	ENSG00000100354	TNRC6B			ENSG00000175854	TNRC6B							ENSG00000134318	ROCK2									ENSG00000095370	SH2D3C			ENSG00000115290	GRB14					ENSG00000185651	UBE2L3	ENSG00000091164	TXNL1
	ENSG00000168615	ADAM9			ENSG00000107745	ADAM9							ENSG00000054116	TRAPPC3									ENSG00000225733	FGD5-AS1			ENSG00000152291	TGOLN2					ENSG00000134186	PRPF38B	ENSG00000100532	CGRRF1
	ENSG00000204977	TRIM13			ENSG00000166598	TRIM13							ENSG00000156738	MS4A1									ENSG00000089737	DDX24			ENSG00000204397	CARD16					ENSG00000130023	ERMARD	ENSG00000112299	VNN1
	ENSG00000108039	XPNPEP1			ENSG00000119655	XPNPEP1							ENSG00000010270	STARD3NL									ENSG00000102393	GLA			ENSG00000136279	DBNL					ENSG00000124772	CPNE5	ENSG00000054267	ARID4B
	ENSG00000128294	TPST2			ENSG00000168653	TPST2							ENSG00000126067	PSMB2									ENSG00000112299	VNN1			ENSG00000134548	C12orf39					ENSG00000211895	IGHA1	ENSG00000140022	STON2
	ENSG00000086666	ZFAND6			ENSG00000068308	ZFAND6							ENSG00000145088	EAF2									ENSG00000126091	ST3GAL3			ENSG00000213654	GPSM3					ENSG00000260831		ENSG00000100280	AP1B1
	ENSG00000224805	LINC00853			ENSG00000102178	LINC00853							ENSG00000095139	ARCN1									ENSG00000131508	UBE2D2			ENSG00000003402	CFLAR					ENSG00000188229	TUBB4B	ENSG00000138138	ATAD1
	ENSG00000072818	ACAP1			ENSG00000168615	ACAP1							ENSG00000106153	CHCHD2									ENSG00000102978	POLR2C			ENSG00000103876	FAH					ENSG00000123416	TUBA1B	ENSG00000013441	CLK1
	ENSG00000167460	TPM4			ENSG00000119636	TPM4							ENSG00000151327	FAM177A1									ENSG00000163931	TKT			ENSG00000104164	BLOC1S6					ENSG00000168734	PKIG	ENSG00000171843	MLLT3
	ENSG00000183690	EFHC2			ENSG00000134548	EFHC2							ENSG00000133884	DPF2									ENSG00000135976	ANKRD36			ENSG00000255717	SNHG1					ENSG00000109854	HTATIP2	ENSG00000159346	ADIPOR1
	ENSG00000128245	YWHAH			ENSG00000156411	YWHAH							ENSG00000116489	CAPZA1									ENSG00000135624	CCT7			ENSG00000002586	CD99					ENSG00000134548	C12orf39	ENSG00000128272	ATF4
	ENSG00000127314	RAP1B			ENSG00000148180	RAP1B							ENSG00000119718	EIF2B2									ENSG00000125676	THOC2			ENSG00000134545	KLRC1					ENSG00000168765	GSTM4	ENSG00000118482	PHF3
	ENSG00000131018	SYNE1			ENSG00000006125	SYNE1							ENSG00000024048	UBR2									ENSG00000114021	NIT2			ENSG00000161547	SRSF2					ENSG00000112159	MDN1	ENSG00000187098	MITF
	ENSG00000006007	GDE1			ENSG00000112290	GDE1							ENSG00000105063	PPP6R1									ENSG00000140416	TPM1			ENSG00000125734	GPR108					ENSG00000166750	SLFN5	ENSG00000106211	HSPB1
	ENSG00000123416	TUBA1B			ENSG00000127947	TUBA1B							ENSG00000112130	RNF8									ENSG00000101782	RIOK3			ENSG00000099256	PRTFDC1					ENSG00000204472	AIF1	ENSG00000120727	PAIP2
	ENSG00000168610	STAT3			ENSG00000182866	STAT3							ENSG00000114487	MORC1									ENSG00000198887	SMC5			ENSG00000126759	CFP					ENSG00000174456	C12orf76	ENSG00000135596	MICAL1
	ENSG00000078902	TOLLIP			ENSG00000153201	TOLLIP							ENSG00000066697	MSANTD3									ENSG00000170323	FABP4			ENSG00000157978	LDLRAP1					ENSG00000222041	LINC00152	ENSG00000166794	PPIB
	ENSG00000007312	CD79B			ENSG00000135926	CD79B							ENSG00000100138	NHP2L1									ENSG00000173230	GOLGB1			ENSG00000203875	SNHG5					ENSG00000132334	PTPRE	ENSG00000115977	AAK1
	ENSG00000135316	SYNCRIP			ENSG00000085117	SYNCRIP							ENSG00000067082	KLF6									ENSG00000125818	PSMF1			ENSG00000133321	RARRES3					ENSG00000234585	CCT6P3	ENSG00000105372	RPS19
	ENSG00000148834	GSTO1			ENSG00000112739	GSTO1							ENSG00000217027	TPT1P4									ENSG00000233927	RPS28			ENSG00000027869	SH2D2A					ENSG00000166831	RBPMS2	ENSG00000132963	POMP
	ENSG00000077232	DNAJC10			ENSG00000157514	DNAJC10							ENSG00000151023	ENKUR									ENSG00000188921	PTPLAD2			ENSG00000149357	LAMTOR1					ENSG00000182048	TRPC2	ENSG00000081154	PCNP
	ENSG00000198242	RPL23A			ENSG00000022267	RPL23A							ENSG00000150867	PIP4K2A									ENSG00000117450	PRDX1			ENSG00000138449	SLC40A1					ENSG00000163519	TRAT1	ENSG00000198399	ITSN2
	ENSG00000178982	EIF3K			ENSG00000164691	EIF3K							ENSG00000225630	MTND2P28									ENSG00000104872	PIH1D1			ENSG00000234741	GAS5					ENSG00000249684		ENSG00000138688	KIAA1109
	ENSG00000163041	H3F3A			ENSG00000174695	H3F3A							ENSG00000132792	CTNNBL1									ENSG00000205220	PSMB10			ENSG00000156256	USP16					ENSG00000116539	ASH1L	ENSG00000120992	LYPLA1
	ENSG00000136861	CDK5RAP2			ENSG00000123636	CDK5RAP2							ENSG00000156411	C14orf2									ENSG00000123739	PLA2G12A			ENSG00000133226	SRRM1					ENSG00000138798	EGF	ENSG00000126267	COX6B1
	ENSG00000189043	NDUFA4			ENSG00000147400	NDUFA4							ENSG00000162736	NCSTN									ENSG00000105401	CDC37			ENSG00000146112	PPP1R18					ENSG00000017260	ATP2C1	ENSG00000196230	TUBB
	ENSG00000185946	RNPC3			ENSG00000134265	RNPC3							ENSG00000175348	TMEM9B									ENSG00000156738	MS4A1			ENSG00000171988	JMJD1C					ENSG00000163564	PYHIN1	ENSG00000156515	HK1
	ENSG00000022267	FHL1			ENSG00000188191	FHL1							ENSG00000131669	NINJ1									ENSG00000143595	AQP10			ENSG00000197728	RPS26					ENSG00000163104	SMARCAD1	ENSG00000134265	NAPG
	ENSG00000182220	ATP6AP2			ENSG00000177697	ATP6AP2							ENSG00000256667	KLRAP1									ENSG00000122591	FAM126A			ENSG00000152495	CAMK4					ENSG00000115523	GNLY	ENSG00000168002	POLR2G
	ENSG00000161570	CCL5			ENSG00000181061	CCL5							ENSG00000146540	C7orf50									ENSG00000023330	ALAS1			ENSG00000154917	RAB6B					ENSG00000117289	TXNIP	ENSG00000151575	TEX9
	ENSG00000087053	MTMR2			ENSG00000127824	MTMR2							ENSG00000158062	UBXN11									ENSG00000145741	BTF3			ENSG00000100614	PPM1A					ENSG00000147251	DOCK11	ENSG00000128159	TUBGCP6
	ENSG00000107521	HPS1			ENSG00000091592	HPS1							ENSG00000130414	NDUFA10									ENSG00000136490	LIMD2			ENSG00000185513	L3MBTL1					ENSG00000170100	ZNF778	ENSG00000197324	LRP10
	ENSG00000135968	GCC2			ENSG00000163479	GCC2							ENSG00000123472	ATPAF1									ENSG00000090382	LYZ			ENSG00000140983	RHOT2					ENSG00000197635	DPP4	ENSG00000166562	SEC11C
	ENSG00000198130	HIBCH			ENSG00000092531	HIBCH							ENSG00000079387	SENP1									ENSG00000145287	PLAC8			ENSG00000003756	RBM5					ENSG00000118246	FASTKD2	ENSG00000104529	EEF1D
	ENSG00000116221	MRPL37			ENSG00000174365	MRPL37							ENSG00000166377	ATP9B									ENSG00000116898	MRPS15			ENSG00000101361	NOP56					ENSG00000205639	MFSD2B	ENSG00000164118	CEP44
	ENSG00000204272				ENSG00000101236								ENSG00000236936										ENSG00000196756	SNHG17			ENSG00000123416	TUBA1B					ENSG00000167272	POP5	ENSG00000138758
	ENSG00000237803	LINC00211			ENSG00000081181	LINC00211							ENSG00000130402	ACTN4									ENSG00000130741	EIF2S3			ENSG00000213465	ARL2					ENSG00000137818	RPLP1	ENSG00000115232	ITGA4
	ENSG00000177981	ASB8			ENSG00000147162	ASB8							ENSG00000103512	NOMO1									ENSG00000143799	PARP1			ENSG00000170776	AKAP13					ENSG00000122862	SRGN	ENSG00000114573	ATP6V1A
	ENSG00000119636	CCDC176			ENSG00000102230	CCDC176							ENSG00000135655	USP15									ENSG00000132676	DAP3			ENSG00000064393	HIPK2					ENSG00000049323	LTBP1	ENSG00000173209	AHSA2
	ENSG00000185513	L3MBTL1			ENSG00000085224	L3MBTL1							ENSG00000092108	SCFD1									ENSG00000125534	PPDPF			ENSG00000112335	SNX3					ENSG00000169247	SH3TC2	ENSG00000092841	MYL6
	ENSG00000078596	ITM2A			ENSG00000138795	ITM2A							ENSG00000196505	GDAP2									ENSG00000160445	ZER1			ENSG00000087053	MTMR2					ENSG00000126432	PRDX5	ENSG00000100150	DEPDC5
	ENSG00000065518	NDUFB4			ENSG00000127184	NDUFB4							ENSG00000143653	SCCPDH									ENSG00000117748	RPA2			ENSG00000269893	SNHG8					ENSG00000101132	PFDN4	ENSG00000137575	SDCBP
	ENSG00000159840	ZYX			ENSG00000187098	ZYX							ENSG00000178177	LCORL									ENSG00000115233	PSMD14			ENSG00000085117	CD82					ENSG00000156515	HK1	ENSG00000047617	ANO2
	ENSG00000013016	EHD3			ENSG00000137801	EHD3							ENSG00000121316	PLBD1									ENSG00000136261	BZW2			ENSG00000157514	TSC22D3					ENSG00000160058	BSDC1	ENSG00000101162	TUBB1
	ENSG00000184792	OSBP2			ENSG00000128524	OSBP2							ENSG00000112339	HBS1L									ENSG00000145781	COMMD10			ENSG00000168385						ENSG00000167005	NUDT21	ENSG00000115762	PLEKHB2
	ENSG00000111145	ELK3			ENSG00000156206	ELK3							ENSG00000040341	STAU2									ENSG00000139083	ETV6			ENSG00000067066	SP100							ENSG00000127831	VIL1
	ENSG00000149084	HSD17B12			ENSG00000108405	HSD17B12							ENSG00000145703	IQGAP2									ENSG00000133884	DPF2			ENSG00000164483	SAMD3							ENSG00000147416	ATP6V1B2
	ENSG00000168118	RAB4A			ENSG00000009790	RAB4A							ENSG00000010244	ZNF207									ENSG00000151893	CACUL1			ENSG00000187145	MRPS21							ENSG00000156411	C14orf2
	ENSG00000086232	EIF2AK1			ENSG00000169247	EIF2AK1							ENSG00000109971	HSPA8									ENSG00000071909	MYO3B			ENSG00000168883	USP39							ENSG00000120885	CLU
	ENSG00000158856	DMTN			ENSG00000187097	DMTN							ENSG00000091640	SPAG7									ENSG00000135926	TMBIM1			ENSG00000091640	SPAG7							ENSG00000143797	MBOAT2
	ENSG00000176783	RUFY1			ENSG00000166946	RUFY1							ENSG00000235954	TTC28-AS1									ENSG00000146416	AIG1			ENSG00000119862	LGALSL							ENSG00000103202	NME4
	ENSG00000183508	FAM46C			ENSG00000105374	FAM46C							ENSG00000163374	YY1AP1									ENSG00000084093	REST			ENSG00000081154	PCNP							ENSG00000155366	RHOC
	ENSG00000170889	RPS9			ENSG00000101856	RPS9							ENSG00000115523	GNLY									ENSG00000117592	PRDX6			ENSG00000188229	TUBB4B							ENSG00000087460	GNAS
	ENSG00000106034	CPED1			ENSG00000168175	CPED1							ENSG00000213366	GSTM2									ENSG00000248516				ENSG00000100101	NOL12							ENSG00000185187	SIGIRR
	ENSG00000120992	LYPLA1			ENSG00000079950	LYPLA1							ENSG00000012660	ELOVL5									ENSG00000127054	CPSF3L			ENSG00000137076	TLN1							ENSG00000204569	PPP1R10
	ENSG00000174695	TMEM167A			ENSG00000032219	TMEM167A							ENSG00000153560	UBP1									ENSG00000131269	ABCB7			ENSG00000164258	NDUFS4							ENSG00000147162	OGT
	ENSG00000134548	C12orf39			ENSG00000154917	C12orf39							ENSG00000005194	CIAPIN1									ENSG00000136250	AOAH			ENSG00000151883	PARP8							ENSG00000263563	UBBP4
	ENSG00000148700	ADD3			ENSG00000126432	ADD3							ENSG00000150712	MTMR12									ENSG00000175390	EIF3F			ENSG00000175387	SMAD2							ENSG00000038219	BOD1L1
	ENSG00000225528				ENSG00000115762								ENSG00000159069	FBXW5									ENSG00000014216	CAPN1			ENSG00000133317	LGALS12							ENSG00000119862	LGALSL
	ENSG00000269893	SNHG8			ENSG00000128294	SNHG8							ENSG00000136231	IGF2BP3									ENSG00000107745	MICU1			ENSG00000165475	CRYL1							ENSG00000115760	BIRC6
	ENSG00000118482	PHF3			ENSG00000120594	PHF3							ENSG00000181929	PRKAG1									ENSG00000175203	DCTN2			ENSG00000102804	TSC22D1							ENSG00000168175	MAPK1IP1L
	ENSG00000100664	EIF5			ENSG00000029534	EIF5							ENSG00000260831										ENSG00000229056				ENSG00000127831	VIL1							ENSG00000076928	ARHGEF1
	ENSG00000163564	PYHIN1			ENSG00000119048	PYHIN1							ENSG00000125124	BBS2									ENSG00000162598	C1orf87			ENSG00000122862	SRGN							ENSG00000022267	FHL1
	ENSG00000171735	CAMTA1			ENSG00000167996	CAMTA1							ENSG00000145287	PLAC8									ENSG00000170606	HSPA4			ENSG00000188677	PARVB							ENSG00000111644	ACRBP
	ENSG00000119048	UBE2B			ENSG00000151148	UBE2B							ENSG00000223509										ENSG00000115464	USP34			ENSG00000197415	VEPH1							ENSG00000069966	GNB5
	ENSG00000096384	HSP90AB1			ENSG00000126581	HSP90AB1							ENSG00000129515	SNX6									ENSG00000087237	CETP			ENSG00000108518	PFN1							ENSG00000182518	FAM104B
	ENSG00000049323	LTBP1			ENSG00000131966	LTBP1							ENSG00000132970	WASF3									ENSG00000119705	SLIRP			ENSG00000140307	GTF2A2							ENSG00000115641	FHL2
	ENSG00000038219	BOD1L1			ENSG00000163430	BOD1L1							ENSG00000164463	CREBRF									ENSG00000122862	SRGN			ENSG00000164022	AIMP1							ENSG00000127824	TUBA4A
	ENSG00000167996	FTH1			ENSG00000163564	FTH1							ENSG00000175582	RAB6A									ENSG00000116754	SRSF11			ENSG00000146376	ARHGAP18							ENSG00000064687	ABCA7
	ENSG00000173542	MOB1B			ENSG00000168002	MOB1B							ENSG00000121064	SCPEP1									ENSG00000139921	TMX1			ENSG00000007312	CD79B							ENSG00000152229	PSTPIP2
	ENSG00000134668	SPOCD1			ENSG00000108039	SPOCD1							ENSG00000238683										ENSG00000234741	GAS5			ENSG00000102144	PGK1							ENSG00000153283	CD96
	ENSG00000239839	DEFA3			ENSG00000198399	DEFA3							ENSG00000130724	CHMP2A									ENSG00000100600	LGMN			ENSG00000187239	FNBP1							ENSG00000253394	LINC00534
	ENSG00000141293	SKAP1			ENSG00000156515	SKAP1							ENSG00000142227	EMP3									ENSG00000137767	SQRDL			ENSG00000198856	OSTC							ENSG00000112992	NNT
	ENSG00000175063	UBE2C			ENSG00000131778	UBE2C							ENSG00000117151	CTBS									ENSG00000132274	TRIM22			ENSG00000228409	CCT6P1							ENSG00000150347	ARID5B
	ENSG00000126458	RRAS			ENSG00000074966	RRAS							ENSG00000115307	AUP1									ENSG00000143110	C1orf162			ENSG00000143549	TPM3							ENSG00000184983	NDUFA6
	ENSG00000111796	KLRB1			ENSG00000075945	KLRB1							ENSG00000138031	ADCY3									ENSG00000124767	GLO1			ENSG00000148908	RGS10							ENSG00000197102	DYNC1H1
	ENSG00000127838	PNKD			ENSG00000138757	PNKD							ENSG00000163864	NMNAT3									ENSG00000158019	BRE			ENSG00000089327	FXYD5							ENSG00000079616	KIF22
	ENSG00000165682	CLEC1B			ENSG00000113649	CLEC1B							ENSG00000176170	SPHK1									ENSG00000189343	RPS2P46			ENSG00000167632	TRAPPC9							ENSG00000123416	TUBA1B
	ENSG00000118855	MFSD1			ENSG00000177119	MFSD1							ENSG00000102317	RBM3									ENSG00000163029	SMC6			ENSG00000172794	RAB37							ENSG00000167323	STIM1
	ENSG00000138385	SSB			ENSG00000106034	SSB							ENSG00000136937	NCBP1									ENSG00000137876	RSL24D1			ENSG00000051108	HERPUD1							ENSG00000101290	CDS2
	ENSG00000163736	PPBP			ENSG00000158985	PPBP							ENSG00000101439	CST3									ENSG00000136279	DBNL			ENSG00000069020	MAST4							ENSG00000112290	WASF1
	ENSG00000197102	DYNC1H1			ENSG00000158710	DYNC1H1							ENSG00000119778	ATAD2B									ENSG00000167460	TPM4			ENSG00000131171	SH3BGRL							ENSG00000087206	UIMC1
	ENSG00000143622	RIT1			ENSG00000132824	RIT1							ENSG00000158406	HIST1H4H									ENSG00000163913	IFT122			ENSG00000040341	STAU2							ENSG00000115085	ZAP70
	ENSG00000204310	AGPAT1			ENSG00000196547	AGPAT1							ENSG00000198252	STYX									ENSG00000112078	KCTD20			ENSG00000131876	SNRPA1							ENSG00000065615	CYB5R4
	ENSG00000108622	ICAM2			ENSG00000146963	ICAM2							ENSG00000145675	PIK3R1									ENSG00000088053	GP6			ENSG00000100664	EIF5							ENSG00000129003	VPS13C
	ENSG00000165006	UBAP1			ENSG00000135390	UBAP1							ENSG00000239445	ST3GAL6-AS1									ENSG00000167004	PDIA3			ENSG00000113558	SKP1							ENSG00000177981	ASB8
	ENSG00000134308	YWHAQ			ENSG00000108465	YWHAQ							ENSG00000117632	STMN1									ENSG00000179950	PUF60			ENSG00000101132	PFDN4							ENSG00000158869	FCER1G
	ENSG00000163346	PBXIP1			ENSG00000042753	PBXIP1							ENSG00000168385										ENSG00000130830	MPP1			ENSG00000116580	GON4L							ENSG00000108518	PFN1
	ENSG00000156411	C14orf2			ENSG00000157978	C14orf2							ENSG00000110719	TCIRG1									ENSG00000163683	SMIM14			ENSG00000078668	VDAC3							ENSG00000142875	PRKACB
	ENSG00000197728	RPS26			ENSG00000048740	RPS26							ENSG00000005020	SKAP2									ENSG00000165288	BRWD3			ENSG00000160310	PRMT2							ENSG00000186642	PDE2A
	ENSG00000175054	ATR			ENSG00000198833	ATR							ENSG00000187742	SECISBP2									ENSG00000144381	HSPD1			ENSG00000177731	FLII							ENSG00000100100	PIK3IP1
	ENSG00000076944	STXBP2			ENSG00000222041	STXBP2							ENSG00000119912	IDE									ENSG00000166797	FAM96A			ENSG00000177076	ACER2							ENSG00000136045	PWP1
	ENSG00000122643	NT5C3A			ENSG00000228409	NT5C3A							ENSG00000085449	WDFY1									ENSG00000100220	RTCB			ENSG00000204420	C6orf25							ENSG00000141293	SKAP1
	ENSG00000112992	NNT			ENSG00000101367	NNT							ENSG00000111711	GOLT1B									ENSG00000135341	MAP3K7			ENSG00000171490	RSL1D1							ENSG00000228474	OST4
	ENSG00000118508	RAB32			ENSG00000112992	RAB32							ENSG00000110075	PPP6R3									ENSG00000176171	BNIP3			ENSG00000228474	OST4							ENSG00000269893	SNHG8
	ENSG00000110324	IL10RA			ENSG00000109332	IL10RA							ENSG00000168066	SF1									ENSG00000173992	CCS			ENSG00000175354	PTPN2							ENSG00000203879	GDI1
	ENSG00000187800	PEAR1			ENSG00000137815	PEAR1							ENSG00000246448										ENSG00000267023	LRRC37A16P			ENSG00000005020	SKAP2							ENSG00000144674	GOLGA4
	ENSG00000110514	MADD			ENSG00000101654	MADD							ENSG00000170100	ZNF778									ENSG00000100079	LGALS2			ENSG00000132965	ALOX5AP							ENSG00000027697	IFNGR1
	ENSG00000145335	SNCA			ENSG00000161016	SNCA							ENSG00000151690	MFSD6									ENSG00000117632	STMN1			ENSG00000100393	EP300							ENSG00000101882	NKAP
	ENSG00000165475	CRYL1			ENSG00000100888	CRYL1							ENSG00000189136	UBE2Q2P1									ENSG00000088205	DDX18			ENSG00000101082	SLA2							ENSG00000228409	CCT6P1
	ENSG00000100351	GRAP2			ENSG00000115641	GRAP2							ENSG00000108448	TRIM16L									ENSG00000140479	PCSK6			ENSG00000182220	ATP6AP2							ENSG00000081237	PTPRC
	ENSG00000134882	UBAC2			ENSG00000133112	UBAC2							ENSG00000132471	WBP2									ENSG00000134070	IRAK2			ENSG00000124383	MPHOSPH10							ENSG00000104998	IL27RA
	ENSG00000144674	GOLGA4			ENSG00000145022	GOLGA4							ENSG00000223519	KIF28P									ENSG00000094975	SUCO			ENSG00000004779	NDUFAB1							ENSG00000131171	SH3BGRL
	ENSG00000204287	HLA-DRA			ENSG00000234741	HLA-DRA							ENSG00000124151	NCOA3									ENSG00000158517	NCF1			ENSG00000113328	CCNG1							ENSG00000126458	RRAS
	ENSG00000064393	HIPK2			ENSG00000060138	HIPK2							ENSG00000023697	DERA									ENSG00000108039	XPNPEP1			ENSG00000198833	UBE2J1							ENSG00000181061	HIGD1A
	ENSG00000143727	ACP1			ENSG00000134996	ACP1							ENSG00000135821	GLUL									ENSG00000115415	STAT1			ENSG00000180376	CCDC66							ENSG00000072110	ACTN1
	ENSG00000134202	GSTM3			ENSG00000078668	GSTM3							ENSG00000146859	TMEM140									ENSG00000154127	UBASH3B			ENSG00000107438	PDLIM1							ENSG00000142534	RPS11
	ENSG00000116962	NID1			ENSG00000184922	NID1							ENSG00000187118	CMC1									ENSG00000091409	ITGA6			ENSG00000170100	ZNF778							ENSG00000170144	HNRNPA3
	ENSG00000070961	ATP2B1			ENSG00000152818	ATP2B1							ENSG00000137767	SQRDL									ENSG00000115685	PPP1R7			ENSG00000111796	KLRB1							ENSG00000153130	SCOC
	ENSG00000255479				ENSG00000102145								ENSG00000163156	SCNM1									ENSG00000136051	KIAA1033			ENSG00000211899	IGHM							ENSG00000096401	CDC5L
	ENSG00000188921	PTPLAD2			ENSG00000168497	PTPLAD2							ENSG00000197223	C1D									ENSG00000163513	TGFBR2			ENSG00000163297	ANTXR2							ENSG00000168610	STAT3
	ENSG00000182670	TTC3			ENSG00000198755	TTC3							ENSG00000101246	ARFRP1									ENSG00000162191	UBXN1			ENSG00000134444	KIAA1468							ENSG00000110324	IL10RA
	ENSG00000101608	MYL12A			ENSG00000105835	MYL12A							ENSG00000260077										ENSG00000153574	RPIA			ENSG00000115641	FHL2							ENSG00000136717	BIN1
	ENSG00000105287	PRKD2			ENSG00000184900	PRKD2							ENSG00000182923	CEP63									ENSG00000167315	ACAA2			ENSG00000135218	CD36							ENSG00000184584	TMEM173
	ENSG00000068308	OTUD5			ENSG00000049323	OTUD5							ENSG00000198258	UBL5									ENSG00000185621	LMLN			ENSG00000132824	SERINC3							ENSG00000171552	BCL2L1
	ENSG00000160654	CD3G			ENSG00000148834	CD3G							ENSG00000125347	IRF1									ENSG00000022267	FHL1			ENSG00000112290	WASF1							ENSG00000184007	PTP4A2
	ENSG00000167005	NUDT21			ENSG00000182220	NUDT21							ENSG00000136628	EPRS									ENSG00000073050	XRCC1			ENSG00000112031	MTRF1L							ENSG00000185864	NPIPB4
	ENSG00000163430	FSTL1			ENSG00000232065	FSTL1							ENSG00000164305	CASP3									ENSG00000160799	CCDC12			ENSG00000138802	SEC24B							ENSG00000116288	PARK7
	ENSG00000081181	ARG2			ENSG00000197324	ARG2							ENSG00000153207	AHCTF1									ENSG00000198830	HMGN2			ENSG00000135334	AKIRIN2							ENSG00000076043	REXO2
	ENSG00000070540	WIPI1			ENSG00000125356	WIPI1							ENSG00000123329	ARHGAP9									ENSG00000100592	DAAM1			ENSG00000112282	MED23							ENSG00000143198	MGST3
	ENSG00000242574	HLA-DMB			ENSG00000196954	HLA-DMB							ENSG00000086589	RBM22									ENSG00000204310	AGPAT1			ENSG00000076662	ICAM3							ENSG00000160991	ORAI2
	ENSG00000146112	PPP1R18			ENSG00000086666	PPP1R18							ENSG00000166747	AP1G1									ENSG00000003056	M6PR			ENSG00000101856	PGRMC1							ENSG00000144028	SNRNP200
	ENSG00000142875	PRKACB			ENSG00000054267	PRKACB							ENSG00000112299	VNN1									ENSG00000117360	PRPF3			ENSG00000122643	NT5C3A							ENSG00000005893	LAMP2
	ENSG00000185989	RASA3			ENSG00000163660	RASA3							ENSG00000175567	UCP2									ENSG00000162688	AGL			ENSG00000023041	ZDHHC6							ENSG00000149136	SSRP1
	ENSG00000100225	FBXO7			ENSG00000069966	FBXO7							ENSG00000105971	CAV2									ENSG00000198736	MSRB1			ENSG00000198668	CALM1							ENSG00000143158	MPC2
	ENSG00000129003	VPS13C			ENSG00000023445	VPS13C							ENSG00000107372	ZFAND5									ENSG00000092841	MYL6			ENSG00000147036	LANCL3							ENSG00000164307	ERAP1
	ENSG00000133606	MKRN1			ENSG00000122643	MKRN1							ENSG00000120063	GNA13									ENSG00000073464	CLCN4			ENSG00000124570	SERPINB6							ENSG00000167792	NDUFV1
	ENSG00000170323	FABP4			ENSG00000120129	FABP4							ENSG00000167258	CDK12									ENSG00000148180	GSN			ENSG00000215021	PHB2							ENSG00000177879	AP3S1
	ENSG00000145936	KCNMB1			ENSG00000107372	KCNMB1							ENSG00000111615	KRR1									ENSG00000150712	MTMR12			ENSG00000077097	TOP2B							ENSG00000156256	USP16
	ENSG00000082074	FYB			ENSG00000132549	FYB							ENSG00000084070	SMAP2									ENSG00000127838	PNKD			ENSG00000072110	ACTN1							ENSG00000047315	POLR2B
	ENSG00000100600	LGMN			ENSG00000173264	LGMN							ENSG00000149806	FAU									ENSG00000134759	ELP2			ENSG00000125743	SNRPD2							ENSG00000113263	ITK
	ENSG00000123908	AGO2			ENSG00000075151	AGO2							ENSG00000119314	PTBP3									ENSG00000143641	GALNT2			ENSG00000052841	TTC17							ENSG00000105374	NKG7
	ENSG00000221978	CCNL2			ENSG00000117298	CCNL2							ENSG00000100568	VTI1B									ENSG00000113141	IK			ENSG00000203485	INF2							ENSG00000188677	PARVB
	ENSG00000105058	FAM32A			ENSG00000184205	FAM32A							ENSG00000137161	CNPY3									ENSG00000147526	TACC1			ENSG00000116221	MRPL37							ENSG00000011105	TSPAN9
	ENSG00000169756	LIMS1			ENSG00000224805	LIMS1							ENSG00000068796	KIF2A									ENSG00000165775	FUNDC2			ENSG00000163565	IFI16							ENSG00000032219	ARID4A
	ENSG00000160991	ORAI2			ENSG00000117640	ORAI2							ENSG00000107771	CCSER2									ENSG00000166681	NGFRAP1			ENSG00000170144	HNRNPA3
	ENSG00000143776	CDC42BPA			ENSG00000167323	CDC42BPA							ENSG00000017260	ATP2C1									ENSG00000177697	CD151			ENSG00000244754	N4BP2L2
	ENSG00000140368	PSTPIP1			ENSG00000198858	PSTPIP1							ENSG00000172500	FIBP									ENSG00000169599	NFU1			ENSG00000151148	UBE3B
	ENSG00000115053	NCL			ENSG00000102189	NCL							ENSG00000171608	PIK3CD									ENSG00000134882	UBAC2			ENSG00000108559	NUP88
	ENSG00000177119	ANO6			ENSG00000143418	ANO6							ENSG00000116030	SUMO1									ENSG00000108465	CDK5RAP3			ENSG00000158710	TAGLN2
	ENSG00000196923	PDLIM7			ENSG00000114439	PDLIM7							ENSG00000165264	NDUFB6									ENSG00000011600	TYROBP			ENSG00000044115	CTNNA1
	ENSG00000146963	C7orf55-LUC7L2			ENSG00000163346	C7orf55-LUC7L2							ENSG00000091164	TXNL1									ENSG00000134014	ELP3			ENSG00000142192	APP
	ENSG00000119383	PPP2R4			ENSG00000115216	PPP2R4							ENSG00000163346	PBXIP1									ENSG00000071243	ING3			ENSG00000137815	RTF1
	ENSG00000103202	NME4			ENSG00000147416	NME4							ENSG00000153339	TRAPPC8									ENSG00000004779	NDUFAB1			ENSG00000117640	MTFR1L
	ENSG00000234585	CCT6P3			ENSG00000182208	CCT6P3							ENSG00000229124	VIM-AS1									ENSG00000121775	TMEM39B			ENSG00000113460	BRIX1
	ENSG00000159374	M1AP			ENSG00000147443	M1AP							ENSG00000172965	MIR4435-1HG									ENSG00000147123	NDUFB11			ENSG00000168615	ADAM9
	ENSG00000103479	RBL2			ENSG00000198707	RBL2							ENSG00000167996	FTH1									ENSG00000188677	PARVB			ENSG00000174695	TMEM167A
	ENSG00000074416	MGLL			ENSG00000107521	MGLL							ENSG00000109171	SLAIN2									ENSG00000206341	HLA-H			ENSG00000185246	PRPF39
	ENSG00000116688	MFN2			ENSG00000175324	MFN2							ENSG00000170542	SERPINB9									ENSG00000147274	RBMX			ENSG00000132182	NUP210
	ENSG00000047617	ANO2			ENSG00000203875	ANO2							ENSG00000072778	ACADVL									ENSG00000164346	NSA2			ENSG00000077232	DNAJC10
	ENSG00000075884	ARHGAP15			ENSG00000180354	ARHGAP15							ENSG00000102908	NFAT5									ENSG00000205542	TMSB4X			ENSG00000163041	H3F3A
	ENSG00000084733	RAB10			ENSG00000111371	RAB10							ENSG00000111716	LDHB									ENSG00000085733	CTTN			ENSG00000178952	TUFM
	ENSG00000118181	RPS25			ENSG00000070010	RPS25							ENSG00000005700	IBTK									ENSG00000144560	VGLL4			ENSG00000152556	PFKM
	ENSG00000196954	CASP4			ENSG00000138772	CASP4							ENSG00000073584	SMARCE1									ENSG00000160789	LMNA			ENSG00000143624	INTS3
	ENSG00000023445	BIRC3			ENSG00000143727	BIRC3							ENSG00000162994	CLHC1									ENSG00000137713	PPP2R1B			ENSG00000141179	PCTP
	ENSG00000102879	CORO1A			ENSG00000136888	CORO1A							ENSG00000125772	GPCPD1									ENSG00000160299	PCNT			ENSG00000127325	BEST3
	ENSG00000013441	CLK1			ENSG00000111145	CLK1							ENSG00000116754	SRSF11									ENSG00000180694	TMEM64			ENSG00000160856	FCRL3
	ENSG00000103145	HCFC1R1			ENSG00000126458	HCFC1R1							ENSG00000155307	SAMSN1									ENSG00000183044	ABAT			ENSG00000124588	NQO2
	ENSG00000101290	CDS2			ENSG00000078596	CDS2							ENSG00000134825	TMEM258									ENSG00000100714	MTHFD1			ENSG00000136271	DDX56
	ENSG00000140553	UNC45A			ENSG00000115318	UNC45A							ENSG00000173473	SMARCC1									ENSG00000184009	ACTG1			ENSG00000104814	MAP4K1
	ENSG00000205038	PKHD1L1			ENSG00000142875	PKHD1L1							ENSG00000267316										ENSG00000106348	IMPDH1			ENSG00000172890	NADSYN1
	ENSG00000033627	ATP6V0A1			ENSG00000127314	ATP6V0A1							ENSG00000135426	TESPA1									ENSG00000187098	MITF			ENSG00000205981	DNAJC19
	ENSG00000171159	C9orf16			ENSG00000105404	C9orf16							ENSG00000055332	EIF2AK2									ENSG00000077549	CAPZB			ENSG00000145982	FARS2
	ENSG00000198858	R3HDM4			ENSG00000116824	R3HDM4							ENSG00000102893	PHKB									ENSG00000129292	PHF20L1			ENSG00000163564	PYHIN1
	ENSG00000125354				ENSG00000165637								ENSG00000140263	SORD									ENSG00000009307	CSDE1			ENSG00000163516	ANKZF1
	ENSG00000145247	OCIAD2			ENSG00000197102	OCIAD2							ENSG00000204482	LST1									ENSG00000138756	BMP2K			ENSG00000075151	EIF4G3
	ENSG00000127831	VIL1			ENSG00000149781	VIL1							ENSG00000086506	HBQ1									ENSG00000135390	ATP5G2			ENSG00000149577	SIDT2
	ENSG00000138758				ENSG00000175063								ENSG00000033050	ABCF2									ENSG00000078369	GNB1			ENSG00000104408	EIF3E
	ENSG00000126432	PRDX5			ENSG00000129351	PRDX5							ENSG00000102393	GLA									ENSG00000142657	PGD			ENSG00000111424	VDR
	ENSG00000168497	SDPR			ENSG00000196154	SDPR							ENSG00000136938	ANP32B									ENSG00000101182	PSMA7			ENSG00000119632	IFI27L2
	ENSG00000010270	STARD3NL			ENSG00000010327	STARD3NL							ENSG00000111142	METAP2									ENSG00000115484	CCT4			ENSG00000187688	TRPV2
	ENSG00000023191	RNH1			ENSG00000142192	RNH1							ENSG00000159593	NAE1									ENSG00000197879	MYO1C			ENSG00000123405	NFE2
	ENSG00000113761	ZNF346			ENSG00000162704	ZNF346							ENSG00000155926	SLA									ENSG00000122643	NT5C3A			ENSG00000019582	CD74
	ENSG00000006576	PHTF2			ENSG00000175390	PHTF2							ENSG00000158373	HIST1H2BD									ENSG00000137409	MTCH1			ENSG00000103496	STX4
	ENSG00000152404	CWF19L2			ENSG00000086506	CWF19L2							ENSG00000126226	PCID2									ENSG00000010256	UQCRC1			ENSG00000128294	TPST2
	ENSG00000168827	GFM1			ENSG00000087053	GFM1							ENSG00000102804	TSC22D1									ENSG00000087365	SF3B2			ENSG00000145833	DDX46
	ENSG00000154917	RAB6B			ENSG00000163320	RAB6B							ENSG00000121848	RNF115									ENSG00000129521	EGLN3			ENSG00000137575	SDCBP
	ENSG00000143369	ECM1			ENSG00000182463	ECM1							ENSG00000138796	HADH									ENSG00000005059	CCDC109B			ENSG00000096384	HSP90AB1
	ENSG00000168405	CMAHP			ENSG00000168765	CMAHP							ENSG00000130706	ADRM1									ENSG00000101596	SMCHD1			ENSG00000146414	SHPRH
	ENSG00000147162	OGT			ENSG00000141027	OGT							ENSG00000108179	PPIF									ENSG00000155158	TTC39B			ENSG00000089154	GCN1L1
	ENSG00000167632	TRAPPC9			ENSG00000007312	TRAPPC9							ENSG00000100216	TOMM22									ENSG00000113732	ATP6V0E1			ENSG00000086666	ZFAND6
	ENSG00000182179	UBA7			ENSG00000187145	UBA7							ENSG00000214194	LINC00998									ENSG00000135829	DHX9			ENSG00000138398	PPIG
	ENSG00000205639	MFSD2B			ENSG00000116717	MFSD2B							ENSG00000105185	PDCD5									ENSG00000167553	TUBA1C			ENSG00000185989	RASA3
	ENSG00000107581	EIF3A			ENSG00000132963	EIF3A							ENSG00000243317	C7orf73									ENSG00000106400	ZNHIT1			ENSG00000061936	SFSWAP
	ENSG00000034713	GABARAPL2			ENSG00000167460	GABARAPL2							ENSG00000204344	STK19									ENSG00000100097	LGALS1			ENSG00000127870	RNF6
	ENSG00000122545				ENSG00000185989								ENSG00000203485	INF2									ENSG00000107438	PDLIM1			ENSG00000042753	AP2S1
	ENSG00000248334	WHAMMP2			ENSG00000197747	WHAMMP2							ENSG00000120699	EXOSC8									ENSG00000167468	GPX4			ENSG00000104805	NUCB1
	ENSG00000143183	TMCO1			ENSG00000115993	TMCO1							ENSG00000121741	ZMYM2									ENSG00000158864	NDUFS2			ENSG00000112992	NNT
	ENSG00000156256	USP16			ENSG00000140479	USP16							ENSG00000114316	USP4									ENSG00000083223	ZCCHC6			ENSG00000093010	COMT
	ENSG00000140941	MAP1LC3B			ENSG00000196230	MAP1LC3B							ENSG00000093000	NUP50									ENSG00000077454	LRCH4			ENSG00000108405	P2RX1
	ENSG00000140307	GTF2A2			ENSG00000150045	GTF2A2							ENSG00000180304	OAZ2									ENSG00000267316				ENSG00000156642	NPTN
	ENSG00000168461	RAB31			ENSG00000181163	RAB31							ENSG00000175221	MED16									ENSG00000157107	FCHO2			ENSG00000196504	PRPF40A
	ENSG00000099256	PRTFDC1			ENSG00000175203	PRTFDC1							ENSG00000136888	ATP6V1G1									ENSG00000101236	RNF24			ENSG00000254999	BRK1
	ENSG00000121848	RNF115			ENSG00000170889	RNF115							ENSG00000172785	CBWD1									ENSG00000138363	ATIC			ENSG00000177981	ASB8
	ENSG00000010404	IDS			ENSG00000026025	IDS							ENSG00000105939	ZC3HAV1									ENSG00000139168	ZCRB1			ENSG00000265148	BZRAP1-AS1
	ENSG00000174365	SNHG11			ENSG00000113558	SNHG11							ENSG00000087460	GNAS									ENSG00000049656	CLPTM1L			ENSG00000182934	SRPR
	ENSG00000040531	CTNS			ENSG00000143622	CTNS							ENSG00000159339	PADI4									ENSG00000122122	SASH3			ENSG00000107581	EIF3A
	ENSG00000196531	NACA			ENSG00000163736	NACA							ENSG00000143776	CDC42BPA									ENSG00000005961	ITGA2B			ENSG00000198887	SMC5
	ENSG00000186792	HYAL3			ENSG00000051523	HYAL3							ENSG00000151461	UPF2									ENSG00000145088	EAF2			ENSG00000198130	HIBCH
	ENSG00000165914	TTC7B			ENSG00000057252	TTC7B							ENSG00000070190	DAPP1									ENSG00000062485	CS			ENSG00000198964	SGMS1
	ENSG00000233276	GPX1			ENSG00000234585	GPX1							ENSG00000005189														ENSG00000129460	NGDN
	ENSG00000011105	TSPAN9			ENSG00000182934	TSPAN9							ENSG00000122257	RBBP6													ENSG00000167613	LAIR1
	ENSG00000172893	DHCR7			ENSG00000079257	DHCR7							ENSG00000143393	PI4KB													ENSG00000120992	LYPLA1
	ENSG00000168067	MAP4K2			ENSG00000155984	MAP4K2							ENSG00000223745														ENSG00000079277	MKNK1
	ENSG00000170310	STX8			ENSG00000140988	STX8							ENSG00000155329	ZCCHC10													ENSG00000100490	CDKL1
	ENSG00000107798	LIPA			ENSG00000135968	LIPA							ENSG00000112576	CCND3													ENSG00000010327	STAB1
	ENSG00000004779	NDUFAB1			ENSG00000112077	NDUFAB1							ENSG00000109670	FBXW7													ENSG00000131389	SLC6A6
	ENSG00000163660	CCNL1			ENSG00000006652	CCNL1							ENSG00000265148	BZRAP1-AS1													ENSG00000106344	RBM28
	ENSG00000085063	CD59			ENSG00000164190	CD59							ENSG00000184500	PROS1													ENSG00000116962	NID1
	ENSG00000173726	TOMM20			ENSG00000169704	TOMM20							ENSG00000134644	PUM1													ENSG00000168461	RAB31
	ENSG00000136238	RAC1			ENSG00000184613	RAC1							ENSG00000006712	PAF1													ENSG00000167642	SPINT2
	ENSG00000115641	FHL2			ENSG00000174953	FHL2							ENSG00000186625	KATNA1													ENSG00000070669	ASNS
	ENSG00000183255	PTTG1IP			ENSG00000135070	PTTG1IP							ENSG00000137628	DDX60													ENSG00000189403	HMGB1
	ENSG00000115232	ITGA4			ENSG00000153922	ITGA4							ENSG00000113851	CRBN													ENSG00000152133	GPATCH11
	ENSG00000102145	GATA1			ENSG00000088726	GATA1							ENSG00000214013	GANC													ENSG00000186792	HYAL3
	ENSG00000197324	LRP10			ENSG00000127838	LRP10							ENSG00000197747	S100A10													ENSG00000203879	GDI1
	ENSG00000213719	CLIC1			ENSG00000166091	CLIC1							ENSG00000116337	AMPD2													ENSG00000029363	BCLAF1
	ENSG00000102144	PGK1			ENSG00000260831	PGK1							ENSG00000086730	LAT2													ENSG00000090520	DNAJB11
	ENSG00000253729	PRKDC			ENSG00000169567	PRKDC							ENSG00000136051	KIAA1033													ENSG00000112299	VNN1
	ENSG00000055044	NOP58			ENSG00000103363	NOP58							ENSG00000125827	TMX4													ENSG00000047617	ANO2
	ENSG00000113558	SKP1			ENSG00000267279	SKP1							ENSG00000075856	SART3													ENSG00000136490	LIMD2
	ENSG00000130726	TRIM28			ENSG00000123739	TRIM28							ENSG00000124422	USP22													ENSG00000213672	NCKIPSD
	ENSG00000137486	ARRB1			ENSG00000144674	ARRB1							ENSG00000110619	CARS													ENSG00000125347	IRF1
	ENSG00000265148	BZRAP1-AS1			ENSG00000229056	BZRAP1-AS1							ENSG00000163399	ATP1A1													ENSG00000100225	FBXO7
	ENSG00000136247	ZDHHC4			ENSG00000165233	ZDHHC4							ENSG00000243701	LINC00883													ENSG00000076043	REXO2
	ENSG00000132466	ANKRD17			ENSG00000133226	ANKRD17							ENSG00000160593	AMICA1													ENSG00000138668	HNRNPD
	ENSG00000112077	RHAG			ENSG00000010270	RHAG							ENSG00000140526	ABHD2													ENSG00000164924	YWHAZ
	ENSG00000114209	PDCD10			ENSG00000159592	PDCD10							ENSG00000132128	LRRC41													ENSG00000105254	TBCB
	ENSG00000121766	ZCCHC17			ENSG00000131389	ZCCHC17																					ENSG00000101882	NKAP
	ENSG00000103187	COTL1			ENSG00000065000	COTL1																					ENSG00000139278	GLIPR1
	ENSG00000163737	PF4			ENSG00000115232	PF4																					ENSG00000242485	MRPL20
	ENSG00000054654	SYNE2			ENSG00000156508	SYNE2																					ENSG00000100280	AP1B1
	ENSG00000198162	MAN1A2			ENSG00000100280	MAN1A2																					ENSG00000115935	WIPF1
	ENSG00000104164	BLOC1S6			ENSG00000124635	BLOC1S6																					ENSG00000076108	BAZ2A
	ENSG00000182287	AP1S2			ENSG00000115290	AP1S2																					ENSG00000135390	ATP5G2
	ENSG00000160190	SLC37A1			ENSG00000159069	SLC37A1																					ENSG00000104972	LILRB1
	ENSG00000134297	PLEKHA8P1			ENSG00000138722	PLEKHA8P1																					ENSG00000171159	C9orf16
	ENSG00000171530	TBCA			ENSG00000059804	TBCA																					ENSG00000085760	MTIF2
	ENSG00000127184	COX7C			ENSG00000152556	COX7C																					ENSG00000171530	TBCA
	ENSG00000168765	GSTM4			ENSG00000171735	GSTM4																					ENSG00000204710	SPDYC
	ENSG00000102524	TNFSF13B			ENSG00000260017	TNFSF13B																					ENSG00000169738	DCXR
	ENSG00000162923	WDR26			ENSG00000106052	WDR26																					ENSG00000136717	BIN1
	ENSG00000211450	C11orf31			ENSG00000166831	C11orf31																					ENSG00000152229	PSTPIP2
	ENSG00000173915	USMG5			ENSG00000165813	USMG5																					ENSG00000186469	GNG2
	ENSG00000131100	ATP6V1E1			ENSG00000196531	ATP6V1E1																					ENSG00000102879	CORO1A
	ENSG00000106537	TSPAN13			ENSG00000213625	TSPAN13																					ENSG00000032219	ARID4A
	ENSG00000137841	PLCB2			ENSG00000197728	PLCB2																					ENSG00000156931	VPS8
	ENSG00000187667	WHAMMP3			ENSG00000076043	WHAMMP3																					ENSG00000176108	CHMP6
	ENSG00000124588	NQO2			ENSG00000127252	NQO2																					ENSG00000075142	SRI
	ENSG00000105711	SCN1B			ENSG00000136717	SCN1B																					ENSG00000187800	PEAR1
	ENSG00000162191	UBXN1			ENSG00000116539	UBXN1																					ENSG00000100353	EIF3D
	ENSG00000102401	ARMCX3			ENSG00000178982	ARMCX3																					ENSG00000026297	RNASET2
	ENSG00000099783	HNRNPM			ENSG00000265148	HNRNPM																					ENSG00000135968	GCC2
	ENSG00000179361	ARID3B			ENSG00000198948	ARID3B																					ENSG00000115165	CYTIP
	ENSG00000163386	NBPF10			ENSG00000085733	NBPF10																					ENSG00000166794	PPIB
	ENSG00000122218	COPA			ENSG00000103479	COPA																					ENSG00000167740	CYB5D2
	ENSG00000101782	RIOK3			ENSG00000021355	RIOK3																					ENSG00000037474	NSUN2
	ENSG00000167740	CYB5D2			ENSG00000225630	CYB5D2																					ENSG00000153201	RANBP2
	ENSG00000017260	ATP2C1			ENSG00000138758	ATP2C1																					ENSG00000177697	CD151
	ENSG00000078668	VDAC3			ENSG00000131725	VDAC3																					ENSG00000103121	CMC2
	ENSG00000206549	PRSS50			ENSG00000130755	PRSS50																					ENSG00000170323	FABP4
	ENSG00000086506	HBQ1			ENSG00000237803	HBQ1																					ENSG00000130303	BST2
	ENSG00000131171	SH3BGRL			ENSG00000205038	SH3BGRL																					ENSG00000143799	PARP1
	ENSG00000135070	ISCA1			ENSG00000177324	ISCA1																					ENSG00000198625	MDM4
	ENSG00000105373	GLTSCR2			ENSG00000019582	GLTSCR2																					ENSG00000131781	FMO5
	ENSG00000091592	NLRP1			ENSG00000111229	NLRP1																					ENSG00000091164	TXNL1
	ENSG00000156738	MS4A1			ENSG00000138246	MS4A1																					ENSG00000079263	SP140
	ENSG00000100888	CHD8			ENSG00000092439	CHD8																					ENSG00000099783	HNRNPM
	ENSG00000003756	RBM5			ENSG00000153130	RBM5																					ENSG00000108953	YWHAE
	ENSG00000103415	HMOX2			ENSG00000149476	HMOX2																					ENSG00000182899	RPL35A
	ENSG00000136888	ATP6V1G1			ENSG00000197956	ATP6V1G1																					ENSG00000181104	F2R
	ENSG00000104341	LAPTM4B			ENSG00000110696	LAPTM4B																					ENSG00000117400	MPL
	ENSG00000117298	ECE1			ENSG00000070540	ECE1																					ENSG00000115977	AAK1
	ENSG00000135709	KIAA0513			ENSG00000138385	KIAA0513																					ENSG00000108639	SYNGR2
	ENSG00000124177	CHD6			ENSG00000158856	CHD6																					ENSG00000105971	CAV2
	ENSG00000117091	CD48			ENSG00000132466	CD48																					ENSG00000100385	IL2RB
	ENSG00000164181	ELOVL7			ENSG00000114573	ELOVL7																					ENSG00000146963	C7orf55-LUC7L2
	ENSG00000107021	TBC1D13			ENSG00000131100	TBC1D13																					ENSG00000174917	C19orf70
	ENSG00000175324	LSM1			ENSG00000187667	LSM1																					ENSG00000100351	GRAP2
	ENSG00000170634	ACYP2			ENSG00000124772	ACYP2																					ENSG00000101596	SMCHD1
	ENSG00000178980	SEPW1			ENSG00000118640	SEPW1																					ENSG00000154781	CCDC174
	ENSG00000029725	RABEP1			ENSG00000118855	RABEP1																					ENSG00000178982	EIF3K
	ENSG00000102804	TSC22D1			ENSG00000173542	TSC22D1																					ENSG00000130958	SLC35D2
	ENSG00000170144	HNRNPA3			ENSG00000131171	HNRNPA3																					ENSG00000119048	UBE2B
	ENSG00000108839	ALOX12			ENSG00000172889	ALOX12																					ENSG00000100142	POLR2F
	ENSG00000100490	CDKL1			ENSG00000083535	CDKL1																					ENSG00000143418	CERS2
	ENSG00000113649	TCERG1			ENSG00000119383	TCERG1																					ENSG00000156508	EEF1A1
	ENSG00000143933	CALM2			ENSG00000182287	CALM2																					ENSG00000104660	LEPROTL1
	ENSG00000198625	MDM4			ENSG00000170323	MDM4																					ENSG00000119383	PPP2R4
	ENSG00000203875	SNHG5			ENSG00000116688	SNHG5																					ENSG00000163430	FSTL1
	ENSG00000233452	STXBP5-AS1			ENSG00000176124	STXBP5-AS1																					ENSG00000198258	UBL5
	ENSG00000198814	GK			ENSG00000122218	GK																					ENSG00000173145	NOC3L
	ENSG00000171988	JMJD1C			ENSG00000104660	JMJD1C																					ENSG00000100813	ACIN1
	ENSG00000134265	NAPG			ENSG00000100060	NAPG																					ENSG00000166012	TAF1D
	ENSG00000079257	LXN			ENSG00000213719	LXN																					ENSG00000066926	FECH
	ENSG00000166946	CCNDBP1			ENSG00000198589	CCNDBP1																					ENSG00000137841	PLCB2
	ENSG00000106028	SSBP1			ENSG00000118508	SSBP1																					ENSG00000196230	TUBB
	ENSG00000115875	SRSF7			ENSG00000145335	SRSF7																					ENSG00000198931	APRT
	ENSG00000135390	ATP5G2			ENSG00000182179	ATP5G2																					ENSG00000174718	KIAA1551
	ENSG00000143797	MBOAT2			ENSG00000102804	MBOAT2																					ENSG00000165792	METTL17
	ENSG00000067082	KLF6			ENSG00000143546	KLF6																					ENSG00000115816	CEBPZ
	ENSG00000137941	TTLL7			ENSG00000119397	TTLL7																					ENSG00000168765	GSTM4
	ENSG00000105926	MPP6			ENSG00000077232	MPP6																					ENSG00000143622	RIT1
	ENSG00000138246	DNAJC13			ENSG00000204310	DNAJC13																					ENSG00000158604	TMED4
	ENSG00000124164	VAPB			ENSG00000166086	VAPB																					ENSG00000101782	RIOK3
	ENSG00000162777	DENND2D			ENSG00000164252	DENND2D																					ENSG00000100796	SMEK1
	ENSG00000160948	VPS28			ENSG00000188641	VPS28																					ENSG00000102524	TNFSF13B
	ENSG00000163320	CGGBP1			ENSG00000083896	CGGBP1																					ENSG00000149781	FERMT3
	ENSG00000105202	FBL			ENSG00000239839	FBL																					ENSG00000197324	LRP10
	ENSG00000255240				ENSG00000100796																						ENSG00000132780	NASP
	ENSG00000154305	MIA3			ENSG00000100906	MIA3																					ENSG00000118058	KMT2A
	ENSG00000088986	DYNLL1			ENSG00000168116	DYNLL1																					ENSG00000072042	RDH11
	ENSG00000166501	PRKCB			ENSG00000040341	PRKCB																					ENSG00000144028	SNRNP200
	ENSG00000068650	ATP11A			ENSG00000121749	ATP11A																					ENSG00000151327	FAM177A1
	ENSG00000127920	GNG11			ENSG00000130958	GNG11																					ENSG00000160932	LY6E
	ENSG00000153922	CHD1			ENSG00000105287	CHD1																					ENSG00000071073	MGAT4A
	ENSG00000113391	FAM172A			ENSG00000125971	FAM172A																					ENSG00000108061	SHOC2
	ENSG00000175203	DCTN2			ENSG00000159840	DCTN2																					ENSG00000008517	IL32
	ENSG00000141279	NPEPPS			ENSG00000134539	NPEPPS																					ENSG00000163738	MTHFD2L
	ENSG00000152291	TGOLN2			ENSG00000181104	TGOLN2																					ENSG00000198356	ASNA1
	ENSG00000157600	TMEM164			ENSG00000187554	TMEM164																					ENSG00000010404	IDS
	ENSG00000125734	GPR108			ENSG00000168883	GPR108																					ENSG00000139343	SNRPF
	ENSG00000054267	ARID4B			ENSG00000122986	ARID4B																					ENSG00000116288	PARK7
	ENSG00000073578	SDHA			ENSG00000160991	SDHA																					ENSG00000145936	KCNMB1
	ENSG00000123091	RNF11			ENSG00000224616	RNF11																					ENSG00000204257	HLA-DMA
	ENSG00000122986	HVCN1			ENSG00000170906	HVCN1																					ENSG00000132549	VPS13B
	ENSG00000026297	RNASET2			ENSG00000162923	RNASET2																					ENSG00000128524	ATP6V1F
	ENSG00000158417	EIF5B			ENSG00000176783	EIF5B																					ENSG00000068650	ATP11A
	ENSG00000225936				ENSG00000134884																						ENSG00000085063	CD59
	ENSG00000237181				ENSG00000166887																						ENSG00000166963	MAP1A
	ENSG00000050393	MCUR1			ENSG00000167740	MCUR1																					ENSG00000134242	PTPN22
	ENSG00000132670	PTPRA			ENSG00000221978	PTPRA																					ENSG00000135926	TMBIM1
	ENSG00000077420	APBB1IP			ENSG00000173726	APBB1IP																					ENSG00000155229	MMS19
	ENSG00000088205	DDX18			ENSG00000105058	DDX18																					ENSG00000141293	SKAP1
	ENSG00000040341	STAU2			ENSG00000165682	STAU2																					ENSG00000187097	ENTPD5
	ENSG00000135596	MICAL1			ENSG00000163221	MICAL1																					ENSG00000115355	CCDC88A
	ENSG00000147443	DOK2			ENSG00000169756	DOK2																					ENSG00000224616
	ENSG00000187145	MRPS21			ENSG00000116679	MRPS21																					ENSG00000164181	ELOVL7
	ENSG00000196182	STK40			ENSG00000177575	STK40																					ENSG00000170515	PA2G4
	ENSG00000164190	NIPBL			ENSG00000076003	NIPBL																					ENSG00000136045	PWP1
	ENSG00000129351	ILF3			ENSG00000044115	ILF3																					ENSG00000118680	MYL12B
	ENSG00000116539	ASH1L			ENSG00000040531	ASH1L																					ENSG00000151923	TIAL1
	ENSG00000083896	YTHDC1			ENSG00000211899	YTHDC1																					ENSG00000164308	ERAP2
	ENSG00000118058	KMT2A			ENSG00000196924	KMT2A																					ENSG00000139641	ESYT1
	ENSG00000156467	UQCRB			ENSG00000161011	UQCRB																					ENSG00000132153	DHX30
	ENSG00000139343	SNRPF			ENSG00000105202	SNRPF																					ENSG00000085733	CTTN
	ENSG00000069535	MAOB			ENSG00000150681	MAOB																					ENSG00000115318	LOXL3
	ENSG00000205309	NT5M			ENSG00000125457	NT5M																					ENSG00000006114	SYNRG
	ENSG00000166164	BRD7			ENSG00000185245	BRD7																					ENSG00000125744	RTN2
	ENSG00000234810				ENSG00000103202																						ENSG00000103769	RAB11A
	ENSG00000198356	ASNA1			ENSG00000163536	ASNA1																					ENSG00000038427	VCAN
	ENSG00000182208	MOB2			ENSG00000121848	MOB2																					ENSG00000175606	TMEM70
	ENSG00000106615	RHEB			ENSG00000204569	RHEB																					ENSG00000086200	IPO11
	ENSG00000148120	C9orf3			ENSG00000139597	C9orf3																					ENSG00000022267	FHL1
	ENSG00000169504	CLIC4			ENSG00000171094	CLIC4																					ENSG00000129277	CCL4
	ENSG00000204710	SPDYC			ENSG00000117091	SPDYC																					ENSG00000143933	CALM2
	ENSG00000211899	IGHM			ENSG00000131669	IGHM																					ENSG00000034693	PEX3
	ENSG00000156206	C15orf26			ENSG00000211898	C15orf26																					ENSG00000140455	USP3
	ENSG00000055070	SZRD1			ENSG00000100453	SZRD1																					ENSG00000144029	MRPS5
	ENSG00000154814	OXNAD1			ENSG00000223519	OXNAD1																					ENSG00000077984	CST7
	ENSG00000235257				ENSG00000100225																						ENSG00000123739	PLA2G12A
	ENSG00000161011	SQSTM1			ENSG00000120992	SQSTM1																					ENSG00000033627	ATP6V0A1
	ENSG00000114573	ATP6V1A			ENSG00000204482	ATP6V1A																					ENSG00000081181	ARG2
	ENSG00000147677	EIF3H			ENSG00000082074	EIF3H																					ENSG00000002822	MAD1L1
	ENSG00000101654	RNMT			ENSG00000011198	RNMT																					ENSG00000133112	TPT1
	ENSG00000160445	ZER1			ENSG00000114982	ZER1																					ENSG00000112977	DAP
	ENSG00000187239	FNBP1			ENSG00000137941	FNBP1																					ENSG00000160058	BSDC1
	ENSG00000117592	PRDX6			ENSG00000141293	PRDX6																					ENSG00000010270	STARD3NL
	ENSG00000114098	ARMC8			ENSG00000127831	ARMC8																					ENSG00000136628	EPRS
	ENSG00000138722	MMRN1			ENSG00000145936	MMRN1																					ENSG00000034510	TMSB10
	ENSG00000137225	CAPN11			ENSG00000168827	CAPN11																					ENSG00000143727	ACP1
	ENSG00000107968	MAP3K8			ENSG00000166710	MAP3K8																					ENSG00000124177	CHD6
	ENSG00000159461	AMFR			ENSG00000143119	AMFR																					ENSG00000204287	HLA-DRA
	ENSG00000259719				ENSG00000013441																						ENSG00000106355	LSM5
	ENSG00000069020	MAST4			ENSG00000095564	MAST4																					ENSG00000122965	RBM19
	ENSG00000130303	BST2			ENSG00000078902	BST2																					ENSG00000114867	EIF4G1
	ENSG00000198948	MFAP3L			ENSG00000255479	MFAP3L																					ENSG00000203747	FCGR3A
	ENSG00000183726	TMEM50A			ENSG00000171988	TMEM50A																					ENSG00000105058	FAM32A
	ENSG00000107819	SFXN3			ENSG00000204287	SFXN3																					ENSG00000183255	PTTG1IP
	ENSG00000166794	PPIB			ENSG00000204257	PPIB																					ENSG00000164902	PHAX
	ENSG00000198931	APRT			ENSG00000034713	APRT																					ENSG00000237805
	ENSG00000162722	TRIM58			ENSG00000196262	TRIM58																					ENSG00000108448	TRIM16L
	ENSG00000137198	GMPR			ENSG00000153815	GMPR																					ENSG00000095015	MAP3K1
	ENSG00000157045	NTAN1			ENSG00000006007	NTAN1																					ENSG00000140368	PSTPIP1
	ENSG00000166452	AKIP1			ENSG00000173889	AKIP1																					ENSG00000229056
	ENSG00000253982				ENSG00000096384																						ENSG00000067082	KLF6
	ENSG00000158796	DEDD			ENSG00000116962	DEDD																					ENSG00000146834	MEPCE
	ENSG00000008517	IL32			ENSG00000143321	IL32																					ENSG00000131778	CHD1L
	ENSG00000163104	SMARCAD1			ENSG00000006114	SMARCAD1																					ENSG00000163346	PBXIP1
	ENSG00000164258	NDUFS4			ENSG00000165244	NDUFS4																					ENSG00000154767	XPC
	ENSG00000143353	LYPLAL1			ENSG00000148700	LYPLAL1																					ENSG00000118855	MFSD1
	ENSG00000100060	MFNG			ENSG00000107819	MFNG																					ENSG00000125651	GTF2F1
	ENSG00000074966	TXK			ENSG00000099256	TXK																					ENSG00000164346	NSA2
	ENSG00000267279				ENSG00000183726																						ENSG00000108960	MMD
	ENSG00000067167	TRAM1			ENSG00000196611	TRAM1																					ENSG00000093072	CECR1
	ENSG00000204424	LY6G6F			ENSG00000100351	LY6G6F																					ENSG00000069966	GNB5
	ENSG00000105887	MTPN			ENSG00000066294	MTPN																					ENSG00000119636	CCDC176
	ENSG00000172889	EGFL7			ENSG00000170776	EGFL7																					ENSG00000134882	UBAC2
	ENSG00000168883	USP39			ENSG00000185658	USP39																					ENSG00000221978	CCNL2
	ENSG00000105971	CAV2			ENSG00000149600	CAV2																					ENSG00000173264	GPR137
	ENSG00000121774	KHDRBS1			ENSG00000140368	KHDRBS1																					ENSG00000136888	ATP6V1G1
	ENSG00000213445	SIPA1			ENSG00000165914	SIPA1																					ENSG00000110852	CLEC2B
	ENSG00000196611	MMP1			ENSG00000162511	MMP1																					ENSG00000144381	HSPD1
	ENSG00000132676	DAP3			ENSG00000116678	DAP3																					ENSG00000088205	DDX18
	ENSG00000229754	CXCR2P1			ENSG00000136247	CXCR2P1																					ENSG00000115760	BIRC6
	ENSG00000213931	HBE1			ENSG00000225528	HBE1																					ENSG00000163956	LRPAP1
	ENSG00000153187	HNRNPU			ENSG00000111860	HNRNPU																					ENSG00000198858	R3HDM4
	ENSG00000143595	AQP10			ENSG00000186815	AQP10																					ENSG00000120697	ALG5
	ENSG00000100129	EIF3L			ENSG00000055070	EIF3L																					ENSG00000148362	C9orf142
	ENSG00000239213				ENSG00000107798																						ENSG00000162704	ARPC5
	ENSG00000026025	VIM			ENSG00000143158	VIM																					ENSG00000242574	HLA-DMB
	ENSG00000151743	AMN1			ENSG00000137198	AMN1																					ENSG00000103479	RBL2
	ENSG00000148498	PARD3			ENSG00000005339	PARD3																					ENSG00000170345	FOS
	ENSG00000165813	C10orf118			ENSG00000111796	C10orf118																					ENSG00000090621	PABPC4
	ENSG00000111530	CAND1			ENSG00000177981	CAND1																					ENSG00000139372	TDG
	ENSG00000159176	CSRP1			ENSG00000176014	CSRP1																					ENSG00000129197	RPAIN
	ENSG00000129354	AP1M2			ENSG00000145833	AP1M2																					ENSG00000067334	DNTTIP2
	ENSG00000177324	BEND2			ENSG00000233614	BEND2																					ENSG00000198862	LTN1
	ENSG00000166086	JAM3			ENSG00000017260	JAM3																					ENSG00000107201	DDX58
	ENSG00000176124	DLEU1			ENSG00000119535	DLEU1																					ENSG00000147650	LRP12
	ENSG00000122786	CALD1			ENSG00000177105	CALD1																					ENSG00000066697	MSANTD3
	ENSG00000108669	CYTH1			ENSG00000233276	CYTH1																					ENSG00000135316	SYNCRIP
	ENSG00000132549	VPS13B			ENSG00000104341	VPS13B																					ENSG00000128609	NDUFA5
	ENSG00000101079	NDRG3			ENSG00000118412	NDRG3																					ENSG00000113851	CRBN
	ENSG00000145833	DDX46			ENSG00000105851	DDX46																					ENSG00000095564	BTAF1
	ENSG00000134186	PRPF38B			ENSG00000018280	PRPF38B																					ENSG00000108622	ICAM2
	ENSG00000160799	CCDC12			ENSG00000204710	CCDC12																					ENSG00000123737	EXOSC9
	ENSG00000129460	NGDN			ENSG00000248334	NGDN																					ENSG00000104964	AES
	ENSG00000177076	ACER2			ENSG00000102879	ACER2																					ENSG00000112077	RHAG
	ENSG00000160613	PCSK7			ENSG00000143995	PCSK7																					ENSG00000120616	EPC1
	ENSG00000224616				ENSG00000171530																						ENSG00000167996	FTH1
	ENSG00000133226	SRRM1			ENSG00000163349	SRRM1																					ENSG00000167460	TPM4
	ENSG00000117533	VAMP4			ENSG00000141279	VAMP4																					ENSG00000117133	RPF1
	ENSG00000183621	ZNF438			ENSG00000101608	ZNF438																					ENSG00000076650	GPATCH1
	ENSG00000004059	ARF5			ENSG00000122545	ARF5																					ENSG00000015285	WAS
	ENSG00000125743	SNRPD2			ENSG00000164096	SNRPD2																					ENSG00000152061	RABGAP1L
	ENSG00000108387				ENSG00000064393																						ENSG00000127838	PNKD
	ENSG00000126749	EMG1			ENSG00000124570	EMG1																					ENSG00000135905	DOCK10
	ENSG00000079263	SP140			ENSG00000007392	SP140																					ENSG00000124126	PREX1
	ENSG00000116251	RPL22			ENSG00000127870	RPL22																					ENSG00000029725	RABEP1
	ENSG00000011198	ABHD5			ENSG00000253819	ABHD5																					ENSG00000087365	SF3B2
	ENSG00000143119	CD53			ENSG00000198130	CD53																					ENSG00000136250	AOAH
	ENSG00000203485	INF2			ENSG00000165006	INF2																					ENSG00000147677	EIF3H
	ENSG00000171490	RSL1D1			ENSG00000089280	RSL1D1																					ENSG00000142875	PRKACB
	ENSG00000130066	SAT1			ENSG00000185513	SAT1																					ENSG00000096401	CDC5L
	ENSG00000174953	DHX36			ENSG00000127920	DHX36																					ENSG00000168610	STAT3
	ENSG00000134825	TMEM258			ENSG00000073614	TMEM258																					ENSG00000108039	XPNPEP1
	ENSG00000246889				ENSG00000259483																						ENSG00000044574	HSPA5
	ENSG00000163738	MTHFD2L			ENSG00000128245	MTHFD2L																					ENSG00000149187	CELF1
	ENSG00000203666	EFCAB2			ENSG00000077420	EFCAB2																					ENSG00000143369	ECM1
	ENSG00000065357	DGKA			ENSG00000117360	DGKA																					ENSG00000166946	CCNDBP1
	ENSG00000196924	FLNA			ENSG00000189043	FLNA																					ENSG00000163798	SLC4A1AP
	ENSG00000159593	NAE1			ENSG00000134882	NAE1																					ENSG00000101294	HM13
	ENSG00000143924	EML4			ENSG00000115875	EML4																					ENSG00000109066	TMEM104
	ENSG00000174099	MSRB3			ENSG00000135837	MSRB3																					ENSG00000136247	ZDHHC4
	ENSG00000135899	SP110			ENSG00000105971	SP110																					ENSG00000130332	LSM7
	ENSG00000072135	PTPN18			ENSG00000123329	PTPN18																					ENSG00000140022	STON2
	ENSG00000124193	SRSF6			ENSG00000132670	SRSF6																					ENSG00000136205	TNS3
	ENSG00000005249	PRKAR2B			ENSG00000013016	PRKAR2B																					ENSG00000108296	CWC25
	ENSG00000115216	NRBP1			ENSG00000124126	NRBP1																					ENSG00000100345	MYH9
	ENSG00000185515	BRCC3			ENSG00000078018	BRCC3																					ENSG00000162290	DCP1A
	ENSG00000102362	SYTL4			ENSG00000128595	SYTL4																					ENSG00000138758
	ENSG00000198399	ITSN2			ENSG00000213445	ITSN2																					ENSG00000109332	UBE2D3
	ENSG00000141030	COPS3			ENSG00000125743	COPS3																					ENSG00000204424	LY6G6F
	ENSG00000116977	LGALS8			ENSG00000143183	LGALS8																					ENSG00000075884	ARHGAP15
	ENSG00000068697	LAPTM4A			ENSG00000114062	LAPTM4A																					ENSG00000104133	SPG11
	ENSG00000126903	SLC10A3			ENSG00000133606	SLC10A3																					ENSG00000087502	ERGIC2
	ENSG00000135250	SRPK2			ENSG00000154305	SRPK2																					ENSG00000101079	NDRG3
	ENSG00000128595	CALU			ENSG00000084733	CALU																					ENSG00000139597	N4BP2L1
	ENSG00000137207	YIPF3			ENSG00000168610	YIPF3																					ENSG00000138246	DNAJC13
	ENSG00000119801	YPEL5			ENSG00000120675	YPEL5																					ENSG00000089063	TMEM230
	ENSG00000205981	DNAJC19			ENSG00000234810	DNAJC19																					ENSG00000157600	TMEM164
	ENSG00000078269	SYNJ2			ENSG00000167414	SYNJ2																					ENSG00000101290	CDS2
	ENSG00000131781	FMO5			ENSG00000154814	FMO5																					ENSG00000134825	TMEM258
	ENSG00000169704	GP9			ENSG00000185404	GP9																					ENSG00000126749	EMG1
	ENSG00000130958	SLC35D2			ENSG00000089063	SLC35D2																					ENSG00000169583	CLIC3
	ENSG00000116489	CAPZA1			ENSG00000100490	CAPZA1																					ENSG00000129657	SEC14L1
	ENSG00000076928	ARHGEF1			ENSG00000076944	ARHGEF1																					ENSG00000149600	COMMD7
	ENSG00000249684				ENSG00000182551																						ENSG00000124635	HIST1H2BJ
	ENSG00000102897	LYRM1			ENSG00000165475	LYRM1																					ENSG00000196352	CD55
	ENSG00000142192	APP			ENSG00000156467	APP																					ENSG00000135404	CD63
	ENSG00000150045	KLRF1			ENSG00000135316	KLRF1																					ENSG00000088986	DYNLL1
	ENSG00000143995	MEIS1			ENSG00000188921	MEIS1																					ENSG00000106399	RPA3
	ENSG00000049245	VAMP3			ENSG00000164116	VAMP3																					ENSG00000181061	HIGD1A
	ENSG00000140854	KATNB1			ENSG00000215039	KATNB1																					ENSG00000164167	LSM6
	ENSG00000211898	IGHD			ENSG00000163565	IGHD																					ENSG00000125356	NDUFA1
	ENSG00000165244	ZNF367			ENSG00000090382	ZNF367																					ENSG00000126903	SLC10A3
	ENSG00000083535	PIBF1			ENSG00000011105	PIBF1																					ENSG00000115524	SF3B1
	ENSG00000196504	PRPF40A			ENSG00000237181	PRPF40A																					ENSG00000223519	KIF28P
	ENSG00000198964	SGMS1			ENSG00000242574	SGMS1																					ENSG00000124772	CPNE5
	ENSG00000119596	YLPM1			ENSG00000187800	YLPM1																					ENSG00000147439	BIN3
	ENSG00000170515	PA2G4			ENSG00000127603	PA2G4																					ENSG00000175324	LSM1
	ENSG00000089063	TMEM230			ENSG00000156052	TMEM230																					ENSG00000168438	CDC40
	ENSG00000108861	DUSP3			ENSG00000070190	DUSP3																					ENSG00000111596	CNOT2
	ENSG00000090266	NDUFB2			ENSG00000180817	NDUFB2																					ENSG00000169567	HINT1
	ENSG00000091164	TXNL1			ENSG00000162722	TXNL1																					ENSG00000234585	CCT6P3
	ENSG00000171148	TADA3			ENSG00000115085	TADA3																					ENSG00000163466	ARPC2
	ENSG00000109066	TMEM104			ENSG00000168461	TMEM104																					ENSG00000135838	NPL
	ENSG00000147650	LRP12			ENSG00000109458	LRP12																					ENSG00000105711	SCN1B
	ENSG00000185236	RAB11B			ENSG00000101782	RAB11B																					ENSG00000171843	MLLT3
	ENSG00000136156	ITM2B			ENSG00000140553	ITM2B																					ENSG00000084234	APLP2
	ENSG00000113460	BRIX1			ENSG00000156587	BRIX1																					ENSG00000090266	NDUFB2
	ENSG00000066294	CD84			ENSG00000204424	CD84																					ENSG00000224805	LINC00853
	ENSG00000174444	RPL4			ENSG00000067082	RPL4																					ENSG00000005339	CREBBP
	ENSG00000100934	SEC23A			ENSG00000189045	SEC23A																					ENSG00000119655	NPC2
	ENSG00000103496	STX4			ENSG00000151883	STX4																					ENSG00000164190	NIPBL
	ENSG00000100280	AP1B1			ENSG00000088986	AP1B1																					ENSG00000079785	DDX1
	ENSG00000102096	PIM2			ENSG00000101079	PIM2																					ENSG00000169129	AFAP1L2
	ENSG00000166887	VPS39			ENSG00000055044	VPS39																					ENSG00000142166	IFNAR1
	ENSG00000184752	NDUFA12			ENSG00000236875	NDUFA12																					ENSG00000101236	RNF24
	ENSG00000117289	TXNIP			ENSG00000105401	TXNIP																					ENSG00000150991	UBC
	ENSG00000172965	MIR4435-1HG			ENSG00000047617	MIR4435-1HG																					ENSG00000168701	TMEM208
	ENSG00000198467	TPM2			ENSG00000160799	TPM2																					ENSG00000213983	AP1G2
	ENSG00000171611	PTCRA			ENSG00000140105	PTCRA																					ENSG00000177119	ANO6
	ENSG00000234231				ENSG00000122359																						ENSG00000169189	NSMCE1
	ENSG00000187742	SECISBP2			ENSG00000130948	SECISBP2																					ENSG00000177324	BEND2
	ENSG00000141179	PCTP			ENSG00000004779	PCTP																					ENSG00000173113	TRMT112
	ENSG00000172992	DCAKD			ENSG00000167522	DCAKD																					ENSG00000171824	EXOSC10
	ENSG00000150637	CD226			ENSG00000099783	CD226
	ENSG00000144029	MRPS5			ENSG00000152291	MRPS5
	ENSG00000137804	NUSAP1			ENSG00000117586	NUSAP1
	ENSG00000100796	SMEK1			ENSG00000183621	SMEK1
	ENSG00000067248	DHX29
	ENSG00000111860	CEP85L
	ENSG00000183011	LSMD1
	ENSG00000220804
	ENSG00000198502	HLA-DRB5
	ENSG00000164292	RHOBTB3
	ENSG00000005955	GGNBP2
	ENSG00000152061	RABGAP1L
	ENSG00000198856	OSTC
	ENSG00000167978	SRRM2
	ENSG00000180628	PCGF5
	ENSG00000120616	EPC1
	ENSG00000158164	TMSB15A
	ENSG00000146834	MEPCE
	ENSG00000169908	TM4SF1
	ENSG00000151725	CENPU
	ENSG00000083312	TNPO1
	ENSG00000042753	AP2S1
	ENSG00000118412	CASP8AP2
	ENSG00000076043	REXO2
