# Supplementary material for: RNA-Seq of Tumor-Educated Platelets Enables Blood-Based Pan-Cancer, Multiclass, and Molecular Pathway Cancer Diagnostics
Source: Cancer Cell. 2015 Nov 9;28(5):666–76. doi: 10.1016/j.ccell.2015.09.018 (PMC4644263; doi:10.1016/j.ccell.2015.09.018)
Supplement: Table S5. Differentially Expressed mRNAs between Healthy Donor Platelets and TEPs of Individual Tumor Types, Related to Figure 2 [file mmc6.xlsx]

## Sheet: NSCLC
Table S5, related to Figure 2 - Differentially expressed mRNAs between healthy donor platelets and TEPs of individual tumor types.				logFC = logarithmic Fold Change. A logFC > 0 corresponds with upregulated mRNAs in TEPs of patients with cancer.
				logCPM = logarithmic Counts Per Million
				FDR = False Discovery Rate, p value corrected for multiple hypothesis testing (Benjamini and Hochberg correction)
Non-small cell lung cancer
Ensembl gene ID	HGNC symbol	Description	Chromosome	Band	Strand	Start position	End position	Coding gene size	logFC	logCPM	PValue	FDR
ENSG00000211772	TRBC2	T cell receptor beta constant 2 [Source:HGNC Symbol;Acc:12157]	7	q34	1	142498725	142500432	758	2.97322	7.13035	4.20884e-39	6.11671e-35
ENSG00000163492	CCDC141	coiled-coil domain containing 141 [Source:HGNC Symbol;Acc:26821]	2	q31.2	-1	179694484	179914813	15446	7.11794	3.13895	3.08859e-38	2.24432e-34
ENSG00000177600	RPLP2	ribosomal protein, large, P2 [Source:HGNC Symbol;Acc:10377]	11	p15.5	1	809647	812880	1955	2.0846	9.07025	3.05677e-37	1.40169e-33
ENSG00000155657	TTN	titin [Source:HGNC Symbol;Acc:12403]	2	q31.2	-1	179390716	179695529	118327	7.12718	5.64391	3.85794e-37	1.40169e-33
ENSG00000170315	UBB	ubiquitin B [Source:HGNC Symbol;Acc:12463]	17	p11.2	1	16284112	16286059	1621	-1.34717	8.39403	5.00354e-36	1.45433e-32
ENSG00000102265	TIMP1	TIMP metallopeptidase inhibitor 1 [Source:HGNC Symbol;Acc:11820]	X	p11.23	1	47441712	47446188	1790	-1.6911	10.9812	3.92339e-35	8.14553e-32
ENSG00000142089	IFITM3	interferon induced transmembrane protein 3 [Source:HGNC Symbol;Acc:5414]	11	p15.5	-1	319669	327537	1348	-2.18123	6.80386	1.09001e-34	1.98013e-31
ENSG00000126353	CCR7	chemokine (C-C motif) receptor 7 [Source:HGNC Symbol;Acc:1608]	17	q21.2	-1	38710021	38721724	2508	5.20576	4.09503	1.44868e-34	2.3393e-31
ENSG00000111348	ARHGDIB	Rho GDP dissociation inhibitor (GDI) beta [Source:HGNC Symbol;Acc:679]	12	p12.3	-1	15094951	15114662	2102	-1.26736	12.3041	2.18772e-34	3.17941e-31
ENSG00000139644	TMBIM6	transmembrane BAX inhibitor motif containing 6 [Source:HGNC Symbol;Acc:11723]	12	q13.12	1	50101508	50158717	6187	-1.01013	10.0828	4.92087e-34	6.30103e-31
ENSG00000159140	SON	SON DNA binding protein [Source:HGNC Symbol;Acc:11183]	21	q22.11	1	34914924	34949812	13197	1.75964	6.59549	5.63637e-34	6.30103e-31
ENSG00000251562	MALAT1	metastasis associated lung adenocarcinoma transcript 1 (non-protein coding) [Source:HGNC Symbol;Acc:29665]	11	q13.1	1	65265233	65273940	8708	3.42068	4.12408	6.45999e-33	6.70593e-30
ENSG00000139193	CD27	CD27 molecule [Source:HGNC Symbol;Acc:11922]	12	p13.31	1	6554033	6560884	1410	4.53182	3.72733	3.24441e-32	3.1434e-29
ENSG00000081237	PTPRC	protein tyrosine phosphatase, receptor type, C [Source:HGNC Symbol;Acc:9666]	1	q31.3	1	198607801	198726545	8507	2.99805	8.75433	4.93633e-32	4.48373e-29
ENSG00000165775	FUNDC2	FUN14 domain containing 2 [Source:HGNC Symbol;Acc:24925]	X	q28	1	154254255	154288578	10252	-1.36814	6.44185	2.87002e-31	2.45353e-28
ENSG00000229164	TRAC	T cell receptor alpha constant [Source:HGNC Symbol;Acc:12029]	14	q11.2	1	23016447	23021097	974	3.55671	6.24319	4.84917e-31	3.91516e-28
ENSG00000163682	RPL9	ribosomal protein L9 [Source:HGNC Symbol;Acc:10369]	4	p14	-1	39455744	39460568	3259	2.01929	9.40306	7.32456e-31	5.60252e-28
ENSG00000117289	TXNIP	thioredoxin interacting protein [Source:HGNC Symbol;Acc:16952]	1	q21.1	1	145438469	145442635	3626	2.00575	8.0407	1.16507e-30	8.46595e-28
ENSG00000185825	BCAP31	B-cell receptor-associated protein 31 [Source:HGNC Symbol;Acc:16695]	X	q28	-1	152965947	152990152	2629	-1.34936	9.56378	1.84331e-30	1.27566e-27
ENSG00000172809	RPL38	ribosomal protein L38 [Source:HGNC Symbol;Acc:10349]	17	q25.1	1	72199721	72206794	3829	1.77776	7.77205	2.04765e-30	1.35266e-27
ENSG00000173812	EIF1	eukaryotic translation initiation factor 1 [Source:HGNC Symbol;Acc:3249]	17	q21.2	1	39845137	39848920	3623	-1.26138	12.2334	2.37394e-30	1.50002e-27
ENSG00000108848	LUC7L3	LUC7-like 3 (S. cerevisiae) [Source:HGNC Symbol;Acc:24309]	17	q21.33	1	48796905	48833574	8151	2.38146	7.04216	4.25686e-30	2.5777e-27
ENSG00000135976	ANKRD36	ankyrin repeat domain 36 [Source:HGNC Symbol;Acc:24079]	2	q11.2	1	97779233	97930258	10693	3.406	5.8144	5.11884e-30	2.97568e-27
ENSG00000197756	RPL37A	ribosomal protein L37a [Source:HGNC Symbol;Acc:10348]	2	q35	1	217362912	217443903	5958	1.72295	8.09609	7.5739e-30	4.23352e-27
ENSG00000155115	GTF3C6	general transcription factor IIIC, polypeptide 6, alpha 35kDa [Source:HGNC Symbol;Acc:20872]	6	q21	1	111279763	111289093	1067	-1.20801	8.56002	8.02157e-30	4.24804e-27
ENSG00000171858	RPS21	ribosomal protein S21 [Source:HGNC Symbol;Acc:10409]	20	q13.33	1	60962172	60963576	1023	2.20303	8.02391	8.18448e-30	4.24804e-27
ENSG00000115523	GNLY	granulysin [Source:HGNC Symbol;Acc:4414]	2	p11.2	1	85912298	85925977	3051	2.45659	7.82385	3.6253e-29	1.81677e-26
ENSG00000132424	PNISR	PNN-interacting serine/arginine-rich protein [Source:HGNC Symbol;Acc:21222]	6	q16.2	-1	99845927	99873207	10870	3.1296	6.09992	5.2799e-29	2.55175e-26
ENSG00000196912	ANKRD36B	ankyrin repeat domain 36B [Source:HGNC Symbol;Acc:29333]	2	q11.2	-1	98108978	98206428	7599	4.48161	4.78726	5.44307e-29	2.55175e-26
ENSG00000102898	NUTF2	nuclear transport factor 2 [Source:HGNC Symbol;Acc:13722]	16	q22.1	1	67880635	67906470	3895	-1.28566	9.10749	9.46866e-29	4.30025e-26
ENSG00000100650	SRSF5	serine/arginine-rich splicing factor 5 [Source:HGNC Symbol;Acc:10787]	14	q24.1	1	70193617	70238722	5357	1.92169	6.20448	1.13064e-28	4.97927e-26
ENSG00000142676	RPL11	ribosomal protein L11 [Source:HGNC Symbol;Acc:10301]	1	p36.11	1	24018269	24022915	1987	1.84276	8.80884	2.34389e-28	9.99076e-26
ENSG00000063177	RPL18	ribosomal protein L18 [Source:HGNC Symbol;Acc:10310]	19	q13.33	-1	49118585	49122793	4209	1.94624	8.59257	2.40609e-28	9.99076e-26
ENSG00000077549	CAPZB	capping protein (actin filament) muscle Z-line, beta [Source:HGNC Symbol;Acc:1491]	1	p36.13	-1	19665267	19812066	3476	-1.19059	9.75657	2.73392e-28	1.10367e-25
ENSG00000145592	RPL37	ribosomal protein L37 [Source:HGNC Symbol;Acc:10347]	5	p13.1	-1	40825364	40835437	8153	1.8246	8.26182	2.96663e-28	1.16524e-25
ENSG00000108107	RPL28	ribosomal protein L28 [Source:HGNC Symbol;Acc:10330]	19	q13.42	1	55896713	55914612	6927	1.69025	7.9811	7.273e-28	2.71022e-25
ENSG00000142937	RPS8	ribosomal protein S8 [Source:HGNC Symbol;Acc:10441]	1	p34.1	1	45240923	45244451	2847	1.92164	8.14734	7.68657e-28	2.79272e-25
ENSG00000174501	ANKRD36C	ankyrin repeat domain 36C [Source:HGNC Symbol;Acc:32946]	2	q11.1	-1	96514587	96657541	8749	3.05175	5.91815	8.29126e-28	2.93895e-25
ENSG00000168421	RHOH	ras homolog family member H [Source:HGNC Symbol;Acc:686]	4	p14	1	40192673	40248587	6594	3.96983	3.27743	1.35068e-27	4.565e-25
ENSG00000149311	ATM	ataxia telangiectasia mutated [Source:HGNC Symbol;Acc:795]	11	q22.3	1	108093211	108239829	22317	3.83438	5.8401	2.65396e-27	8.76589e-25
ENSG00000142541	RPL13A	ribosomal protein L13a [Source:HGNC Symbol;Acc:10304]	19	q13.33	1	49990811	49995565	2369	1.62294	10.2299	2.89903e-27	9.36257e-25
ENSG00000105402	NAPA	N-ethylmaleimide-sensitive factor attachment protein, alpha [Source:HGNC Symbol;Acc:7641]	19	q13.33	-1	47990894	48018497	5839	-1.36271	8.0955	3.24534e-27	1.02531e-24
ENSG00000087086	FTL	ferritin, light polypeptide [Source:HGNC Symbol;Acc:3999]	19	q13.33	1	49468558	49470135	878	-1.06077	13.7846	4.06239e-27	1.23333e-24
ENSG00000138326	RPS24	ribosomal protein S24 [Source:HGNC Symbol;Acc:10411]	10	q22.3	1	79793518	79816570	4880	1.86591	8.01488	4.07347e-27	1.23333e-24
ENSG00000172159	FRMD3	FERM domain containing 3 [Source:HGNC Symbol;Acc:24125]	9	q21.32	-1	85857905	86153461	6361	-1.62555	7.77717	8.13912e-27	2.414e-24
ENSG00000167645	YIF1B	Yip1 interacting factor homolog B (S. cerevisiae) [Source:HGNC Symbol;Acc:30511]	19	q13.2	-1	38795753	38807913	3184	-1.4762	8.9465	1.26499e-26	3.58722e-24
ENSG00000130255	RPL36	ribosomal protein L36 [Source:HGNC Symbol;Acc:13631]	19	p13.3	1	5674958	5691887	2272	1.75926	8.17508	1.28353e-26	3.58722e-24
ENSG00000023697	DERA	deoxyribose-phosphate aldolase (putative) [Source:HGNC Symbol;Acc:24269]	12	p12.3	1	16064106	16190220	2848	-1.59278	8.62665	1.91049e-26	5.2387e-24
ENSG00000166681	NGFRAP1	nerve growth factor receptor (TNFRSF16) associated protein 1 [Source:HGNC Symbol;Acc:13388]	X	q22.2	1	102631268	102633005	1362	-1.43758	9.95259	3.06524e-26	8.24946e-24
ENSG00000147168	IL2RG	interleukin 2 receptor, gamma [Source:HGNC Symbol;Acc:6010]	X	q13.1	-1	70327254	70331958	2760	3.1243	7.69401	3.28305e-26	8.67501e-24
ENSG00000147394	ZNF185	zinc finger protein 185 (LIM domain) [Source:HGNC Symbol;Acc:12976]	X	q28	1	152082986	152142024	4795	-1.5157	10.5446	7.90672e-26	2.05194e-23
ENSG00000142102	ATHL1	ATH1, acid trehalase-like 1 (yeast) [Source:HGNC Symbol;Acc:26210]	11	p15.5	1	289135	296107	5260	5.13369	3.55631	8.7026e-26	2.2089e-23
ENSG00000102172	SMS	spermine synthase [Source:HGNC Symbol;Acc:11123]	X	p22.11	1	21958691	22025798	2695	-1.33858	7.61134	1.04322e-25	2.56967e-23
ENSG00000105220	GPI	glucose-6-phosphate isomerase [Source:HGNC Symbol;Acc:4458]	19	q13.11	1	34850385	34893061	9112	-1.49584	8.07256	1.13612e-25	2.75187e-23
ENSG00000161203	AP2M1	adaptor-related protein complex 2, mu 1 subunit [Source:HGNC Symbol;Acc:564]	3	q27.1	1	183892477	183901879	4753	-1.27643	10.6381	1.18571e-25	2.82492e-23
ENSG00000124491	F13A1	coagulation factor XIII, A1 polypeptide [Source:HGNC Symbol;Acc:3531]	6	p25.1	-1	6144318	6321246	4690	-1.46314	14.037	1.27608e-25	2.99118e-23
ENSG00000104763	ASAH1	N-acylsphingosine amidohydrolase (acid ceramidase) 1 [Source:HGNC Symbol;Acc:735]	8	p22	-1	17913934	17942494	5051	-1.58655	11.2302	1.52592e-25	3.46503e-23
ENSG00000179144	GIMAP7	GTPase, IMAP family member 7 [Source:HGNC Symbol;Acc:22404]	7	q36.1	1	150211918	150218161	1256	2.53469	4.89692	2.4622e-25	5.38768e-23
ENSG00000178057	NDUFAF3	NADH dehydrogenase (ubiquinone) complex I, assembly factor 3 [Source:HGNC Symbol;Acc:29918]	3	p21.31	1	49057892	49060928	2434	-1.44684	9.78132	2.48383e-25	5.38768e-23
ENSG00000136942	RPL35	ribosomal protein L35 [Source:HGNC Symbol;Acc:10344]	9	q33.3	-1	127620159	127624260	1535	1.77694	7.71472	3.51734e-25	7.51727e-23
ENSG00000167526	RPL13	ribosomal protein L13 [Source:HGNC Symbol;Acc:10303]	16	q24.3	1	89627065	89630950	3886	1.6447	9.61335	3.72282e-25	7.84111e-23
ENSG00000168374	ARF4	ADP-ribosylation factor 4 [Source:HGNC Symbol;Acc:655]	3	p14.3	-1	57557090	57583947	2595	-1.13843	7.8837	4.5279e-25	9.40057e-23
ENSG00000148843	PDCD11	programmed cell death 11 [Source:HGNC Symbol;Acc:13408]	10	q24.33	1	105156405	105206049	7382	4.14825	3.36472	7.23213e-25	1.45979e-22
ENSG00000117616	C1orf63	chromosome 1 open reading frame 63 [Source:HGNC Symbol;Acc:25234]	1	p36.11	-1	25568728	25664704	6804	2.37629	4.89782	7.74137e-25	1.54117e-22
ENSG00000160014	CALM3	calmodulin 3 (phosphorylase kinase, delta) [Source:HGNC Symbol;Acc:1449]	19	q13.32	1	47104331	47114050	3667	-1.26397	11.587	1.12726e-24	2.21386e-22
ENSG00000142669	SH3BGRL3	SH3 domain binding glutamic acid-rich protein like 3 [Source:HGNC Symbol;Acc:15568]	1	p36.11	1	26605667	26608007	1780	-1.42903	13.1599	1.26982e-24	2.46056e-22
ENSG00000235162	C12orf75	chromosome 12 open reading frame 75 [Source:HGNC Symbol;Acc:35164]	12	q23.3	1	105629068	105789875	2693	-1.84833	7.82968	1.40114e-24	2.67932e-22
ENSG00000161911	TREML1	triggering receptor expressed on myeloid cells-like 1 [Source:HGNC Symbol;Acc:20434]	6	p21.1	-1	41117080	41122075	1483	-1.45322	11.3448	1.64695e-24	3.10846e-22
ENSG00000104765	BNIP3L	BCL2/adenovirus E1B 19kDa interacting protein 3-like [Source:HGNC Symbol;Acc:1085]	8	p21.2	1	26240414	26363152	4307	-1.1929	9.3007	1.92639e-24	3.58926e-22
ENSG00000198168	SVIP	small VCP/p97-interacting protein [Source:HGNC Symbol;Acc:25238]	11	p14.3	-1	22835345	22851845	5263	-1.32006	9.07896	1.97334e-24	3.6302e-22
ENSG00000100316	RPL3	ribosomal protein L3 [Source:HGNC Symbol;Acc:10332]	22	q13.1	-1	39708887	39716394	4787	1.65897	10.9827	2.01657e-24	3.66335e-22
ENSG00000115268	RPS15	ribosomal protein S15 [Source:HGNC Symbol;Acc:10388]	19	p13.3	1	1438358	1440583	2226	1.3519	7.72802	2.29399e-24	4.11587e-22
ENSG00000136003	ISCU	iron-sulfur cluster assembly enzyme [Source:HGNC Symbol;Acc:29882]	12	q23.3	1	108956358	108963160	4439	-1.18189	8.4752	2.98249e-24	5.17324e-22
ENSG00000197958	RPL12	ribosomal protein L12 [Source:HGNC Symbol;Acc:10302]	9	q33.3	-1	130209953	130213684	2452	1.72404	9.05806	2.99011e-24	5.17324e-22
ENSG00000114391	RPL24	ribosomal protein L24 [Source:HGNC Symbol;Acc:10325]	3	q12.3	-1	101399935	101405626	2682	1.78341	8.07011	3.09352e-24	5.28919e-22
ENSG00000110013	SIAE	sialic acid acetylesterase [Source:HGNC Symbol;Acc:18187]	11	q24.2	-1	124503009	124565603	7911	-1.70677	7.3544	3.54e-24	5.98219e-22
ENSG00000038219	BOD1L1	biorientation of chromosomes in cell division 1-like 1 [Source:HGNC Symbol;Acc:31792]	4	p15.33	-1	13570362	13629347	15860	2.89934	5.29692	3.61719e-24	6.04237e-22
ENSG00000110321	EIF4G2	eukaryotic translation initiation factor 4 gamma, 2 [Source:HGNC Symbol;Acc:3297]	11	p15.3	-1	10818597	10830657	8655	-1.10058	11.8001	3.80819e-24	6.28914e-22
ENSG00000112306	RPS12	ribosomal protein S12 [Source:HGNC Symbol;Acc:10385]	6	q23.2	1	133135580	133138703	767	1.59894	9.20637	4.51432e-24	7.28962e-22
ENSG00000072818	ACAP1	ArfGAP with coiled-coil, ankyrin repeat and PH domains 1 [Source:HGNC Symbol;Acc:16467]	17	p13.1	1	7239848	7254797	7421	3.37675	5.02681	4.59193e-24	7.33346e-22
ENSG00000227507	LTB	lymphotoxin beta (TNF superfamily, member 3) [Source:HGNC Symbol;Acc:6711]	6	p21.33	-1	31548302	31550299	1535	3.7296	3.14529	5.16574e-24	8.16019e-22
ENSG00000198851	CD3E	CD3e molecule, epsilon (CD3-TCR complex) [Source:HGNC Symbol;Acc:1674]	11	q23.3	1	118175260	118186890	2844	3.33415	5.51867	6.45227e-24	1.00829e-21
ENSG00000143947	RPS27A	ribosomal protein S27a [Source:HGNC Symbol;Acc:10417]	2	p16.1	1	55459039	55462989	3130	1.4956	10.0166	8.00416e-24	1.22447e-21
ENSG00000143119	CD53	CD53 molecule [Source:HGNC Symbol;Acc:1686]	1	p13.3	1	111415775	111442550	2081	2.69653	6.42107	8.25965e-24	1.25039e-21
ENSG00000185651	UBE2L3	ubiquitin-conjugating enzyme E2L 3 [Source:HGNC Symbol;Acc:12488]	22	q11.21	1	21903736	21978323	3838	-1.06173	7.25492	9.35755e-24	1.38769e-21
ENSG00000089009	RPL6	ribosomal protein L6 [Source:HGNC Symbol;Acc:10362]	12	q24.13	-1	112842994	112856642	4447	1.75408	7.9397	9.95025e-24	1.46068e-21
ENSG00000064601	CTSA	cathepsin A [Source:HGNC Symbol;Acc:9251]	20	q13.12	1	44518783	44527459	5856	-1.41831	12.7432	1.04343e-23	1.51642e-21
ENSG00000112078	KCTD20	potassium channel tetramerization domain containing 20 [Source:HGNC Symbol;Acc:21052]	6	p21.31	1	36410544	36458920	6239	-1.41638	8.15727	1.40034e-23	2.01496e-21
ENSG00000143226	FCGR2A	Fc fragment of IgG, low affinity IIa, receptor (CD32) [Source:HGNC Symbol;Acc:3616]	1	q23.3	1	161475220	161493803	5314	-2.28478	6.80826	1.4321e-23	2.04046e-21
ENSG00000168028	RPSA	ribosomal protein SA [Source:HGNC Symbol;Acc:6502]	3	p22.1	1	39448180	39454033	3936	1.62114	8.12755	1.58969e-23	2.24301e-21
ENSG00000173083	HPSE	heparanase [Source:HGNC Symbol;Acc:5164]	4	q21.23	-1	84213614	84256306	4721	-2.63099	6.66046	1.683e-23	2.35183e-21
ENSG00000228651			10	q21.1	-1	54316462	54515169	650	-1.62218	7.18344	1.73142e-23	2.39645e-21
ENSG00000105193	RPS16	ribosomal protein S16 [Source:HGNC Symbol;Acc:10396]	19	q13.2	-1	39923847	39926588	2603	1.83803	7.6982	1.82222e-23	2.47863e-21
ENSG00000035403	VCL	vinculin [Source:HGNC Symbol;Acc:12665]	10	q22.2	1	75757872	75879918	5818	-1.54616	12.2107	1.82491e-23	2.47863e-21
ENSG00000168685	IL7R	interleukin 7 receptor [Source:HGNC Symbol;Acc:6024]	5	p13.2	1	35852797	35879705	6060	3.01191	6.12961	1.94921e-23	2.62294e-21
ENSG00000125691	RPL23	ribosomal protein L23 [Source:HGNC Symbol;Acc:10316]	17	q12	-1	37004118	37010096	5979	1.68015	8.72597	2.18936e-23	2.91907e-21
ENSG00000122224	LY9	lymphocyte antigen 9 [Source:HGNC Symbol;Acc:6730]	1	q23.3	1	160765864	160798051	9121	5.03127	3.22712	2.43569e-23	3.21799e-21
ENSG00000243317	C7orf73	chromosome 7 open reading frame 73 [Source:HGNC Symbol;Acc:41909]	7	q33	1	135347244	135378166	3742	-1.33197	9.35268	3.52559e-23	4.61598e-21
ENSG00000174456	C12orf76	chromosome 12 open reading frame 76 [Source:HGNC Symbol;Acc:33790]	12	q24.11	-1	110465872	110511491	5998	-1.75338	5.85337	5.15701e-23	6.63247e-21
ENSG00000253394	LINC00534	long intergenic non-protein coding RNA 534 [Source:HGNC Symbol;Acc:43643]	8	q21.3	1	91233716	91581546	1354	-1.71032	7.00716	5.7699e-23	7.29165e-21
ENSG00000130429	ARPC1B	actin related protein 2/3 complex, subunit 1B, 41kDa [Source:HGNC Symbol;Acc:704]	7	q22.1	1	98971872	98992424	3979	-1.47708	12.0422	6.20839e-23	7.77815e-21
ENSG00000166340	TPP1	tripeptidyl peptidase I [Source:HGNC Symbol;Acc:2073]	11	p15.4	-1	6634000	6640692	4895	-1.52964	9.28685	6.40062e-23	7.95044e-21
ENSG00000177954	RPS27	ribosomal protein S27 [Source:HGNC Symbol;Acc:10416]	1	q21.3	1	153963235	153964626	946	1.40212	10.8274	6.53674e-23	8.05071e-21
ENSG00000110700	RPS13	ribosomal protein S13 [Source:HGNC Symbol;Acc:10386]	11	p15.1	-1	17095936	17099334	2186	1.66915	8.77791	7.00075e-23	8.54974e-21
ENSG00000100941	PNN	pinin, desmosome associated protein [Source:HGNC Symbol;Acc:9162]	14	q21.1	1	39644387	39652422	4201	2.60001	5.56792	7.62605e-23	9.23578e-21
ENSG00000071127	WDR1	WD repeat domain 1 [Source:HGNC Symbol;Acc:12754]	4	p16.1	-1	10075963	10118573	7827	-1.3429	10.5648	8.83057e-23	1.06062e-20
ENSG00000110719	TCIRG1	T-cell, immune regulator 1, ATPase, H+ transporting, lysosomal V0 subunit A3 [Source:HGNC Symbol;Acc:11647]	11	q13.2	1	67806483	67818362	4384	4.39722	4.21933	9.05623e-23	1.0788e-20
ENSG00000108298	RPL19	ribosomal protein L19 [Source:HGNC Symbol;Acc:10312]	17	q12	1	37356536	37360980	2368	1.61565	9.42035	1.00149e-22	1.17377e-20
ENSG00000166441	RPL27A	ribosomal protein L27a [Source:HGNC Symbol;Acc:10329]	11	p15.4	1	8703958	8736306	7193	1.35532	8.96496	1.03513e-22	1.1979e-20
ENSG00000149925	ALDOA	aldolase A, fructose-bisphosphate [Source:HGNC Symbol;Acc:414]	16	p11.2	1	30064411	30081778	6153	-1.27376	11.9228	1.03857e-22	1.1979e-20
ENSG00000145425	RPS3A	ribosomal protein S3A [Source:HGNC Symbol;Acc:10421]	4	q31.3	1	152020725	152025804	2341	1.63009	9.27825	1.177e-22	1.33636e-20
ENSG00000148303	RPL7A	ribosomal protein L7a [Source:HGNC Symbol;Acc:10364]	9	q34.2	1	136215069	136218281	2242	1.69372	8.52147	1.20508e-22	1.35763e-20
ENSG00000137154	RPS6	ribosomal protein S6 [Source:HGNC Symbol;Acc:10429]	9	p22.1	-1	19375713	19380252	2714	1.79894	10.3215	1.32172e-22	1.47758e-20
ENSG00000233927	RPS28	ribosomal protein S28 [Source:HGNC Symbol;Acc:10418]	19	p13.2	1	8386042	8388224	2119	1.50496	7.4447	1.4157e-22	1.57057e-20
ENSG00000247774	PCED1B-AS1	PCED1B antisense RNA 1 [Source:HGNC Symbol;Acc:44166]	12	q13.11	-1	47599681	47610239	3092	2.29809	5.24527	1.56514e-22	1.7232e-20
ENSG00000144713	RPL32	ribosomal protein L32 [Source:HGNC Symbol;Acc:10336]	3	p25.2	-1	12875984	12883087	3720	1.81295	8.75266	1.7572e-22	1.9201e-20
ENSG00000108669	CYTH1	cytohesin 1 [Source:HGNC Symbol;Acc:9501]	17	q25.3	-1	76670130	76778379	7754	3.51323	4.19488	1.97006e-22	2.13663e-20
ENSG00000008988	RPS20	ribosomal protein S20 [Source:HGNC Symbol;Acc:10405]	8	q12.1	-1	56979854	56987069	2931	1.23726	8.89504	2.0381e-22	2.19405e-20
ENSG00000257923	CUX1	cut-like homeobox 1 [Source:HGNC Symbol;Acc:2557]	7	q22.1	1	101458959	101927249	18329	-1.35954	8.26329	2.7316e-22	2.91899e-20
ENSG00000172757	CFL1	cofilin 1 (non-muscle) [Source:HGNC Symbol;Acc:1874]	11	q13.1	-1	65590493	65629497	5863	-1.18284	9.45744	3.01276e-22	3.19594e-20
ENSG00000013441	CLK1	CDC-like kinase 1 [Source:HGNC Symbol;Acc:2068]	2	q33.1	-1	201717732	201729422	5125	2.43065	5.77138	3.80463e-22	4.00672e-20
ENSG00000149806	FAU	Finkel-Biskis-Reilly murine sarcoma virus (FBR-MuSV) ubiquitously expressed [Source:HGNC Symbol;Acc:3597]	11	q13.1	-1	64888100	64889945	1846	1.11928	7.43981	6.96716e-22	7.23241e-20
ENSG00000150093	ITGB1	integrin, beta 1 (fibronectin receptor, beta polypeptide, antigen CD29 includes MDF2, MSK12) [Source:HGNC Symbol;Acc:6153]	10	p11.22	-1	33189247	33294720	6127	-1.2485	10.866	7.89457e-22	8.13701e-20
ENSG00000137818	RPLP1	ribosomal protein, large, P1 [Source:HGNC Symbol;Acc:10372]	15	q23	1	69745123	69748255	2993	0.973807	9.78898	8.42428e-22	8.62184e-20
ENSG00000120727	PAIP2	poly(A) binding protein interacting protein 2 [Source:HGNC Symbol;Acc:17970]	5	q31.2	1	138677276	138705406	3155	-1.04866	9.81205	9.34963e-22	9.48359e-20
ENSG00000104324	CPQ	carboxypeptidase Q [Source:HGNC Symbol;Acc:16910]	8	q22.1	1	97657455	98161882	3457	-1.66254	6.41153	9.3968e-22	9.48359e-20
ENSG00000071082	RPL31	ribosomal protein L31 [Source:HGNC Symbol;Acc:10334]	2	q11.2	1	101618177	101640494	5791	1.65934	9.42134	9.89887e-22	9.89091e-20
ENSG00000119707	RBM25	RNA binding motif protein 25 [Source:HGNC Symbol;Acc:23244]	14	q24.2	1	73525144	73588122	9375	2.72755	5.8994	1.25612e-21	1.24185e-19
ENSG00000140374	ETFA	electron-transfer-flavoprotein, alpha polypeptide [Source:HGNC Symbol;Acc:3481]	15	q24.3	-1	76507696	76603813	5031	-1.30177	10.4849	1.32378e-21	1.29989e-19
ENSG00000067560	RHOA	ras homolog family member A [Source:HGNC Symbol;Acc:667]	3	p21.31	-1	49396578	49450431	2582	-1.02256	10.2172	1.44549e-21	1.40989e-19
ENSG00000164587	RPS14	ribosomal protein S14 [Source:HGNC Symbol;Acc:10387]	5	q33.1	-1	149822753	149829319	4544	1.60188	10.1173	1.68978e-21	1.63717e-19
ENSG00000134419	RPS15A	ribosomal protein S15a [Source:HGNC Symbol;Acc:10389]	16	p12.3	-1	18792617	18801705	6679	1.28523	7.11352	1.75224e-21	1.67535e-19
ENSG00000099785	MARCH2	membrane-associated ring finger (C3HC4) 2, E3 ubiquitin protein ligase [Source:HGNC Symbol;Acc:28038]	19	p13.2	1	8478154	8503901	2216	-1.27365	8.78758	2.09165e-21	1.9739e-19
ENSG00000140416	TPM1	tropomyosin 1 (alpha) [Source:HGNC Symbol;Acc:12010]	15	q22.2	1	63334831	63364114	8468	-1.35626	9.30458	2.12736e-21	1.99464e-19
ENSG00000116754	SRSF11	serine/arginine-rich splicing factor 11 [Source:HGNC Symbol;Acc:10782]	1	p31.1	1	70671365	70718735	8477	1.81722	6.59303	2.4262e-21	2.26025e-19
ENSG00000146859	TMEM140	transmembrane protein 140 [Source:HGNC Symbol;Acc:21870]	7	q33	1	134832824	134850967	2313	-1.32638	7.30384	2.52292e-21	2.33539e-19
ENSG00000105355	PLIN3	perilipin 3 [Source:HGNC Symbol;Acc:16893]	19	p13.3	-1	4838353	4867780	2813	-1.35409	6.24639	2.64263e-21	2.43071e-19
ENSG00000213741	RPS29	ribosomal protein S29 [Source:HGNC Symbol;Acc:10419]	14	q21.3	-1	50043390	50065408	2656	1.57626	8.89664	2.83806e-21	2.59406e-19
ENSG00000167978	SRRM2	serine/arginine repetitive matrix 2 [Source:HGNC Symbol;Acc:16639]	16	p13.3	1	2802330	2822539	13266	3.63888	3.85628	3.02558e-21	2.74817e-19
ENSG00000109475	RPL34	ribosomal protein L34 [Source:HGNC Symbol;Acc:10340]	4	q25	1	109541722	109551568	3393	1.74661	9.63785	3.28178e-21	2.96237e-19
ENSG00000105373	GLTSCR2	glioma tumor suppressor candidate region gene 2 [Source:HGNC Symbol;Acc:4333]	19	q13.33	1	48248779	48260315	5341	2.71248	4.69245	3.6035e-21	3.21389e-19
ENSG00000103316	CRYM	crystallin, mu [Source:HGNC Symbol;Acc:2418]	16	p12.2	-1	21250195	21314404	3782	-2.84501	6.11412	3.60465e-21	3.21389e-19
ENSG00000122406	RPL5	ribosomal protein L5 [Source:HGNC Symbol;Acc:10360]	1	p22.1	1	93297582	93307481	2890	1.74142	8.96713	5.20111e-21	4.58917e-19
ENSG00000104904	OAZ1	ornithine decarboxylase antizyme 1 [Source:HGNC Symbol;Acc:8095]	19	p13.3	1	2269485	2273487	3457	-1.21585	12.5745	5.2103e-21	4.58917e-19
ENSG00000105374	NKG7	natural killer cell group 7 sequence [Source:HGNC Symbol;Acc:7830]	19	q13.41	-1	51874860	51875969	935	2.22894	6.46144	5.39793e-21	4.72579e-19
ENSG00000152795	HNRNPDL	heterogeneous nuclear ribonucleoprotein D-like [Source:HGNC Symbol;Acc:5037]	4	q21.22	-1	83343717	83351294	5209	2.00196	6.6467	5.74144e-21	4.98577e-19
ENSG00000154814	OXNAD1	oxidoreductase NAD-binding domain containing 1 [Source:HGNC Symbol;Acc:25128]	3	p25.1	1	16306706	16391806	6056	3.04311	3.97963	5.7635e-21	4.98577e-19
ENSG00000198898	CAPZA2	capping protein (actin filament) muscle Z-line, alpha 2 [Source:HGNC Symbol;Acc:1490]	7	q31.2	1	116451124	116562103	8386	-1.24339	10.7149	5.81078e-21	4.99693e-19
ENSG00000163714	U2SURP	U2 snRNP-associated SURP domain containing [Source:HGNC Symbol;Acc:30855]	3	q23	1	142683339	142779567	11297	2.5203	6.26001	5.93101e-21	5.07031e-19
ENSG00000005961	ITGA2B	integrin, alpha 2b (platelet glycoprotein IIb of IIb/IIIa complex, antigen CD41) [Source:HGNC Symbol;Acc:6138]	17	q21.31	-1	42449548	42466873	5551	-1.63742	12.2038	6.79411e-21	5.74063e-19
ENSG00000180879	SSR4	signal sequence receptor, delta [Source:HGNC Symbol;Acc:11326]	X	q28	1	153058971	153063960	4590	-1.10774	9.65828	7.8893e-21	6.62747e-19
ENSG00000023734	STRAP	serine/threonine kinase receptor associated protein [Source:HGNC Symbol;Acc:30796]	12	p12.3	1	16035325	16056412	2211	-1.21708	8.18131	8.01949e-21	6.69811e-19
ENSG00000162368	CMPK1	cytidine monophosphate (UMP-CMP) kinase 1, cytosolic [Source:HGNC Symbol;Acc:18170]	1	p33	1	47799469	47844511	3844	-1.23607	8.64209	1.04244e-20	8.657e-19
ENSG00000105369	CD79A	CD79a molecule, immunoglobulin-associated alpha [Source:HGNC Symbol;Acc:1698]	19	q13.2	1	42381190	42385439	1503	3.69834	4.38383	1.20924e-20	9.98512e-19
ENSG00000151575	TEX9	testis expressed 9 [Source:HGNC Symbol;Acc:29585]	15	q21.3	1	56536207	56738195	6880	-1.84145	6.69299	1.21896e-20	1.00085e-18
ENSG00000067225	PKM	pyruvate kinase, muscle [Source:HGNC Symbol;Acc:9021]	15	q23	-1	72491370	72524164	8572	-1.35291	12.4368	1.30638e-20	1.06661e-18
ENSG00000167468	GPX4	glutathione peroxidase 4 [Source:HGNC Symbol;Acc:4556]	19	p13.3	1	1103936	1106787	2033	-1.19382	10.9598	1.35743e-20	1.09944e-18
ENSG00000149932	TMEM219	transmembrane protein 219 [Source:HGNC Symbol;Acc:25201]	16	p11.2	1	29952206	29984373	2428	-1.15469	9.68403	1.36172e-20	1.09944e-18
ENSG00000157538	DSCR3	Down syndrome critical region gene 3 [Source:HGNC Symbol;Acc:3044]	21	q22.13	-1	38595721	38640262	9343	-1.12685	5.85933	1.70627e-20	1.36248e-18
ENSG00000196199	MPHOSPH8	M-phase phosphoprotein 8 [Source:HGNC Symbol;Acc:29810]	13	q12.11	1	20207788	20247599	4786	2.62991	5.0826	1.75411e-20	1.39303e-18
ENSG00000231500	RPS18	ribosomal protein S18 [Source:HGNC Symbol;Acc:10401]	6	p21.32	1	33239787	33244287	1898	1.6218	10.2346	1.9009e-20	1.5014e-18
ENSG00000129636	ITFG1	integrin alpha FG-GAP repeat containing 1 [Source:HGNC Symbol;Acc:30697]	16	q12.1	-1	47188298	47498060	7768	-1.14925	7.99731	2.01685e-20	1.58437e-18
ENSG00000087460	GNAS	GNAS complex locus [Source:HGNC Symbol;Acc:4392]	20	q13.32	1	57414773	57486247	13320	-1.0634	12.001	2.04261e-20	1.59598e-18
ENSG00000100453	GZMB	granzyme B (granzyme 2, cytotoxic T-lymphocyte-associated serine esterase 1) [Source:HGNC Symbol;Acc:4709]	14	q12	-1	25100160	25103473	1408	2.29588	5.85313	2.18431e-20	1.69757e-18
ENSG00000163519	TRAT1	T cell receptor associated transmembrane adaptor 1 [Source:HGNC Symbol;Acc:30698]	3	q13.13	1	108541545	108573852	2528	4.53727	4.20154	2.30445e-20	1.78141e-18
ENSG00000204272			X	p11.21	1	56755692	56844813	1529	-1.22635	5.97183	3.04559e-20	2.32956e-18
ENSG00000159348	CYB5R1	cytochrome b5 reductase 1 [Source:HGNC Symbol;Acc:13397]	1	q32.1	-1	202930997	202936408	4504	-1.17396	8.78434	3.32539e-20	2.53025e-18
ENSG00000091592	NLRP1	NLR family, pyrin domain containing 1 [Source:HGNC Symbol;Acc:14374]	17	p13.2	-1	5402747	5522744	12811	3.59393	4.2533	3.81072e-20	2.88444e-18
ENSG00000188846	RPL14	ribosomal protein L14 [Source:HGNC Symbol;Acc:10305]	3	p22.1	1	40498783	40503861	2409	1.58389	8.76813	5.05635e-20	3.78783e-18
ENSG00000163728	TTC14	tetratricopeptide repeat domain 14 [Source:HGNC Symbol;Acc:24697]	3	q26.33	1	180319918	180335616	7783	4.73081	3.23446	5.15486e-20	3.84022e-18
ENSG00000196126	HLA-DRB1	major histocompatibility complex, class II, DR beta 1 [Source:HGNC Symbol;Acc:4948]	6	p21.32	-1	32546546	32557625	1229	2.86363	6.55042	5.17913e-20	3.84022e-18
ENSG00000131469	RPL27	ribosomal protein L27 [Source:HGNC Symbol;Acc:10328]	17	q21.31	1	41150290	41154976	2026	1.59235	8.46502	5.36666e-20	3.95907e-18
ENSG00000162894	FAIM3	Fas apoptotic inhibitory molecule 3 [Source:HGNC Symbol;Acc:14315]	1	q32.1	-1	207077731	207096592	2348	3.38497	3.64175	5.56349e-20	4.08354e-18
ENSG00000092841	MYL6	myosin, light chain 6, alkali, smooth muscle and non-muscle [Source:HGNC Symbol;Acc:7587]	12	q13.2	1	56551945	56557280	4609	-1.11498	12.3899	6.25837e-20	4.5705e-18
ENSG00000158417	EIF5B	eukaryotic translation initiation factor 5B [Source:HGNC Symbol;Acc:30793]	2	q11.2	1	99953816	100017789	7877	2.23692	5.42037	6.40012e-20	4.65065e-18
ENSG00000187109	NAP1L1	nucleosome assembly protein 1-like 1 [Source:HGNC Symbol;Acc:7637]	12	q21.2	-1	76438670	76478813	9052	-1.10516	12.9312	8.55042e-20	6.18225e-18
ENSG00000170043	TRAPPC1	trafficking protein particle complex 1 [Source:HGNC Symbol;Acc:19894]	17	p13.1	-1	7833663	7835441	1171	-1.12026	10.5699	9.15497e-20	6.58659e-18
ENSG00000129003	VPS13C	vacuolar protein sorting 13 homolog C (S. cerevisiae) [Source:HGNC Symbol;Acc:23594]	15	q22.2	-1	62144588	62352672	16791	1.86998	6.70828	9.31149e-20	6.6662e-18
ENSG00000197746	PSAP	prosaposin [Source:HGNC Symbol;Acc:9498]	10	q22.1	-1	73576055	73611126	3224	-1.35215	11.1329	1.06615e-19	7.59524e-18
ENSG00000142546	NOSIP	nitric oxide synthase interacting protein [Source:HGNC Symbol;Acc:17946]	19	q13.33	-1	50058968	50093519	4367	1.5275	6.57708	1.27596e-19	9.00169e-18
ENSG00000198034	RPS4X	ribosomal protein S4, X-linked [Source:HGNC Symbol;Acc:10424]	X	q13.1	-1	71475529	71497150	2982	1.55871	8.81478	1.49422e-19	1.04906e-17
ENSG00000135899	SP110	SP110 nuclear body protein [Source:HGNC Symbol;Acc:5401]	2	q37.1	-1	231032009	231090444	6865	2.06178	6.28088	1.88666e-19	1.31821e-17
ENSG00000174175	SELP	selectin P (granule membrane protein 140kDa, antigen CD62) [Source:HGNC Symbol;Acc:10721]	1	q24.2	-1	169558087	169599431	3490	-1.43014	10.0645	2.69507e-19	1.84752e-17
ENSG00000009307	CSDE1	cold shock domain containing E1, RNA-binding [Source:HGNC Symbol;Acc:29905]	1	p13.2	-1	115259534	115301297	5755	-1.02859	9.81275	2.73266e-19	1.86449e-17
ENSG00000185787	MORF4L1	mortality factor 4 like 1 [Source:HGNC Symbol;Acc:16989]	15	q25.1	1	79102829	79190475	6584	-0.891596	8.8608	2.88436e-19	1.9588e-17
ENSG00000167286	CD3D	CD3d molecule, delta (CD3-TCR complex) [Source:HGNC Symbol;Acc:1673]	11	q23.3	-1	118209669	118213459	929	3.0967	5.46929	3.27127e-19	2.21123e-17
ENSG00000169249	ZRSR2	zinc finger (CCCH type), RNA-binding motif and serine/arginine rich 2 [Source:HGNC Symbol;Acc:23019]	X	p22.2	1	15808595	15841383	2077	2.68101	4.0667	3.64124e-19	2.44991e-17
ENSG00000108465	CDK5RAP3	CDK5 regulatory subunit associated protein 3 [Source:HGNC Symbol;Acc:18673]	17	q21.32	1	46045176	46059140	6070	2.7241	4.90122	3.89589e-19	2.60917e-17
ENSG00000028839	TBPL1	TBP-like 1 [Source:HGNC Symbol;Acc:11589]	6	q23.2	1	134273308	134311570	5039	-1.22777	7.71719	3.98179e-19	2.65446e-17
ENSG00000119397	CNTRL	centriolin [Source:HGNC Symbol;Acc:1858]	9	q33.2	1	123837141	123939888	9417	2.34069	5.80645	4.37161e-19	2.90103e-17
ENSG00000101558	VAPA	VAMP (vesicle-associated membrane protein)-associated protein A, 33kDa [Source:HGNC Symbol;Acc:12648]	18	p11.22	1	9913999	9960018	11880	-0.905706	8.01122	5.14677e-19	3.36928e-17
ENSG00000145241	CENPC	centromere protein C [Source:HGNC Symbol;Acc:1854]	4	q13.2	-1	68337521	68411324	5558	2.34351	4.96777	5.27038e-19	3.43473e-17
ENSG00000135486	HNRNPA1	heterogeneous nuclear ribonucleoprotein A1 [Source:HGNC Symbol;Acc:5031]	12	q13.13	1	54673977	54680872	5093	1.38435	8.44846	5.36549e-19	3.4811e-17
ENSG00000158985	CDC42SE2	CDC42 small effector 2 [Source:HGNC Symbol;Acc:18547]	5	q23.3	1	130581186	130734140	6024	-1.02922	7.99958	7.34553e-19	4.74456e-17
ENSG00000143162	CREG1	cellular repressor of E1A-stimulated genes 1 [Source:HGNC Symbol;Acc:2351]	1	q24.2	-1	167498914	167523004	2688	-1.535	5.80889	7.82483e-19	5.03178e-17
ENSG00000266714	MYO15B	myosin XVB pseudogene [Source:HGNC Symbol;Acc:14083]	17	q25.1	1	73584139	73622929	12862	3.96993	3.066	8.66266e-19	5.54601e-17
ENSG00000185909	KLHDC8B	kelch domain containing 8B [Source:HGNC Symbol;Acc:28557]	3	p21.31	1	49209044	49213917	2156	-2.06484	5.42041	9.34728e-19	5.93205e-17
ENSG00000074966	TXK	TXK tyrosine kinase [Source:HGNC Symbol;Acc:12434]	4	p12	-1	48068410	48136273	3472	3.03779	4.47818	9.55921e-19	6.01403e-17
ENSG00000257267	ZNF271	zinc finger protein 271 [Source:HGNC Symbol;Acc:13065]	18	q12.2	1	32870246	32890730	5124	-1.11994	7.91621	1.0035e-18	6.28617e-17
ENSG00000177156	TALDO1	transaldolase 1 [Source:HGNC Symbol;Acc:11559]	11	p15.5	1	747329	765024	3005	-1.01304	10.2816	1.04467e-18	6.51596e-17
ENSG00000185201	IFITM2	interferon induced transmembrane protein 2 [Source:HGNC Symbol;Acc:5413]	11	p15.5	1	307631	315272	1307	-1.56072	4.67851	1.08141e-18	6.71627e-17
ENSG00000141524	TMC6	transmembrane channel-like 6 [Source:HGNC Symbol;Acc:18021]	17	q25.3	-1	76106539	76128488	8669	4.13755	3.42589	1.16989e-18	7.2349e-17
ENSG00000162909	CAPN2	calpain 2, (m/II) large subunit [Source:HGNC Symbol;Acc:1479]	1	q41	1	223889295	223963720	8792	-1.20822	8.49226	1.34695e-18	8.29458e-17
ENSG00000138279	ANXA7	annexin A7 [Source:HGNC Symbol;Acc:545]	10	q22.2	-1	75134859	75173834	2862	-0.932372	8.52936	1.36276e-18	8.35651e-17
ENSG00000113140	SPARC	secreted protein, acidic, cysteine-rich (osteonectin) [Source:HGNC Symbol;Acc:11219]	5	q33.1	-1	151040657	151066726	4831	-1.39685	13.7499	1.62417e-18	9.91765e-17
ENSG00000272053			6	p22.3	-1	25015180	25042398	1030	-1.33744	9.79108	1.64135e-18	9.98062e-17
ENSG00000114978	MOB1A	MOB kinase activator 1A [Source:HGNC Symbol;Acc:16015]	2	p13.1	-1	74379655	74406025	6454	-0.919189	9.10712	1.71535e-18	1.03871e-16
ENSG00000134198	TSPAN2	tetraspanin 2 [Source:HGNC Symbol;Acc:20659]	1	p13.2	-1	115590632	115632121	3410	-1.55248	6.8984	1.80494e-18	1.08843e-16
ENSG00000132485	ZRANB2	zinc finger, RAN-binding domain containing 2 [Source:HGNC Symbol;Acc:13058]	1	p31.1	-1	71528974	71546980	4993	2.48517	5.63215	1.82892e-18	1.09834e-16
ENSG00000156738	MS4A1	membrane-spanning 4-domains, subfamily A, member 1 [Source:HGNC Symbol;Acc:7315]	11	q12.2	1	60223225	60238233	4872	3.33593	5.81899	1.83754e-18	1.09897e-16
ENSG00000133318	RTN3	reticulon 3 [Source:HGNC Symbol;Acc:10469]	11	q13.1	1	63448918	63527363	5792	-0.995913	7.78337	1.91105e-18	1.13825e-16
ENSG00000070961	ATP2B1	ATPase, Ca++ transporting, plasma membrane 1 [Source:HGNC Symbol;Acc:814]	12	q21.33	-1	89981828	90103077	9491	3.625	4.71417	1.98903e-18	1.17986e-16
ENSG00000204628	GNB2L1	guanine nucleotide binding protein (G protein), beta polypeptide 2-like 1 [Source:HGNC Symbol;Acc:4399]	5	q35.3	-1	180663909	180675096	6333	1.30187	9.50262	2.20263e-18	1.30125e-16
ENSG00000118181	RPS25	ribosomal protein S25 [Source:HGNC Symbol;Acc:10413]	11	q23.3	-1	118886422	118889401	1477	1.40928	8.46714	2.42455e-18	1.42656e-16
ENSG00000158869	FCER1G	Fc fragment of IgE, high affinity I, receptor for; gamma polypeptide [Source:HGNC Symbol;Acc:3611]	1	q23.3	1	161185024	161190489	964	-1.35435	10.515	2.55428e-18	1.49196e-16
ENSG00000076928	ARHGEF1	Rho guanine nucleotide exchange factor (GEF) 1 [Source:HGNC Symbol;Acc:681]	19	q13.2	1	42387228	42434302	8630	3.43252	4.0918	2.55625e-18	1.49196e-16
ENSG00000168010	ATG16L2	autophagy related 16-like 2 (S. cerevisiae) [Source:HGNC Symbol;Acc:25464]	11	q13.4	1	72525353	72554719	8617	4.05209	4.14938	2.70116e-18	1.56398e-16
ENSG00000106211	HSPB1	heat shock 27kDa protein 1 [Source:HGNC Symbol;Acc:5246]	7	q11.23	1	75931861	75933612	1634	-1.36568	6.45459	2.89051e-18	1.66698e-16
ENSG00000067365	METTL22	methyltransferase like 22 [Source:HGNC Symbol;Acc:28368]	16	p13.2	1	8715540	8740081	4824	-1.43067	6.16605	3.45795e-18	1.98634e-16
ENSG00000047597	XK	X-linked Kx blood group (McLeod syndrome) [Source:HGNC Symbol;Acc:12811]	X	p21.1	1	37545012	37591383	5206	-1.43159	4.50383	3.48085e-18	1.99162e-16
ENSG00000198843		Selenoprotein T [Source:UniProtKB/Swiss-Prot;Acc:P62341]	3	q25.1	1	150320662	150348222	4105	-0.927495	8.69106	3.8363e-18	2.18639e-16
ENSG00000171863	RPS7	ribosomal protein S7 [Source:HGNC Symbol;Acc:10440]	2	p25.3	1	3622795	3628509	5583	1.56912	8.09002	4.07169e-18	2.30248e-16
ENSG00000107099	DOCK8	dedicator of cytokinesis 8 [Source:HGNC Symbol;Acc:19191]	9	p24.3	1	214854	465259	13782	2.16312	5.83308	4.83404e-18	2.72299e-16
ENSG00000004534	RBM6	RNA binding motif protein 6 [Source:HGNC Symbol;Acc:9903]	3	p21.31	1	49977440	50137478	7300	3.00359	6.09173	4.86007e-18	2.72708e-16
ENSG00000129351	ILF3	interleukin enhancer binding factor 3, 90kDa [Source:HGNC Symbol;Acc:6038]	19	p13.2	1	10764937	10803093	11024	2.58158	4.58806	5.18226e-18	2.89668e-16
ENSG00000111669	TPI1	triosephosphate isomerase 1 [Source:HGNC Symbol;Acc:12009]	12	p13.31	1	6976283	6980112	2700	-0.861443	9.65454	5.53942e-18	3.08446e-16
ENSG00000074800	ENO1	enolase 1, (alpha) [Source:HGNC Symbol;Acc:3350]	1	p36.23	-1	8921061	8939308	3958	-0.97813	10.0548	5.75827e-18	3.19408e-16
ENSG00000180573	HIST1H2AC	histone cluster 1, H2ac [Source:HGNC Symbol;Acc:4733]	6	p22.2	1	26124373	26139344	1668	-1.01879	10.9468	5.80388e-18	3.19955e-16
ENSG00000095303	PTGS1	prostaglandin-endoperoxide synthase 1 (prostaglandin G/H synthase and cyclooxygenase) [Source:HGNC Symbol;Acc:9604]	9	q33.2	1	125132824	125157982	5607	-1.31016	11.0067	6.03272e-18	3.30844e-16
ENSG00000100243	CYB5R3	cytochrome b5 reductase 3 [Source:HGNC Symbol;Acc:2873]	22	q13.2	-1	43013846	43045574	5973	-1.50166	9.94035	6.1037e-18	3.33478e-16
ENSG00000245164	LINC00861	long intergenic non-protein coding RNA 861 [Source:HGNC Symbol;Acc:45133]	8	q24.13	-1	126934552	126963493	5724	2.87219	3.22267	6.18505e-18	3.36657e-16
ENSG00000149273	RPS3	ribosomal protein S3 [Source:HGNC Symbol;Acc:10420]	11	q13.4	1	75110530	75133324	5894	1.3897	10.0495	6.54783e-18	3.55073e-16
ENSG00000165169	DYNLT3	dynein, light chain, Tctex-type 3 [Source:HGNC Symbol;Acc:11694]	X	p11.4	-1	37696010	37706890	3186	-1.46534	5.91267	6.58434e-18	3.55726e-16
ENSG00000099817	POLR2E	polymerase (RNA) II (DNA directed) polypeptide E, 25kDa [Source:HGNC Symbol;Acc:9192]	19	p13.3	-1	1086594	1095598	3991	-1.20078	8.84011	6.75152e-18	3.63407e-16
ENSG00000111371	SLC38A1	solute carrier family 38, member 1 [Source:HGNC Symbol;Acc:13447]	12	q13.11	-1	46576846	46663800	10013	2.9397	5.31492	7.02215e-18	3.76579e-16
ENSG00000168118	RAB4A	RAB4A, member RAS oncogene family [Source:HGNC Symbol;Acc:9781]	1	q42.13	1	229406822	229441641	3297	-1.25175	8.88527	7.09217e-18	3.78936e-16
ENSG00000133393	FOPNL	FGFR1OP N-terminal like [Source:HGNC Symbol;Acc:26435]	16	p13.11	-1	15959577	15982482	2391	-1.18804	6.24955	7.79162e-18	4.14783e-16
ENSG00000114942	EEF1B2	eukaryotic translation elongation factor 1 beta 2 [Source:HGNC Symbol;Acc:3208]	2	q33.3	1	207024309	207027652	1915	1.49634	7.79334	7.83939e-18	4.15803e-16
ENSG00000198000	NOL8	nucleolar protein 8 [Source:HGNC Symbol;Acc:23387]	9	q22.31	-1	95059640	95087918	8056	2.71783	4.83786	8.97816e-18	4.74471e-16
ENSG00000102893	PHKB	phosphorylase kinase, beta [Source:HGNC Symbol;Acc:8927]	16	q12.1	1	47495034	47735434	11822	-1.09577	9.00422	9.31349e-18	4.90409e-16
ENSG00000003436	TFPI	tissue factor pathway inhibitor (lipoprotein-associated coagulation inhibitor) [Source:HGNC Symbol;Acc:11760]	2	q32.1	-1	188328957	188430487	11714	-1.12236	8.4836	1.04675e-17	5.49183e-16
ENSG00000142534	RPS11	ribosomal protein S11 [Source:HGNC Symbol;Acc:10384]	19	q13.33	1	49999622	50002946	1390	1.01983	9.249	1.17219e-17	6.10588e-16
ENSG00000120885	CLU	clusterin [Source:HGNC Symbol;Acc:2095]	8	p21.1	-1	27454434	27472548	6616	-1.20754	14.0903	1.33831e-17	6.94633e-16
ENSG00000169241	SLC50A1	solute carrier family 50 (sugar efflux transporter), member 1 [Source:HGNC Symbol;Acc:30657]	1	q22	1	155107820	155111329	2320	-1.20094	7.72845	1.34644e-17	6.96362e-16
ENSG00000198242	RPL23A	ribosomal protein L23a [Source:HGNC Symbol;Acc:10317]	17	q11.2	1	27046411	27051377	2824	1.62947	8.11772	1.35367e-17	6.97618e-16
ENSG00000161570	CCL5	chemokine (C-C motif) ligand 5 [Source:HGNC Symbol;Acc:10632]	17	q12	-1	34198495	34207797	1512	-1.12216	13.3119	1.37837e-17	7.07837e-16
ENSG00000173821	RNF213	ring finger protein 213 [Source:HGNC Symbol;Acc:14539]	17	q25.3	1	78234665	78372586	28570	2.11726	6.06884	1.38803e-17	7.10291e-16
ENSG00000140264	SERF2	small EDRK-rich factor 2 [Source:HGNC Symbol;Acc:10757]	15	q15.3	1	44069285	44094787	7347	-1.28406	10.3806	1.39571e-17	7.11712e-16
ENSG00000115738	ID2	inhibitor of DNA binding 2, dominant negative helix-loop-helix protein [Source:HGNC Symbol;Acc:5361]	2	p25.1	1	8818975	8824583	2205	2.07456	4.81306	1.42323e-17	7.20691e-16
ENSG00000132471	WBP2	WW domain binding protein 2 [Source:HGNC Symbol;Acc:12738]	17	q25.1	-1	73841780	73852588	5399	-1.18221	10.2672	1.44476e-17	7.2905e-16
ENSG00000183283	DAZAP2	DAZ associated protein 2 [Source:HGNC Symbol;Acc:2684]	12	q13.13	1	51632076	51665146	5731	-0.97237	9.27832	1.53469e-17	7.71751e-16
ENSG00000122026	RPL21	ribosomal protein L21 [Source:HGNC Symbol;Acc:10313]	13	q12.2	1	27825446	27830828	2249	1.27105	10.6519	1.55903e-17	7.81287e-16
ENSG00000113732	ATP6V0E1	ATPase, H+ transporting, lysosomal 9kDa, V0 subunit e1 [Source:HGNC Symbol;Acc:863]	5	q35.1	1	172410760	172462448	1623	-0.906192	9.56612	1.62741e-17	8.12337e-16
ENSG00000089157	RPLP0	ribosomal protein, large, P0 [Source:HGNC Symbol;Acc:10371]	12	q24.23	-1	120634489	120639038	4001	1.38709	8.9921	1.63216e-17	8.12337e-16
ENSG00000109920	FNBP4	formin binding protein 4 [Source:HGNC Symbol;Acc:19752]	11	p11.2	-1	47738072	47788995	7593	3.32166	4.42068	1.82645e-17	9.02852e-16
ENSG00000112739	PRPF4B	pre-mRNA processing factor 4B [Source:HGNC Symbol;Acc:17346]	6	p25.2	1	4021501	4065217	8016	2.78821	4.07656	1.91321e-17	9.42534e-16
ENSG00000083845	RPS5	ribosomal protein S5 [Source:HGNC Symbol;Acc:10426]	19	q13.43	1	58897767	58906173	3617	1.48015	7.59487	1.96813e-17	9.6631e-16
ENSG00000068903	SIRT2	sirtuin 2 [Source:HGNC Symbol;Acc:10886]	19	q13.2	-1	39369197	39390502	6204	-1.17019	7.50836	2.02999e-17	9.9333e-16
ENSG00000166598	HSP90B1	heat shock protein 90kDa beta (Grp94), member 1 [Source:HGNC Symbol;Acc:12028]	12	q23.3	1	104323885	104347423	4688	2.53784	6.93072	2.11086e-17	1.02944e-15
ENSG00000138798	EGF	epidermal growth factor [Source:HGNC Symbol;Acc:3229]	4	q25	1	110834040	110933422	6127	-1.46136	7.86961	2.32526e-17	1.1302e-15
ENSG00000121858	TNFSF10	tumor necrosis factor (ligand) superfamily, member 10 [Source:HGNC Symbol;Acc:11925]	3	q26.31	-1	172223298	172241297	3473	3.16248	3.6091	2.56495e-17	1.23432e-15
ENSG00000110880	CORO1C	coronin, actin binding protein, 1C [Source:HGNC Symbol;Acc:2254]	12	q24.11	-1	109038885	109125372	6532	-1.14776	9.53629	2.58749e-17	1.23697e-15
ENSG00000177556	ATOX1	antioxidant 1 copper chaperone [Source:HGNC Symbol;Acc:798]	5	q33.1	-1	151121877	151152093	5239	-1.40075	5.67474	2.67735e-17	1.27574e-15
ENSG00000100354	TNRC6B	trinucleotide repeat containing 6B [Source:HGNC Symbol;Acc:29190]	22	q13.1	1	40440821	40731812	19998	2.41491	4.60537	2.87359e-17	1.3624e-15
ENSG00000184009	ACTG1	actin, gamma 1 [Source:HGNC Symbol;Acc:144]	17	q25.3	-1	79476997	79490873	2976	-0.996736	10.7861	2.87799e-17	1.3624e-15
ENSG00000170889	RPS9	ribosomal protein S9 [Source:HGNC Symbol;Acc:10442]	19	q13.42	1	54704610	54752862	4371	1.46826	7.20219	3.08149e-17	1.454e-15
ENSG00000159346	ADIPOR1	adiponectin receptor 1 [Source:HGNC Symbol;Acc:24040]	1	q32.1	-1	202909951	202927700	3193	-1.26508	10.4902	3.43213e-17	1.61421e-15
ENSG00000156256	USP16	ubiquitin specific peptidase 16 [Source:HGNC Symbol;Acc:12614]	21	q21.3	1	30396950	30426809	5694	2.08898	5.32513	3.45822e-17	1.62124e-15
ENSG00000071553	ATP6AP1	ATPase, H+ transporting, lysosomal accessory protein 1 [Source:HGNC Symbol;Acc:868]	X	q28	1	153656978	153664862	4884	-1.35526	5.91066	3.4962e-17	1.63377e-15
ENSG00000107521	HPS1	Hermansky-Pudlak syndrome 1 [Source:HGNC Symbol;Acc:5163]	10	q24.2	-1	100175955	100206684	5277	-1.06538	7.12374	3.5451e-17	1.65131e-15
ENSG00000111540	RAB5B	RAB5B, member RAS oncogene family [Source:HGNC Symbol;Acc:9784]	12	q13.2	1	56367697	56388490	4611	-1.2728	5.46647	4.00854e-17	1.8494e-15
ENSG00000115652	UXS1	UDP-glucuronate decarboxylase 1 [Source:HGNC Symbol;Acc:17729]	2	q12.2	-1	106709759	106810795	7145	-1.13225	8.30725	4.27591e-17	1.96538e-15
ENSG00000175387	SMAD2	SMAD family member 2 [Source:HGNC Symbol;Acc:6768]	18	q21.1	-1	45357922	45457515	13770	-1.04471	7.71202	4.2991e-17	1.96538e-15
ENSG00000197903	HIST1H2BK	histone cluster 1, H2bk [Source:HGNC Symbol;Acc:13954]	6	p22.1	-1	27106073	27114619	820	-1.11495	8.83748	4.30049e-17	1.96538e-15
ENSG00000188404	SELL	selectin L [Source:HGNC Symbol;Acc:10720]	1	q24.2	-1	169659808	169680839	2725	1.97793	7.06545	4.39476e-17	2.00216e-15
ENSG00000172270	BSG	basigin (Ok blood group) [Source:HGNC Symbol;Acc:1116]	19	p13.3	1	571297	583493	3770	-1.18182	8.08419	5.30416e-17	2.40141e-15
ENSG00000156482	RPL30	ribosomal protein L30 [Source:HGNC Symbol;Acc:10333]	8	q22.2	-1	99037079	99058697	4027	1.45085	6.87276	5.76183e-17	2.60052e-15
ENSG00000161547	SRSF2	serine/arginine-rich splicing factor 2 [Source:HGNC Symbol;Acc:10783]	17	q25.1	-1	74730197	74733456	3017	-1.52625	5.79817	5.8279e-17	2.62219e-15
ENSG00000160799	CCDC12	coiled-coil domain containing 12 [Source:HGNC Symbol;Acc:28332]	3	p21.31	-1	46963216	47023500	4754	2.06404	4.34505	5.90345e-17	2.64799e-15
ENSG00000129353	SLC44A2	solute carrier family 44 (choline transporter), member 2 [Source:HGNC Symbol;Acc:17292]	19	p13.2	1	10713133	10755235	5216	-1.20014	10.176	5.9426e-17	2.65735e-15
ENSG00000172543	CTSW	cathepsin W [Source:HGNC Symbol;Acc:2546]	11	q13.1	1	65647280	65651212	1719	-1.51276	9.61136	6.03198e-17	2.68904e-15
ENSG00000108946	PRKAR1A	protein kinase, cAMP-dependent, regulatory, type I, alpha [Source:HGNC Symbol;Acc:9388]	17	q24.2	1	66507921	66547460	6798	-0.957646	8.27356	6.05242e-17	2.6899e-15
ENSG00000108846	ABCC3	ATP-binding cassette, sub-family C (CFTR/MRP), member 3 [Source:HGNC Symbol;Acc:54]	17	q21.33	1	48712138	48769613	9614	-1.45174	9.55411	6.14935e-17	2.72465e-15
ENSG00000142657	PGD	phosphogluconate dehydrogenase [Source:HGNC Symbol;Acc:8891]	1	p36.22	1	10458649	10480201	3171	-1.12137	9.1378	6.29238e-17	2.77955e-15
ENSG00000140988	RPS2	ribosomal protein S2 [Source:HGNC Symbol;Acc:10404]	16	p13.3	-1	2012053	2014861	2413	1.53419	8.00625	6.63419e-17	2.92166e-15
ENSG00000102230	PCYT1B	phosphate cytidylyltransferase 1, choline, beta [Source:HGNC Symbol;Acc:8755]	X	p22.11	-1	24576204	24690794	5555	-1.56044	6.03004	6.68006e-17	2.93297e-15
ENSG00000147403	RPL10	ribosomal protein L10 [Source:HGNC Symbol;Acc:10298]	X	q28	1	153618315	153637504	4825	1.13047	10.1224	6.85698e-17	3.00158e-15
ENSG00000160255	ITGB2	integrin, beta 2 (complement component 3 receptor 3 and 4 subunit) [Source:HGNC Symbol;Acc:6155]	21	q22.3	-1	46305868	46351904	6797	2.33292	6.80668	7.60629e-17	3.30965e-15
ENSG00000198478	SH3BGRL2	SH3 domain binding glutamic acid-rich protein like 2 [Source:HGNC Symbol;Acc:15567]	6	q14.1	1	80341000	80413372	4649	-1.09989	9.41544	7.68979e-17	3.33599e-15
ENSG00000111644	ACRBP	acrosin binding protein [Source:HGNC Symbol;Acc:17195]	12	p13.31	-1	6747241	6756626	2843	-1.03488	10.8017	8.05196e-17	3.48271e-15
ENSG00000135596	MICAL1	microtubule associated monooxygenase, calponin and LIM domain containing 1 [Source:HGNC Symbol;Acc:20619]	6	q21	-1	109765265	109787171	7056	3.66869	4.44826	8.44806e-17	3.6432e-15
ENSG00000181016	LSMEM1	leucine-rich single-pass membrane protein 1 [Source:HGNC Symbol;Acc:22036]	7	q31.1	1	112120908	112131117	2592	-1.46296	5.2065	9.0763e-17	3.88585e-15
ENSG00000120265	PCMT1	protein-L-isoaspartate (D-aspartate) O-methyltransferase [Source:HGNC Symbol;Acc:8728]	6	q25.1	1	150070579	150132556	2832	-0.988453	8.55727	9.09501e-17	3.88585e-15
ENSG00000087206	UIMC1	ubiquitin interaction motif containing 1 [Source:HGNC Symbol;Acc:30298]	5	q35.2	-1	176332006	176449634	4852	-0.950761	8.07884	9.45809e-17	4.01913e-15
ENSG00000115053	NCL	nucleolin [Source:HGNC Symbol;Acc:7667]	2	q37.1	-1	232318242	232348352	6929	1.66874	6.26684	9.71594e-17	4.11667e-15
ENSG00000145649	GZMA	granzyme A (granzyme 1, cytotoxic T-lymphocyte-associated serine esterase 3) [Source:HGNC Symbol;Acc:4708]	5	q11.2	1	54398476	54406080	894	2.51467	5.02868	1.01236e-16	4.27691e-15
ENSG00000180596	HIST1H2BC	histone cluster 1, H2bc [Source:HGNC Symbol;Acc:4757]	6	p22.2	-1	26115101	26124154	834	-1.25893	8.38827	1.01557e-16	4.27805e-15
ENSG00000152601	MBNL1	muscleblind-like splicing regulator 1 [Source:HGNC Symbol;Acc:6923]	3	q25.1	1	151961617	152183569	9989	-1.03864	10.8106	1.14639e-16	4.8013e-15
ENSG00000105640	RPL18A	ribosomal protein L18a [Source:HGNC Symbol;Acc:10311]	19	p13.11	1	17970685	17974962	3527	1.5399	9.25138	1.15449e-16	4.82132e-15
ENSG00000263563	UBBP4	ubiquitin B pseudogene 4 [Source:HGNC Symbol;Acc:12467]	17	p11.2	1	21729601	21731762	1676	-1.03339	5.15358	1.33044e-16	5.52437e-15
ENSG00000075624	ACTB	actin, beta [Source:HGNC Symbol;Acc:132]	7	p22.1	-1	5566782	5603415	3256	-1.1432	14.6949	1.34282e-16	5.5599e-15
ENSG00000172932	ANKRD13D	ankyrin repeat domain 13 family, member D [Source:HGNC Symbol;Acc:27880]	11	q13.2	1	67056018	67069956	6643	3.54053	3.15425	1.37427e-16	5.67392e-15
ENSG00000131236	CAP1	CAP, adenylate cyclase-associated protein 1 (yeast) [Source:HGNC Symbol;Acc:20040]	1	p34.2	1	40505905	40538321	3814	-1.1049	11.3429	1.41523e-16	5.8265e-15
ENSG00000078618	NRD1	nardilysin (N-arginine dibasic convertase) [Source:HGNC Symbol;Acc:7995]	1	p32.3	-1	52254863	52344477	6619	-0.971085	9.62049	1.4383e-16	5.90475e-15
ENSG00000140319	SRP14	signal recognition particle 14kDa (homologous Alu RNA binding protein) [Source:HGNC Symbol;Acc:11299]	15	q15.1	-1	40327940	40331389	2005	-0.609928	8.43691	1.71225e-16	6.93151e-15
ENSG00000173210	ABLIM3	actin binding LIM protein family, member 3 [Source:HGNC Symbol;Acc:29132]	5	q32	1	148521046	148640105	7216	-1.23995	8.19049	1.77893e-16	7.18145e-15
ENSG00000163660	CCNL1	cyclin L1 [Source:HGNC Symbol;Acc:20569]	3	q25.31	-1	156864297	156878549	8729	2.81263	5.43101	1.81684e-16	7.31417e-15
ENSG00000088832	FKBP1A	FK506 binding protein 1A, 12kDa [Source:HGNC Symbol;Acc:3711]	20	p13	-1	1349622	1373806	2369	-1.1297	9.85587	1.82827e-16	7.33984e-15
ENSG00000173660	UQCRH	ubiquinol-cytochrome c reductase hinge protein [Source:HGNC Symbol;Acc:12590]	1	p34.1	1	46769303	46782448	1408	-0.995253	9.80125	1.8455e-16	7.3886e-15
ENSG00000186166	CCDC84	coiled-coil domain containing 84 [Source:HGNC Symbol;Acc:30460]	11	q23.3	1	118868852	118886501	5105	3.73648	3.44592	1.89479e-16	7.56509e-15
ENSG00000097021	ACOT7	acyl-CoA thioesterase 7 [Source:HGNC Symbol;Acc:24157]	1	p36.31	-1	6324329	6454451	4892	-1.52857	7.21437	1.94182e-16	7.73164e-15
ENSG00000184922	FMNL1	formin-like 1 [Source:HGNC Symbol;Acc:1212]	17	q21.31	1	43298811	43324687	7563	3.87708	3.80455	1.95659e-16	7.76914e-15
ENSG00000134308	YWHAQ	tyrosine 3-monooxygenase/tryptophan 5-monooxygenase activation protein, theta [Source:HGNC Symbol;Acc:12854]	2	p25.1	-1	9724101	9771143	2713	-0.981587	8.12752	2.00423e-16	7.93664e-15
ENSG00000147162	OGT	O-linked N-acetylglucosamine (GlcNAc) transferase [Source:HGNC Symbol;Acc:8127]	X	q13.1	1	70752933	70795747	9812	3.27075	4.66944	2.05406e-16	8.08988e-15
ENSG00000148175	STOM	stomatin [Source:HGNC Symbol;Acc:3383]	9	q33.2	-1	124101355	124132531	3188	-1.24657	9.26553	2.12493e-16	8.34638e-15
ENSG00000184500	PROS1	protein S (alpha) [Source:HGNC Symbol;Acc:9456]	3	q11.1	-1	93591881	93692910	4425	-1.487	8.63534	2.19191e-16	8.58626e-15
ENSG00000127184	COX7C	cytochrome c oxidase subunit VIIc [Source:HGNC Symbol;Acc:2292]	5	q14.3	1	85913721	85916779	1993	1.13897	6.64132	2.28914e-16	8.94302e-15
ENSG00000147065	MSN	moesin [Source:HGNC Symbol;Acc:7373]	X	q12	1	64808257	64961791	5969	-0.829868	10.3679	2.30025e-16	8.96235e-15
ENSG00000140386	SCAPER	S-phase cyclin A-associated protein in the ER [Source:HGNC Symbol;Acc:13081]	15	q24.3	-1	76640526	77197785	11329	2.89369	4.93298	2.3142e-16	8.99258e-15
ENSG00000139626	ITGB7	integrin, beta 7 [Source:HGNC Symbol;Acc:6162]	12	q13.13	-1	53585102	53601091	4481	4.01667	3.75282	2.34867e-16	9.10218e-15
ENSG00000160654	CD3G	CD3g molecule, gamma (CD3-TCR complex) [Source:HGNC Symbol;Acc:1675]	11	q23.3	1	118215059	118225876	3836	4.04167	4.38464	2.38716e-16	9.20939e-15
ENSG00000116171	SCP2	sterol carrier protein 2 [Source:HGNC Symbol;Acc:10606]	1	p32.3	1	53392901	53517375	8305	-1.03817	8.03722	2.389e-16	9.20939e-15
ENSG00000116251	RPL22	ribosomal protein L22 [Source:HGNC Symbol;Acc:10315]	1	p36.31	-1	6241329	6269449	4900	1.8481	5.42605	2.50478e-16	9.61401e-15
ENSG00000105372	RPS19	ribosomal protein S19 [Source:HGNC Symbol;Acc:10402]	19	q13.2	1	42363988	42376994	3805	1.23444	10.2316	2.5072e-16	9.61401e-15
ENSG00000134668	SPOCD1	SPOC domain containing 1 [Source:HGNC Symbol;Acc:26338]	1	p35.2	-1	32256023	32281652	7085	-1.49876	7.44692	2.78649e-16	1.06044e-14
ENSG00000054267	ARID4B	AT rich interactive domain 4B (RBP1-like) [Source:HGNC Symbol;Acc:15550]	1	q42.3	-1	235294949	235491534	11073	1.33381	6.59207	2.79035e-16	1.06044e-14
ENSG00000104529	EEF1D	eukaryotic translation elongation factor 1 delta (guanine nucleotide exchange protein) [Source:HGNC Symbol;Acc:3211]	8	q24.3	-1	144661867	144681711	9390	1.33322	7.63759	2.79467e-16	1.06044e-14
ENSG00000148346	LCN2	lipocalin 2 [Source:HGNC Symbol;Acc:6526]	9	q34.11	1	130911350	130915734	2057	-1.21568	10.3594	2.82091e-16	1.06761e-14
ENSG00000228409	CCT6P1	chaperonin containing TCP1, subunit 6 (zeta) pseudogene 1 [Source:HGNC Symbol;Acc:33094]	7	q11.21	1	65216129	65228341	1712	-1.13462	7.89318	2.83035e-16	1.0684e-14
ENSG00000124333	VAMP7	vesicle-associated membrane protein 7 [Source:HGNC Symbol;Acc:11486]	X	q28	1	155110956	155173433	2667	-1.24121	8.16484	3.24738e-16	1.22265e-14
ENSG00000115762	PLEKHB2	pleckstrin homology domain containing, family B (evectins) member 2 [Source:HGNC Symbol;Acc:19236]	2	q21.1	1	131862420	132111282	6685	-1.12287	6.17118	3.57746e-16	1.33653e-14
ENSG00000087237	CETP	cholesteryl ester transfer protein, plasma [Source:HGNC Symbol;Acc:1869]	16	q13	1	56995762	57017757	2085	-1.52745	7.38945	4.36337e-16	1.62181e-14
ENSG00000168615	ADAM9	ADAM metallopeptidase domain 9 [Source:HGNC Symbol;Acc:216]	8	p11.22	1	38854388	38962663	6913	-1.26329	7.77479	4.45828e-16	1.64866e-14
ENSG00000119596	YLPM1	YLP motif containing 1 [Source:HGNC Symbol;Acc:17798]	14	q24.3	1	75230069	75322244	10749	2.80231	3.85341	4.50688e-16	1.6624e-14
ENSG00000140682	TGFB1I1	transforming growth factor beta 1 induced transcript 1 [Source:HGNC Symbol;Acc:11767]	16	p11.2	1	31482906	31489281	5403	-1.55903	7.08723	4.72896e-16	1.7399e-14
ENSG00000145734	BDP1	B double prime 1, subunit of RNA polymerase III transcription initiation factor IIIB [Source:HGNC Symbol;Acc:13652]	5	q13.2	1	70751442	70863649	12438	2.09978	4.84684	4.84996e-16	1.77991e-14
ENSG00000166452	AKIP1	A kinase (PRKA) interacting protein 1 [Source:HGNC Symbol;Acc:1170]	11	p15.4	1	8932686	8941631	2300	-1.26512	4.8945	4.88089e-16	1.78675e-14
ENSG00000051523	CYBA	cytochrome b-245, alpha polypeptide [Source:HGNC Symbol;Acc:2577]	16	q24.3	-1	88709691	88717560	3357	2.31395	4.82533	4.91075e-16	1.79317e-14
ENSG00000079950	STX7	syntaxin 7 [Source:HGNC Symbol;Acc:11442]	6	q23.2	-1	132767006	132834337	16387	-0.958397	8.1498	5.08458e-16	1.85198e-14
ENSG00000108518	PFN1	profilin 1 [Source:HGNC Symbol;Acc:8881]	17	p13.2	-1	4848947	4852356	1987	-0.622532	9.13358	5.7187e-16	2.06228e-14
ENSG00000165494	PCF11	PCF11 cleavage and polyadenylation factor subunit [Source:HGNC Symbol;Acc:30097]	11	q14.1	1	82868030	82898493	8703	3.02327	3.64617	5.73931e-16	2.06459e-14
ENSG00000115232	ITGA4	integrin, alpha 4 (antigen CD49D, alpha 4 subunit of VLA-4 receptor) [Source:HGNC Symbol;Acc:6140]	2	q31.3	1	182321929	182400914	7901	3.45553	5.26181	5.94153e-16	2.13206e-14
ENSG00000123636	BAZ2B	bromodomain adjacent to zinc finger domain, 2B [Source:HGNC Symbol;Acc:963]	2	q24.2	-1	160175490	160473203	20370	2.63107	5.34768	6.3623e-16	2.27742e-14
ENSG00000163110	PDLIM5	PDZ and LIM domain 5 [Source:HGNC Symbol;Acc:17468]	4	q22.3	1	95373037	95589377	11115	-1.04115	6.55928	6.44401e-16	2.30071e-14
ENSG00000163479	SSR2	signal sequence receptor, beta (translocon-associated protein beta) [Source:HGNC Symbol;Acc:11324]	1	q22	-1	155978839	155990750	6651	1.66107	5.8213	6.45902e-16	2.30071e-14
ENSG00000116560	SFPQ	splicing factor proline/glutamine-rich [Source:HGNC Symbol;Acc:10774]	1	p34.3	-1	35641979	35658749	7426	2.25211	5.13508	6.83517e-16	2.42874e-14
ENSG00000100201	DDX17	DEAD (Asp-Glu-Ala-Asp) box helicase 17 [Source:HGNC Symbol;Acc:2740]	22	q13.1	-1	38879445	38903665	9998	1.99416	5.21758	7.75273e-16	2.7281e-14
ENSG00000116001	TIA1	TIA1 cytotoxic granule-associated RNA binding protein [Source:HGNC Symbol;Acc:11802]	2	p13.3	-1	70436576	70475792	6607	-1.21068	7.01931	7.96357e-16	2.78879e-14
ENSG00000081154	PCNP	PEST proteolytic signal containing nuclear protein [Source:HGNC Symbol;Acc:30023]	3	q12.3	1	101292939	101313281	3102	-0.968052	9.26544	8.01195e-16	2.79898e-14
ENSG00000100888	CHD8	chromodomain helicase DNA binding protein 8 [Source:HGNC Symbol;Acc:20153]	14	q11.2	-1	21853353	21924285	9781	2.44648	3.75068	8.54186e-16	2.96983e-14
ENSG00000149564	ESAM	endothelial cell adhesion molecule [Source:HGNC Symbol;Acc:17474]	11	q24.2	-1	124622026	124632186	3373	-1.06688	9.62308	8.85343e-16	3.07081e-14
ENSG00000069493	CLEC2D	C-type lectin domain family 2, member D [Source:HGNC Symbol;Acc:14351]	12	p13.31	1	9817565	9848413	3219	2.98889	4.54621	9.22316e-16	3.18385e-14
ENSG00000204397	CARD16	caspase recruitment domain family, member 16 [Source:HGNC Symbol;Acc:33701]	11	q22.3	-1	104912053	104972158	1688	-1.04552	7.77784	1.05554e-15	3.63511e-14
ENSG00000047365	ARAP2	ArfGAP with RhoGAP domain, ankyrin repeat and PH domain 2 [Source:HGNC Symbol;Acc:16924]	4	p14	-1	35949843	36246131	12428	4.09004	4.25127	1.06116e-15	3.64584e-14
ENSG00000110324	IL10RA	interleukin 10 receptor, alpha [Source:HGNC Symbol;Acc:5964]	11	q23.3	1	117857063	117872196	6546	3.04543	3.62319	1.22004e-15	4.17196e-14
ENSG00000125868	DSTN	destrin (actin depolymerizing factor) [Source:HGNC Symbol;Acc:15750]	20	p12.1	1	17550508	17590564	3851	-1.09348	7.00208	1.34819e-15	4.58857e-14
ENSG00000228474	OST4	oligosaccharyltransferase 4 homolog (S. cerevisiae) [Source:HGNC Symbol;Acc:32483]	2	p23.3	-1	27293340	27294641	719	-1.07649	13.5926	1.35888e-15	4.61417e-14
ENSG00000006125	AP2B1	adaptor-related protein complex 2, beta 1 subunit [Source:HGNC Symbol;Acc:563]	17	q12	1	33905065	34053436	7797	-1.10275	7.368	1.38476e-15	4.68017e-14
ENSG00000124762	CDKN1A	cyclin-dependent kinase inhibitor 1A (p21, Cip1) [Source:HGNC Symbol;Acc:1784]	6	p21.2	1	36644305	36655116	2985	-1.22609	7.21667	1.52857e-15	5.14228e-14
ENSG00000198755	RPL10A	ribosomal protein L10a [Source:HGNC Symbol;Acc:10299]	6	p21.31	1	35436185	35438562	1501	1.61481	7.35896	1.72381e-15	5.75912e-14
ENSG00000198399	ITSN2	intersectin 2 [Source:HGNC Symbol;Acc:6184]	2	p23.3	-1	24425733	24583583	12014	1.42511	6.32639	1.8724e-15	6.21268e-14
ENSG00000131018	SYNE1	spectrin repeat containing, nuclear envelope 1 [Source:HGNC Symbol;Acc:17089]	6	q25.2	-1	152442819	152958936	45649	2.84572	5.63784	1.97418e-15	6.53548e-14
ENSG00000101162	TUBB1	tubulin, beta 1 class VI [Source:HGNC Symbol;Acc:16257]	20	q13.32	1	57594309	57601709	3496	-1.08938	11.7924	2.26806e-15	7.46725e-14
ENSG00000047410	TPR	translocated promoter region, nuclear basket protein [Source:HGNC Symbol;Acc:12017]	1	q31.1	-1	186280784	186344825	12350	2.35511	6.49028	2.51966e-15	8.24734e-14
ENSG00000054654	SYNE2	spectrin repeat containing, nuclear envelope 2 [Source:HGNC Symbol;Acc:17084]	14	q23.2	1	64319683	64693165	31405	3.20126	6.32184	2.6351e-15	8.56732e-14
ENSG00000101856	PGRMC1	progesterone receptor membrane component 1 [Source:HGNC Symbol;Acc:16090]	X	q24	1	118370216	118378429	1911	-1.05461	9.69633	2.87222e-15	9.31739e-14
ENSG00000233452	STXBP5-AS1	STXBP5 antisense RNA 1 [Source:HGNC Symbol;Acc:44183]	6	q24.3	-1	147163037	147525750	6011	-1.15921	6.73483	3.07896e-15	9.92162e-14
ENSG00000160211	G6PD	glucose-6-phosphate dehydrogenase [Source:HGNC Symbol;Acc:4057]	X	q28	-1	153759606	153775787	3709	-1.34156	6.15452	3.29177e-15	1.05141e-13
ENSG00000029534	ANK1	ankyrin 1, erythrocytic [Source:HGNC Symbol;Acc:492]	8	p11.21	-1	41510739	41754280	10799	-1.36737	6.96868	3.39412e-15	1.08173e-13
ENSG00000167461	RAB8A	RAB8A, member RAS oncogene family [Source:HGNC Symbol;Acc:7007]	19	p13.12	1	16222439	16245044	5191	-0.965589	8.21007	3.4488e-15	1.09675e-13
ENSG00000115875	SRSF7	serine/arginine-rich splicing factor 7 [Source:HGNC Symbol;Acc:10789]	2	p22.1	-1	38970741	38978636	4045	1.96824	5.91401	4.74367e-15	1.49869e-13
ENSG00000143363	PRUNE	prune exopolyphosphatase [Source:HGNC Symbol;Acc:13420]	1	q21.3	1	150980896	151008189	3067	-1.06053	8.60067	4.77924e-15	1.50665e-13
ENSG00000149357	LAMTOR1	late endosomal/lysosomal adaptor, MAPK and MTOR activator 1 [Source:HGNC Symbol;Acc:26068]	11	q13.4	-1	71796941	71814433	2778	-1.00682	9.82882	5.14322e-15	1.61789e-13
ENSG00000161016	RPL8	ribosomal protein L8 [Source:HGNC Symbol;Acc:10368]	8	q24.3	-1	146015150	146017972	2159	1.37323	7.95497	5.239e-15	1.64091e-13
ENSG00000112308	C6orf62	chromosome 6 open reading frame 62 [Source:HGNC Symbol;Acc:20998]	6	p22.3	-1	24705089	24721064	4134	-1.09816	10.1421	5.562e-15	1.73833e-13
ENSG00000131171	SH3BGRL	SH3 domain binding glutamic acid-rich protein like [Source:HGNC Symbol;Acc:10823]	X	q21.1	1	80457442	80554046	2304	-0.936367	11.2741	5.58487e-15	1.74174e-13
ENSG00000134548	C12orf39	chromosome 12 open reading frame 39 [Source:HGNC Symbol;Acc:28139]	12	p12.1	1	21679241	21690311	2935	-1.31955	7.42721	6.26626e-15	1.94589e-13
ENSG00000184792	OSBP2	oxysterol binding protein 2 [Source:HGNC Symbol;Acc:8504]	22	q12.2	1	31089769	31303811	6820	-2.29538	6.76043	6.65146e-15	2.05235e-13
ENSG00000112077	RHAG	Rh-associated glycoprotein [Source:HGNC Symbol;Acc:10006]	6	p12.3	-1	49572871	49604552	1912	-4.77431	3.3393	6.8354e-15	2.10019e-13
ENSG00000134202	GSTM3	glutathione S-transferase mu 3 (brain) [Source:HGNC Symbol;Acc:4635]	1	p13.3	-1	110276554	110284384	4837	-1.66785	5.61459	6.94581e-15	2.12961e-13
ENSG00000081059	TCF7	transcription factor 7 (T-cell specific, HMG-box) [Source:HGNC Symbol;Acc:11639]	5	q31.1	1	133450402	133487556	10063	4.13118	3.4245	7.08306e-15	2.16712e-13
ENSG00000138398	PPIG	peptidylprolyl isomerase G (cyclophilin G) [Source:HGNC Symbol;Acc:14650]	2	q31.1	1	170440850	170497916	7368	1.89808	5.89961	7.17029e-15	2.1892e-13
ENSG00000007392	LUC7L	LUC7-like (S. cerevisiae) [Source:HGNC Symbol;Acc:6723]	16	p13.3	-1	238968	279462	6176	2.89633	3.8574	7.24698e-15	2.20797e-13
ENSG00000156931	VPS8	vacuolar protein sorting 8 homolog (S. cerevisiae) [Source:HGNC Symbol;Acc:29122]	3	q27.2	1	184529931	184770402	10366	-1.47916	7.74767	7.31238e-15	2.22324e-13
ENSG00000120594	PLXDC2	plexin domain containing 2 [Source:HGNC Symbol;Acc:21013]	10	p12.31	1	20105168	20578785	12567	-1.18107	7.67454	7.73457e-15	2.34669e-13
ENSG00000138757	G3BP2	GTPase activating protein (SH3 domain) binding protein 2 [Source:HGNC Symbol;Acc:30291]	4	q21.1	-1	76567966	76649709	7178	-0.977122	8.3184	9.16846e-15	2.753e-13
ENSG00000005844	ITGAL	integrin, alpha L (antigen CD11A (p180), lymphocyte function-associated antigen 1; alpha polypeptide) [Source:HGNC Symbol;Acc:6148]	16	p11.2	1	30483979	30534506	6472	2.74197	4.74133	9.79158e-15	2.92801e-13
ENSG00000197415	VEPH1	ventricular zone expressed PH domain-containing 1 [Source:HGNC Symbol;Acc:25735]	3	q25.32	-1	156977531	157251408	6554	-1.10087	8.33155	9.92388e-15	2.96147e-13
ENSG00000147604	RPL7	ribosomal protein L7 [Source:HGNC Symbol;Acc:10363]	8	q21.11	-1	74202506	74208024	2903	1.29306	10.4643	1.01458e-14	3.0215e-13
ENSG00000106034	CPED1	cadherin-like and PC-esterase domain containing 1 [Source:HGNC Symbol;Acc:26159]	7	q31.31	1	120628731	120937498	7705	-1.79373	5.71929	1.06661e-14	3.16347e-13
ENSG00000254999	BRK1	BRICK1, SCAR/WAVE actin-nucleating complex subunit [Source:HGNC Symbol;Acc:23057]	3	p25.3	1	10157276	10168874	1233	-0.883331	8.54892	1.11091e-14	3.28817e-13
ENSG00000184007	PTP4A2	protein tyrosine phosphatase type IVA, member 2 [Source:HGNC Symbol;Acc:9635]	1	p35.1	-1	32372022	32410457	6431	-0.876116	9.07823	1.11945e-14	3.3067e-13
ENSG00000168734	PKIG	protein kinase (cAMP-dependent, catalytic) inhibitor gamma [Source:HGNC Symbol;Acc:9019]	20	q13.12	1	43160426	43252888	2496	-1.14041	6.50942	1.13372e-14	3.34206e-13
ENSG00000064012	CASP8	caspase 8, apoptosis-related cysteine peptidase [Source:HGNC Symbol;Acc:1509]	2	q33.1	1	202098166	202152434	6808	3.31264	4.04219	1.16491e-14	3.42706e-13
ENSG00000002586	CD99	CD99 molecule [Source:HGNC Symbol;Acc:7082]	X	p22.33	1	2609220	2659350	3284	-1.06394	11.0957	1.25991e-14	3.69905e-13
ENSG00000113558	SKP1	S-phase kinase-associated protein 1 [Source:HGNC Symbol;Acc:10899]	5	q31.1	-1	133484633	133512729	12764	-0.799414	9.91958	1.31013e-14	3.831e-13
ENSG00000111640	GAPDH	glyceraldehyde-3-phosphate dehydrogenase [Source:HGNC Symbol;Acc:4141]	12	p13.31	1	6643093	6647537	2975	-0.93448	11.9706	1.3156e-14	3.83928e-13
ENSG00000088826	SMOX	spermine oxidase [Source:HGNC Symbol;Acc:15862]	20	p13	1	4101627	4168394	4943	-1.15195	9.07813	1.37138e-14	3.9781e-13
ENSG00000122986	HVCN1	hydrogen voltage-gated channel 1 [Source:HGNC Symbol;Acc:28240]	12	q24.11	-1	111065646	111142755	3595	3.15508	4.1355	1.4539e-14	4.20907e-13
ENSG00000097033	SH3GLB1	SH3-domain GRB2-like endophilin B1 [Source:HGNC Symbol;Acc:10833]	1	p22.3	1	87170259	87213867	6827	-0.869622	7.31874	1.56053e-14	4.5088e-13
ENSG00000184990	SIVA1	SIVA1, apoptosis-inducing factor [Source:HGNC Symbol;Acc:17712]	14	q32.33	1	105219437	105234831	4776	2.01069	3.27765	1.56674e-14	4.51774e-13
ENSG00000165702	GFI1B	growth factor independent 1B transcription repressor [Source:HGNC Symbol;Acc:4238]	9	q34.13	1	135820932	135867083	2467	-1.01207	9.37657	1.75329e-14	5.04567e-13
ENSG00000035928	RFC1	replication factor C (activator 1) 1, 145kDa [Source:HGNC Symbol;Acc:9969]	4	p14	-1	39289076	39367995	6713	1.43006	5.06676	1.80123e-14	5.17338e-13
ENSG00000065534	MYLK	myosin light chain kinase [Source:HGNC Symbol;Acc:7590]	3	q21.1	-1	123328896	123603178	22166	-0.944472	10.7455	1.8874e-14	5.39953e-13
ENSG00000211899	IGHM	immunoglobulin heavy constant mu [Source:HGNC Symbol;Acc:5541]	14	q32.33	-1	106320349	106322323	1461	2.69937	6.36824	1.91548e-14	5.46908e-13
ENSG00000171159	C9orf16	chromosome 9 open reading frame 16 [Source:HGNC Symbol;Acc:17823]	9	q34.11	1	130922539	130926207	1662	-1.2545	6.87873	1.95429e-14	5.56896e-13
ENSG00000101335	MYL9	myosin, light chain 9, regulatory [Source:HGNC Symbol;Acc:15754]	20	q11.23	1	35169887	35178228	1199	-1.4764	9.14671	2.06719e-14	5.87916e-13
ENSG00000196329	GIMAP5	GTPase, IMAP family member 5 [Source:HGNC Symbol;Acc:18005]	7	q36.1	1	150419341	150447121	6031	3.04889	3.59426	2.20947e-14	6.24712e-13
ENSG00000171988	JMJD1C	jumonji domain containing 1C [Source:HGNC Symbol;Acc:12313]	10	q21.3	-1	64926981	65225722	11026	1.49322	5.90029	2.28985e-14	6.4493e-13
ENSG00000130811	EIF3G	eukaryotic translation initiation factor 3, subunit G [Source:HGNC Symbol;Acc:3274]	19	p13.2	-1	10225693	10230596	3598	1.33712	6.10679	2.33473e-14	6.56299e-13
ENSG00000061936	SFSWAP	splicing factor, suppressor of white-apricot homolog (Drosophila) [Source:HGNC Symbol;Acc:10790]	12	q24.33	1	132195626	132284282	10157	2.85324	3.15412	2.38097e-14	6.68005e-13
ENSG00000122862	SRGN	serglycin [Source:HGNC Symbol;Acc:9361]	10	q22.1	1	70847862	70864567	1220	-0.8851	9.21524	2.4948e-14	6.98593e-13
ENSG00000127824	TUBA4A	tubulin, alpha 4a [Source:HGNC Symbol;Acc:12407]	2	q35	-1	220114433	220142892	4079	-0.95099	10.5188	2.60156e-14	7.27086e-13
ENSG00000204592	HLA-E	major histocompatibility complex, class I, E [Source:HGNC Symbol;Acc:4962]	6	p21.33	1	30457244	30461982	2975	-1.06901	12.7741	2.70627e-14	7.53451e-13
ENSG00000233093	LINC00892	long intergenic non-protein coding RNA 892 [Source:HGNC Symbol;Acc:48578]	X	q26.3	1	135721702	135724588	1918	-1.25734	5.6188	2.81608e-14	7.81031e-13
ENSG00000146416	AIG1	androgen-induced 1 [Source:HGNC Symbol;Acc:21607]	6	q24.2	1	143381633	143661441	6027	-0.994722	6.15011	2.84894e-14	7.88642e-13
ENSG00000123349	PFDN5	prefoldin subunit 5 [Source:HGNC Symbol;Acc:8869]	12	q13.13	1	53689075	53693234	3380	0.88294	8.81822	2.90307e-14	8.02098e-13
ENSG00000136861	CDK5RAP2	CDK5 regulatory subunit associated protein 2 [Source:HGNC Symbol;Acc:18672]	9	q33.2	-1	123151147	123342448	10080	-1.01844	7.099	3.07941e-14	8.45995e-13
ENSG00000253729	PRKDC	protein kinase, DNA-activated, catalytic polypeptide [Source:HGNC Symbol;Acc:9413]	8	q11.21	-1	48685669	48872743	15416	2.15948	5.52911	3.32421e-14	9.09807e-13
ENSG00000147400	CETN2	centrin, EF-hand protein, 2 [Source:HGNC Symbol;Acc:1867]	X	q28	-1	151995517	151999321	1928	-1.01617	7.01727	3.36982e-14	9.20557e-13
ENSG00000083896	YTHDC1	YTH domain containing 1 [Source:HGNC Symbol;Acc:30626]	4	q13.2	-1	69176105	69215807	7032	2.49765	3.58344	3.43529e-14	9.34926e-13
ENSG00000073009	IKBKG	inhibitor of kappa light polypeptide gene enhancer in B-cells, kinase gamma [Source:HGNC Symbol;Acc:5961]	X	q28	1	153769414	153796782	7462	-1.48204	4.60712	3.49085e-14	9.46502e-13
ENSG00000101361	NOP56	NOP56 ribonucleoprotein [Source:HGNC Symbol;Acc:15911]	20	p13	1	2632791	2639039	4761	2.07182	5.21407	3.7944e-14	1.02498e-12
ENSG00000156206	C15orf26	chromosome 15 open reading frame 26 [Source:HGNC Symbol;Acc:26782]	15	q25.1	1	81299374	81441516	1979	-1.18349	8.01969	3.97119e-14	1.06679e-12
ENSG00000184613	NELL2	NEL-like 2 (chicken) [Source:HGNC Symbol;Acc:7751]	12	q12	-1	44902058	45315631	6424	4.85462	3.91397	3.97975e-14	1.06712e-12
ENSG00000118680	MYL12B	myosin, light chain 12B, regulatory [Source:HGNC Symbol;Acc:29827]	18	p11.31	1	3261907	3278282	1761	-0.681375	9.10215	4.18638e-14	1.12045e-12
ENSG00000167996	FTH1	ferritin, heavy polypeptide 1 [Source:HGNC Symbol;Acc:3976]	11	q12.3	-1	61727190	61735132	2030	-1.27536	8.39996	4.48336e-14	1.19658e-12
ENSG00000127527	EPS15L1	epidermal growth factor receptor pathway substrate 15-like 1 [Source:HGNC Symbol;Acc:24634]	19	p13.11	-1	16466050	16582896	8431	-1.06406	6.89298	4.70035e-14	1.24654e-12
ENSG00000183597	TANGO2	transport and golgi organization 2 homolog (Drosophila) [Source:HGNC Symbol;Acc:25439]	22	q11.21	1	20004537	20053449	6157	-1.26589	6.35189	4.86598e-14	1.28811e-12
ENSG00000009790	TRAF3IP3	TRAF3 interacting protein 3 [Source:HGNC Symbol;Acc:30766]	1	q32.2	1	209929377	209955668	7753	2.28976	6.81895	5.18059e-14	1.36783e-12
ENSG00000124733	MEA1	male-enhanced antigen 1 [Source:HGNC Symbol;Acc:6986]	6	p21.1	-1	42979832	42981706	1089	-0.895918	7.3455	5.18594e-14	1.36783e-12
ENSG00000162923	WDR26	WD repeat domain 26 [Source:HGNC Symbol;Acc:21208]	1	q42.12	-1	224572845	224624735	10481	-0.949668	7.00698	5.55322e-14	1.45883e-12
ENSG00000117091	CD48	CD48 molecule [Source:HGNC Symbol;Acc:1683]	1	q23.3	-1	160648536	160681641	2494	2.01173	4.78544	5.56108e-14	1.45883e-12
ENSG00000136247	ZDHHC4	zinc finger, DHHC-type containing 4 [Source:HGNC Symbol;Acc:18471]	7	p22.1	1	6617065	6629005	3557	-1.06903	6.51816	5.77819e-14	1.51305e-12
ENSG00000185305	ARL15	ADP-ribosylation factor-like 15 [Source:HGNC Symbol;Acc:25945]	5	q11.2	-1	53179775	53606412	3791	-1.2989	5.91094	5.87535e-14	1.53573e-12
ENSG00000119862	LGALSL	lectin, galactoside-binding-like [Source:HGNC Symbol;Acc:25012]	2	p14	1	64681103	64688515	4003	-0.975105	6.50244	5.95781e-14	1.55174e-12
ENSG00000188243	COMMD6	COMM domain containing 6 [Source:HGNC Symbol;Acc:24015]	13	q22.2	-1	76099350	76123575	2902	1.29951	6.13395	5.95795e-14	1.55174e-12
ENSG00000100994	PYGB	phosphorylase, glycogen; brain [Source:HGNC Symbol;Acc:9723]	20	p11.21	1	25228705	25278650	4474	-1.33807	8.50926	5.9901e-14	1.55732e-12
ENSG00000213465	ARL2	ADP-ribosylation factor-like 2 [Source:HGNC Symbol;Acc:693]	11	q13.1	1	64781585	64789656	2084	-1.61297	4.49798	6.01476e-14	1.56094e-12
ENSG00000150045	KLRF1	killer cell lectin-like receptor subfamily F, member 1 [Source:HGNC Symbol;Acc:13342]	12	p13.31	1	9980077	9997606	1263	2.63633	4.82593	6.07634e-14	1.57411e-12
ENSG00000059377	TBXAS1	thromboxane A synthase 1 (platelet) [Source:HGNC Symbol;Acc:11609]	7	q34	1	139476850	139720125	6271	-0.806763	7.93271	6.40544e-14	1.65563e-12
ENSG00000169764	UGP2	UDP-glucose pyrophosphorylase 2 [Source:HGNC Symbol;Acc:12527]	2	p15	1	64068074	64118696	6477	-0.872401	7.66344	6.49773e-14	1.67432e-12
ENSG00000172183	ISG20	interferon stimulated exonuclease gene 20kDa [Source:HGNC Symbol;Acc:6130]	15	q26.1	1	89179384	89199714	7363	1.79591	4.79649	6.60547e-14	1.69907e-12
ENSG00000029363	BCLAF1	BCL2-associated transcription factor 1 [Source:HGNC Symbol;Acc:16863]	6	q23.3	-1	136578001	136610989	9297	1.78512	5.26629	6.67122e-14	1.71295e-12
ENSG00000102393	GLA	galactosidase, alpha [Source:HGNC Symbol;Acc:4296]	X	q22.1	-1	100652791	100662913	2065	-1.17222	8.70177	6.69904e-14	1.71706e-12
ENSG00000100532	CGRRF1	cell growth regulator with ring finger domain 1 [Source:HGNC Symbol;Acc:15528]	14	q22.2	1	54976530	55005567	4104	-1.04314	6.99812	7.23355e-14	1.84107e-12
ENSG00000125743	SNRPD2	small nuclear ribonucleoprotein D2 polypeptide 16.5kDa [Source:HGNC Symbol;Acc:11159]	19	q13.32	-1	46190712	46195827	1608	1.49541	5.35502	8.01034e-14	2.03521e-12
ENSG00000095564	BTAF1	BTAF1 RNA polymerase II, B-TFIID transcription factor-associated, 170kDa [Source:HGNC Symbol;Acc:17307]	10	q23.32	1	93683526	93790082	7673	3.32452	3.98703	8.0467e-14	2.04088e-12
ENSG00000234741	GAS5	growth arrest-specific 5 (non-protein coding) [Source:HGNC Symbol;Acc:16355]	1	q25.1	-1	173833038	173838020	3631	1.59938	6.75566	8.13837e-14	2.06054e-12
ENSG00000107438	PDLIM1	PDZ and LIM domain 1 [Source:HGNC Symbol;Acc:2067]	10	q24.1	-1	96997329	97050781	2239	-0.963933	10.8794	8.71416e-14	2.19866e-12
ENSG00000164691	TAGAP	T-cell activation RhoGTPase activating protein [Source:HGNC Symbol;Acc:15669]	6	q25.3	-1	159455500	159466184	4089	2.57828	3.90309	9.3332e-14	2.34856e-12
ENSG00000175390	EIF3F	eukaryotic translation initiation factor 3, subunit F [Source:HGNC Symbol;Acc:3275]	11	p15.4	1	7991798	8023409	9431	1.44564	6.88648	9.47482e-14	2.3741e-12
ENSG00000091640	SPAG7	sperm associated antigen 7 [Source:HGNC Symbol;Acc:11216]	17	p13.2	-1	4862521	4871167	2831	1.59808	4.97183	9.70351e-14	2.42721e-12
ENSG00000067066	SP100	SP100 nuclear antigen [Source:HGNC Symbol;Acc:11206]	2	q37.1	1	231280657	231408805	12691	1.56847	6.69685	1.01962e-13	2.54608e-12
ENSG00000180376	CCDC66	coiled-coil domain containing 66 [Source:HGNC Symbol;Acc:27709]	3	p14.3	1	56591189	56655846	9278	1.64734	4.61919	1.12168e-13	2.79612e-12
ENSG00000102178	UBL4A	ubiquitin-like 4A [Source:HGNC Symbol;Acc:12505]	X	q28	-1	153712056	153715009	2630	-1.15535	6.55644	1.1324e-13	2.818e-12
ENSG00000128272	ATF4	activating transcription factor 4 [Source:HGNC Symbol;Acc:786]	22	q13.1	1	39915700	39918691	2515	-0.958935	7.15423	1.15878e-13	2.87873e-12
ENSG00000005020	SKAP2	src kinase associated phosphoprotein 2 [Source:HGNC Symbol;Acc:15687]	7	p15.2	-1	26706681	27034858	5520	-1.00213	10.4313	1.27851e-13	3.15997e-12
ENSG00000181163	NPM1	nucleophosmin (nucleolar phosphoprotein B23, numatrin) [Source:HGNC Symbol;Acc:7910]	5	q35.1	1	170814120	170838141	3828	1.6007	8.17273	1.28705e-13	3.17091e-12
ENSG00000170271	FAXDC2	fatty acid hydroxylase domain containing 2 [Source:HGNC Symbol;Acc:1334]	5	q33.2	-1	154198051	154238812	7222	-1.08235	8.83462	1.28995e-13	3.17205e-12
ENSG00000100504	PYGL	phosphorylase, glycogen, liver [Source:HGNC Symbol;Acc:9725]	14	q22.1	-1	51324609	51411454	4798	-0.898735	8.51736	1.3709e-13	3.36543e-12
ENSG00000109854	HTATIP2	HIV-1 Tat interactive protein 2, 30kDa [Source:HGNC Symbol;Acc:16637]	11	p15.1	1	20385231	20405329	2797	-1.47697	7.3249	1.46191e-13	3.5828e-12
ENSG00000138795	LEF1	lymphoid enhancer-binding factor 1 [Source:HGNC Symbol;Acc:6551]	4	q25	-1	108968701	109090112	5361	3.93346	4.73635	1.47017e-13	3.59697e-12
ENSG00000043093	DCUN1D1	DCN1, defective in cullin neddylation 1, domain containing 1 [Source:HGNC Symbol;Acc:18184]	3	q27.1	-1	182655862	182703741	8412	-1.01735	5.90573	1.51904e-13	3.69787e-12
ENSG00000102096	PIM2	pim-2 oncogene [Source:HGNC Symbol;Acc:8987]	X	p11.23	-1	48770459	48776301	2761	2.47093	3.45027	1.54177e-13	3.74066e-12
ENSG00000105993	DNAJB6	DnaJ (Hsp40) homolog, subfamily B, member 6 [Source:HGNC Symbol;Acc:14888]	7	q36.3	1	157128075	157210133	14981	-0.879977	9.32422	1.55404e-13	3.76415e-12
ENSG00000131626	PPFIA1	protein tyrosine phosphatase, receptor type, f polypeptide (PTPRF), interacting protein (liprin), alpha 1 [Source:HGNC Symbol;Acc:9245]	11	q13.3	1	70116806	70230509	10467	2.30008	3.12371	1.56582e-13	3.78637e-12
ENSG00000182287	AP1S2	adaptor-related protein complex 1, sigma 2 subunit [Source:HGNC Symbol;Acc:560]	X	p22.2	-1	15843929	15873054	5362	-1.2354	7.07961	1.58704e-13	3.83131e-12
ENSG00000116824	CD2	CD2 molecule [Source:HGNC Symbol;Acc:1639]	1	p13.1	1	117297007	117311850	1679	2.75123	4.54005	1.61465e-13	3.89149e-12
ENSG00000211898	IGHD	immunoglobulin heavy constant delta [Source:HGNC Symbol;Acc:5480]	14	q32.33	-1	106303099	106312010	1678	3.06973	4.44538	1.63002e-13	3.92202e-12
ENSG00000143761	ARF1	ADP-ribosylation factor 1 [Source:HGNC Symbol;Acc:652]	1	q42.13	1	228270361	228286912	3280	-0.916777	10.0261	1.79175e-13	4.29695e-12
ENSG00000119280	C1orf198	chromosome 1 open reading frame 198 [Source:HGNC Symbol;Acc:25900]	1	q42.2	-1	230972865	231005335	5161	-1.34971	5.07782	1.91035e-13	4.57381e-12
ENSG00000115524	SF3B1	splicing factor 3b, subunit 1, 155kDa [Source:HGNC Symbol;Acc:10768]	2	q33.1	-1	198254508	198299815	9164	1.12809	7.41404	1.95959e-13	4.68278e-12
ENSG00000145022	TCTA	T-cell leukemia translocation altered [Source:HGNC Symbol;Acc:11692]	3	p21.31	1	49449639	49453908	2747	-1.27811	4.63229	1.9623e-13	4.68278e-12
ENSG00000032219	ARID4A	AT rich interactive domain 4A (RBP1-like) [Source:HGNC Symbol;Acc:9885]	14	q23.1	1	58765103	58840605	7568	2.14994	5.68601	2.06607e-13	4.91428e-12
ENSG00000196547	MAN2A2	mannosidase, alpha, class 2A, member 2 [Source:HGNC Symbol;Acc:6825]	15	q26.1	1	91445448	91465814	10002	-1.11035	5.76457	2.08079e-13	4.9412e-12
ENSG00000155903	RASA2	RAS p21 protein activator 2 [Source:HGNC Symbol;Acc:9872]	3	q23	1	141205889	141334184	5981	2.61854	4.44421	2.17404e-13	5.14581e-12
ENSG00000108679	LGALS3BP	lectin, galactoside-binding, soluble, 3 binding protein [Source:HGNC Symbol;Acc:6564]	17	q25.3	-1	76967320	76976191	3584	-2.15959	4.11836	2.22954e-13	5.26006e-12
ENSG00000077420	APBB1IP	amyloid beta (A4) precursor protein-binding, family B, member 1 interacting protein [Source:HGNC Symbol;Acc:17379]	10	p12.1	1	26727132	26856732	3981	1.51005	5.35756	2.31064e-13	5.44255e-12
ENSG00000165949	IFI27	interferon, alpha-inducible protein 27 [Source:HGNC Symbol;Acc:5397]	14	q32.12	1	94571182	94583033	4157	-2.18012	3.73404	2.33712e-13	5.496e-12
ENSG00000123416	TUBA1B	tubulin, alpha 1b [Source:HGNC Symbol;Acc:18809]	12	q13.12	-1	49521565	49525180	3574	-1.12569	8.11621	2.5447e-13	5.95924e-12
ENSG00000148908	RGS10	regulator of G-protein signaling 10 [Source:HGNC Symbol;Acc:9992]	10	q26.11	-1	121259340	121302220	1252	-0.866586	11.9094	2.66093e-13	6.21726e-12
ENSG00000007312	CD79B	CD79b molecule, immunoglobulin-associated beta [Source:HGNC Symbol;Acc:1699]	17	q23.3	-1	62006100	62009714	2080	3.44192	4.62708	2.77195e-13	6.46624e-12
ENSG00000089327	FXYD5	FXYD domain containing ion transport regulator 5 [Source:HGNC Symbol;Acc:4029]	19	q13.12	1	35645633	35660786	2993	-0.852895	10.0655	2.87029e-13	6.68492e-12
ENSG00000112335	SNX3	sorting nexin 3 [Source:HGNC Symbol;Acc:11174]	6	q21	-1	108532426	108582464	1842	-0.923854	8.64109	3.05246e-13	7.08648e-12
ENSG00000065413	ANKRD44	ankyrin repeat domain 44 [Source:HGNC Symbol;Acc:25259]	2	q33.1	-1	197831741	198175897	9228	3.07867	4.80886	3.17896e-13	7.36839e-12
ENSG00000101596	SMCHD1	structural maintenance of chromosomes flexible hinge domain containing 1 [Source:HGNC Symbol;Acc:29090]	18	p11.32	1	2655737	2805015	12210	2.51116	5.1193	3.30984e-13	7.65954e-12
ENSG00000123329	ARHGAP9	Rho GTPase activating protein 9 [Source:HGNC Symbol;Acc:14130]	12	q13.3	-1	57866038	57882597	5127	2.80998	4.6038	3.41821e-13	7.87272e-12
ENSG00000182866	LCK	lymphocyte-specific protein tyrosine kinase [Source:HGNC Symbol;Acc:6524]	1	p35.1	1	32716840	32751766	3337	2.19878	6.14236	3.42627e-13	7.87881e-12
ENSG00000104164	BLOC1S6	biogenesis of lysosomal organelles complex-1, subunit 6, pallidin [Source:HGNC Symbol;Acc:8549]	15	q21.1	1	45879321	45908197	6812	-0.978403	7.26511	3.54688e-13	8.1304e-12
ENSG00000135968	GCC2	GRIP and coiled-coil domain containing 2 [Source:HGNC Symbol;Acc:23218]	2	q12.3	1	109065017	109125871	13282	1.34639	5.84484	3.59874e-13	8.23631e-12
ENSG00000197102	DYNC1H1	dynein, cytoplasmic 1, heavy chain 1 [Source:HGNC Symbol;Acc:2961]	14	q32.31	1	102430865	102517129	15826	2.16687	4.9956	3.63977e-13	8.3171e-12
ENSG00000100393	EP300	E1A binding protein p300 [Source:HGNC Symbol;Acc:3373]	22	q13.2	1	41487790	41576081	9585	1.54507	5.19779	3.71421e-13	8.47387e-12
ENSG00000112977	DAP	death-associated protein [Source:HGNC Symbol;Acc:2672]	5	p15.2	-1	10679342	10761384	3361	-1.8061	4.88745	3.80893e-13	8.67637e-12
ENSG00000157514	TSC22D3	TSC22 domain family, member 3 [Source:HGNC Symbol;Acc:3051]	X	q22.3	-1	106956451	107020572	4766	-0.914875	8.36094	3.95664e-13	8.99873e-12
ENSG00000149476	DAK	dihydroxyacetone kinase 2 homolog (S. cerevisiae) [Source:HGNC Symbol;Acc:24552]	11	q12.2	1	61100682	61120767	8136	-1.57992	4.83513	4.10604e-13	9.32392e-12
ENSG00000085117	CD82	CD82 molecule [Source:HGNC Symbol;Acc:6210]	11	p11.2	1	44585977	44641913	4054	-1.14006	8.04422	4.13056e-13	9.36496e-12
ENSG00000003402	CFLAR	CASP8 and FADD-like apoptosis regulator [Source:HGNC Symbol;Acc:1876]	2	q33.1	1	201980827	202041410	22528	-0.751146	6.15816	4.28644e-13	9.68816e-12
ENSG00000171552	BCL2L1	BCL2-like 1 [Source:HGNC Symbol;Acc:992]	20	q11.21	-1	30252255	30311792	3314	-0.999018	6.75776	4.31808e-13	9.74452e-12
ENSG00000152495	CAMK4	calcium/calmodulin-dependent protein kinase IV [Source:HGNC Symbol;Acc:1464]	5	q22.1	1	110559351	110830584	13910	4.02068	3.26216	4.41934e-13	9.95755e-12
ENSG00000128294	TPST2	tyrosylprotein sulfotransferase 2 [Source:HGNC Symbol;Acc:12021]	22	q12.1	-1	26921458	26992681	3448	-1.0416	7.92019	4.54665e-13	1.02127e-11
ENSG00000117640	MTFR1L	mitochondrial fission regulator 1-like [Source:HGNC Symbol;Acc:28836]	1	p36.11	1	26145131	26159432	5816	-1.05539	6.68039	4.64069e-13	1.04079e-11
ENSG00000166963	MAP1A	microtubule-associated protein 1A [Source:HGNC Symbol;Acc:6835]	15	q15.3	1	43803156	43823818	10652	-1.42203	5.95247	4.69358e-13	1.05103e-11
ENSG00000147443	DOK2	docking protein 2, 56kDa [Source:HGNC Symbol;Acc:2991]	8	p21.3	-1	21766384	21771371	2211	-1.10958	7.22842	4.72827e-13	1.05717e-11
ENSG00000122643	NT5C3A	5'-nucleotidase, cytosolic IIIA [Source:HGNC Symbol;Acc:17820]	7	p14.3	-1	33053742	33102409	3467	-0.911171	12.3019	4.89779e-13	1.09171e-11
ENSG00000163516	ANKZF1	ankyrin repeat and zinc finger domain containing 1 [Source:HGNC Symbol;Acc:25527]	2	q35	1	220094479	220101391	6119	2.82625	3.34087	5.17843e-13	1.14898e-11
ENSG00000162244	RPL29	ribosomal protein L29 [Source:HGNC Symbol;Acc:10331]	3	p21.2	-1	52027616	52029958	1912	1.11767	6.86587	5.32593e-13	1.1799e-11
ENSG00000010404	IDS	iduronate 2-sulfatase [Source:HGNC Symbol;Acc:5389]	X	q28	-1	148558521	148615470	10496	-1.08231	5.79299	5.45509e-13	1.20484e-11
ENSG00000168385	37500	septin 2 [Source:HGNC Symbol;Acc:7729]	2	q37.3	1	242254515	242293442	7378	-0.986085	9.70481	5.51012e-13	1.21515e-11
ENSG00000115935	WIPF1	WAS/WASL interacting protein family, member 1 [Source:HGNC Symbol;Acc:12736]	2	q31.1	-1	175424300	175547644	9121	-0.840871	8.10629	5.53712e-13	1.21926e-11
ENSG00000166794	PPIB	peptidylprolyl isomerase B (cyclophilin B) [Source:HGNC Symbol;Acc:9255]	15	q22.31	-1	64448011	64455404	1911	1.78419	4.76344	5.91798e-13	1.29722e-11
ENSG00000124570	SERPINB6	serpin peptidase inhibitor, clade B (ovalbumin), member 6 [Source:HGNC Symbol;Acc:8950]	6	p25.2	-1	2948393	2972090	3994	-0.987524	7.32896	5.95495e-13	1.30336e-11
ENSG00000130830	MPP1	membrane protein, palmitoylated 1, 55kDa [Source:HGNC Symbol;Acc:7219]	X	q28	-1	154006959	154049282	5396	-0.907251	11.2016	6.71515e-13	1.45876e-11
ENSG00000118482	PHF3	PHD finger protein 3 [Source:HGNC Symbol;Acc:8921]	6	q12	1	64345725	64489229	10378	1.95702	4.39889	6.7811e-13	1.47089e-11
ENSG00000133226	SRRM1	serine/arginine repetitive matrix 1 [Source:HGNC Symbol;Acc:16638]	1	p36.11	1	24958207	24999758	8168	1.21426	6.5049	7.01688e-13	1.51977e-11
ENSG00000187145	MRPS21	mitochondrial ribosomal protein S21 [Source:HGNC Symbol;Acc:14046]	1	q21.2	1	150266289	150281414	1493	1.60879	3.79287	7.61237e-13	1.6414e-11
ENSG00000170100	ZNF778	zinc finger protein 778 [Source:HGNC Symbol;Acc:26479]	16	q24.3	1	89284118	89295363	3150	-1.30325	4.4254	7.86424e-13	1.6907e-11
ENSG00000101654	RNMT	RNA (guanine-7-) methyltransferase [Source:HGNC Symbol;Acc:10075]	18	p11.21	1	13726659	13764557	6982	2.68469	3.54061	7.88115e-13	1.69183e-11
ENSG00000153071	DAB2	Dab, mitogen-responsive phosphoprotein, homolog 2 (Drosophila) [Source:HGNC Symbol;Acc:2662]	5	p13.1	-1	39371780	39462402	7714	-0.864229	10.3804	8.31127e-13	1.7789e-11
ENSG00000165813	C10orf118	chromosome 10 open reading frame 118 [Source:HGNC Symbol;Acc:24349]	10	q25.3	-1	115880621	115933979	8991	2.29803	3.81678	8.44792e-13	1.80549e-11
ENSG00000042753	AP2S1	adaptor-related protein complex 2, sigma 1 subunit [Source:HGNC Symbol;Acc:565]	19	q13.32	-1	47341393	47354249	1704	-0.973519	8.04913	9.15057e-13	1.94708e-11
ENSG00000135390	ATP5G2	ATP synthase, H+ transporting, mitochondrial Fo complex, subunit C2 (subunit 9) [Source:HGNC Symbol;Acc:842]	12	q13.13	-1	54026510	54071192	3991	0.78178	6.93694	9.4078e-13	1.99888e-11
ENSG00000088053	GP6	glycoprotein VI (platelet) [Source:HGNC Symbol;Acc:14388]	19	q13.42	-1	55525073	55549632	2703	-1.10406	7.37635	9.44355e-13	2.00355e-11
ENSG00000115541	HSPE1	heat shock 10kDa protein 1 [Source:HGNC Symbol;Acc:5269]	2	q33.1	1	198364718	198368181	1977	2.02219	3.29204	9.63523e-13	2.04124e-11
ENSG00000100439	ABHD4	abhydrolase domain containing 4 [Source:HGNC Symbol;Acc:20154]	14	q11.2	1	23067146	23081265	3117	-1.41027	5.96258	9.92519e-13	2.0996e-11
ENSG00000149084	HSD17B12	hydroxysteroid (17-beta) dehydrogenase 12 [Source:HGNC Symbol;Acc:18646]	11	p11.2	1	43577986	43878167	8600	-1.63562	5.56645	1.00529e-12	2.12352e-11
ENSG00000132824	SERINC3	serine incorporator 3 [Source:HGNC Symbol;Acc:11699]	20	q13.12	-1	43124862	43150750	4683	-0.80907	8.69562	1.11161e-12	2.3413e-11
ENSG00000213625	LEPROT	leptin receptor overlapping transcript [Source:HGNC Symbol;Acc:29477]	1	p31.3	1	65886270	65901690	5105	-0.875369	8.14365	1.12974e-12	2.37396e-11
ENSG00000167642	SPINT2	serine peptidase inhibitor, Kunitz type, 2 [Source:HGNC Symbol;Acc:11247]	19	q13.2	1	38734675	38783254	5199	-1.11381	6.50425	1.13038e-12	2.37396e-11
ENSG00000104660	LEPROTL1	leptin receptor overlapping transcript-like 1 [Source:HGNC Symbol;Acc:6555]	8	p12	1	29952914	30034724	5421	1.34826	4.38971	1.16775e-12	2.44537e-11
ENSG00000076108	BAZ2A	bromodomain adjacent to zinc finger domain, 2A [Source:HGNC Symbol;Acc:962]	12	q13.3	-1	56989380	57030600	10918	1.86448	4.73551	1.17059e-12	2.4478e-11
ENSG00000145982	FARS2	phenylalanyl-tRNA synthetase 2, mitochondrial [Source:HGNC Symbol;Acc:21062]	6	p25.1	1	5261277	5771813	2351	-1.17922	5.78108	1.18217e-12	2.46491e-11
ENSG00000178982	EIF3K	eukaryotic translation initiation factor 3, subunit K [Source:HGNC Symbol;Acc:24656]	19	q13.2	1	39109735	39127595	2785	1.12459	6.85498	1.23729e-12	2.57246e-11
ENSG00000134539	KLRD1	killer cell lectin-like receptor subfamily D, member 1 [Source:HGNC Symbol;Acc:6378]	12	p13.2	1	10378657	10469850	5055	2.46378	4.84017	1.2771e-12	2.65144e-11
ENSG00000067082	KLF6	Kruppel-like factor 6 [Source:HGNC Symbol;Acc:2235]	10	p15.1	-1	3818188	3827473	6139	1.50453	5.55218	1.34832e-12	2.78737e-11
ENSG00000174365	SNHG11	small nucleolar RNA host gene 11 (non-protein coding) [Source:HGNC Symbol;Acc:25046]	20	q11.23	1	37075221	37079564	2813	-1.61807	4.21053	1.36891e-12	2.8259e-11
ENSG00000188921	PTPLAD2	protein tyrosine phosphatase-like A domain containing 2 [Source:HGNC Symbol;Acc:20920]	9	p21.3	-1	20995306	21031635	9768	-0.942655	9.71067	1.39675e-12	2.87928e-11
ENSG00000185246	PRPF39	pre-mRNA processing factor 39 [Source:HGNC Symbol;Acc:20314]	14	q21.2	1	45553302	45585485	4932	3.32844	3.6774	1.47617e-12	3.0344e-11
ENSG00000168405	CMAHP	cytidine monophospho-N-acetylneuraminic acid hydroxylase, pseudogene [Source:HGNC Symbol;Acc:2098]	6	p22.3	-1	25081548	25166793	4328	-1.27201	6.96981	1.48298e-12	3.04409e-11
ENSG00000156642	NPTN	neuroplastin [Source:HGNC Symbol;Acc:17867]	15	q24.1	-1	73852355	73926475	4042	-0.933802	8.74047	1.52334e-12	3.12253e-11
ENSG00000151883	PARP8	poly (ADP-ribose) polymerase family, member 8 [Source:HGNC Symbol;Acc:26124]	5	q11.1	1	49961733	50142356	10056	2.03766	5.44373	1.61548e-12	3.30673e-11
ENSG00000132182	NUP210	nucleoporin 210kDa [Source:HGNC Symbol;Acc:30052]	3	p25.1	-1	13357737	13461809	8180	2.58196	3.62607	1.66068e-12	3.39447e-11
ENSG00000160310	PRMT2	protein arginine methyltransferase 2 [Source:HGNC Symbol;Acc:5186]	21	q22.3	1	48055079	48085036	8031	-0.875717	8.11518	1.69267e-12	3.45016e-11
ENSG00000100600	LGMN	legumain [Source:HGNC Symbol;Acc:9472]	14	q32.12	-1	93170152	93215047	3899	-1.11642	6.30344	1.77881e-12	3.62064e-11
ENSG00000116288	PARK7	parkinson protein 7 [Source:HGNC Symbol;Acc:16369]	1	p36.23	1	8014351	8045565	2397	-0.852404	10.3997	1.81381e-12	3.68158e-11
ENSG00000014216	CAPN1	calpain 1, (mu/I) large subunit [Source:HGNC Symbol;Acc:1476]	11	q13.1	1	64948037	64979477	7553	-1.25458	9.29547	1.86265e-12	3.77544e-11
ENSG00000023191	RNH1	ribonuclease/angiogenin inhibitor 1 [Source:HGNC Symbol;Acc:10074]	11	p15.5	-1	494512	507300	7367	-0.891289	7.06315	1.98833e-12	4.02457e-11
ENSG00000077097	TOP2B	topoisomerase (DNA) II beta 180kDa [Source:HGNC Symbol;Acc:11990]	3	p24.2	-1	25639475	25706398	5965	1.69236	5.94209	2.00088e-12	4.04433e-11
ENSG00000185404	SP140L	SP140 nuclear body protein-like [Source:HGNC Symbol;Acc:25105]	2	q37.1	1	231191899	231268447	5650	2.76695	3.70696	2.03527e-12	4.10815e-11
ENSG00000012822	CALCOCO1	calcium binding and coiled-coil domain 1 [Source:HGNC Symbol;Acc:29306]	12	q13.13	-1	54104903	54121529	6296	-1.01476	7.5124	2.14877e-12	4.33122e-11
ENSG00000126581	BECN1	beclin 1, autophagy related [Source:HGNC Symbol;Acc:1034]	17	q21.31	-1	40962152	40985367	5141	-0.883419	8.25942	2.18457e-12	4.39729e-11
ENSG00000153922	CHD1	chromodomain helicase DNA binding protein 1 [Source:HGNC Symbol;Acc:1915]	5	q21.1	-1	98190908	98262240	8801	2.39865	4.93202	2.2584e-12	4.5396e-11
ENSG00000134265	NAPG	N-ethylmaleimide-sensitive factor attachment protein, gamma [Source:HGNC Symbol;Acc:7642]	18	p11.22	1	10525902	10552758	5586	-1.00596	6.3381	2.27911e-12	4.56859e-11
ENSG00000100280	AP1B1	adaptor-related protein complex 1, beta 1 subunit [Source:HGNC Symbol;Acc:554]	22	q12.2	-1	29723669	29819168	6721	-1.5174	5.54845	2.39016e-12	4.78459e-11
ENSG00000055044	NOP58	NOP58 ribonucleoprotein [Source:HGNC Symbol;Acc:29926]	2	q33.1	1	203130439	203168389	3299	1.84834	5.83373	2.41091e-12	4.81287e-11
ENSG00000126432	PRDX5	peroxiredoxin 5 [Source:HGNC Symbol;Acc:9355]	11	q13.1	1	64085560	64089283	893	-0.863415	8.02652	2.49937e-12	4.97581e-11
ENSG00000158710	TAGLN2	transgelin 2 [Source:HGNC Symbol;Acc:11554]	1	q23.2	-1	159887897	159895522	2487	-0.976763	13.0275	2.53934e-12	5.04845e-11
ENSG00000198574	SH2D1B	SH2 domain containing 1B [Source:HGNC Symbol;Acc:30416]	1	q23.3	-1	162365056	162381928	2797	2.61676	3.25666	2.65467e-12	5.27054e-11
ENSG00000103876	FAH	fumarylacetoacetate hydrolase (fumarylacetoacetase) [Source:HGNC Symbol;Acc:3579]	15	q25.1	1	80444832	80479288	7063	-1.25911	8.14069	2.69917e-12	5.35158e-11
ENSG00000135334	AKIRIN2	akirin 2 [Source:HGNC Symbol;Acc:21407]	6	q15	-1	88384790	88411927	1999	-0.946054	7.85335	2.71138e-12	5.36846e-11
ENSG00000110934	BIN2	bridging integrator 2 [Source:HGNC Symbol;Acc:1053]	12	q13.13	-1	51674822	51718452	3976	-0.834405	10.8754	2.76351e-12	5.46423e-11
ENSG00000168461	RAB31	RAB31, member RAS oncogene family [Source:HGNC Symbol;Acc:9771]	18	p11.22	1	9708162	9862548	5586	-1.00995	10.9323	2.78526e-12	5.49975e-11
ENSG00000076662	ICAM3	intercellular adhesion molecule 3 [Source:HGNC Symbol;Acc:5346]	19	p13.2	-1	10444452	10450499	2950	1.93843	4.61047	2.85484e-12	5.6295e-11
ENSG00000107890	ANKRD26	ankyrin repeat domain 26 [Source:HGNC Symbol;Acc:29186]	10	p12.1	-1	27280843	27389421	8241	3.67846	3.08909	2.91686e-12	5.74401e-11
ENSG00000105401	CDC37	cell division cycle 37 [Source:HGNC Symbol;Acc:1735]	19	p13.2	-1	10501810	10530797	3041	-0.834551	7.08397	2.95063e-12	5.80265e-11
ENSG00000136279	DBNL	drebrin-like [Source:HGNC Symbol;Acc:2696]	7	p13	1	44084239	44109055	12587	-1.01612	8.25478	3.07237e-12	6.03388e-11
ENSG00000185946	RNPC3	RNA-binding region (RNP1, RRM) containing 3 [Source:HGNC Symbol;Acc:18666]	1	p21.1	1	104068313	104097861	6867	2.13741	4.92949	3.13815e-12	6.14691e-11
ENSG00000108953	YWHAE	tyrosine 3-monooxygenase/tryptophan 5-monooxygenase activation protein, epsilon [Source:HGNC Symbol;Acc:12851]	17	p13.3	-1	1247566	1303672	3847	-0.899357	10.4374	3.19968e-12	6.25855e-11
ENSG00000204420	C6orf25	chromosome 6 open reading frame 25 [Source:HGNC Symbol;Acc:13937]	6	p21.33	1	31686371	31694491	2937	-1.34053	10.2154	3.24475e-12	6.33817e-11
ENSG00000133112	TPT1	tumor protein, translationally-controlled 1 [Source:HGNC Symbol;Acc:12022]	13	q14.13	-1	45911008	45915505	3867	0.656465	9.53262	3.27113e-12	6.37786e-11
ENSG00000170144	HNRNPA3	heterogeneous nuclear ribonucleoprotein A3 [Source:HGNC Symbol;Acc:24941]	2	q31.2	1	178077291	178088686	6033	1.21578	5.36503	3.27385e-12	6.37786e-11
ENSG00000075945	KIFAP3	kinesin-associated protein 3 [Source:HGNC Symbol;Acc:17060]	1	q24.2	-1	169890467	170054349	5014	-1.25968	8.11828	3.32033e-12	6.45975e-11
ENSG00000137076	TLN1	talin 1 [Source:HGNC Symbol;Acc:11845]	9	p13.3	-1	35696945	35732392	10076	-0.95722	12.4826	3.38196e-12	6.56209e-11
ENSG00000143549	TPM3	tropomyosin 3 [Source:HGNC Symbol;Acc:12012]	1	q21.3	-1	154127784	154167124	8363	-0.77461	10.7207	3.40419e-12	6.59512e-11
ENSG00000187239	FNBP1	formin binding protein 1 [Source:HGNC Symbol;Acc:17069]	9	q34.11	-1	132649466	132805473	6686	2.26055	4.40733	3.40806e-12	6.59512e-11
ENSG00000181061	HIGD1A	HIG1 hypoxia inducible domain family, member 1A [Source:HGNC Symbol;Acc:29527]	3	p22.1	-1	42798669	42846023	1940	-0.804602	8.65814	3.49348e-12	6.74247e-11
ENSG00000177731	FLII	flightless I homolog (Drosophila) [Source:HGNC Symbol;Acc:3750]	17	p11.2	-1	18148150	18162230	6465	-1.03449	7.70759	3.51323e-12	6.77159e-11
ENSG00000134545	KLRC1	killer cell lectin-like receptor subfamily C, member 1 [Source:HGNC Symbol;Acc:6374]	12	p13.2	-1	10594863	10607284	2698	4.05105	3.12845	3.52205e-12	6.7796e-11
ENSG00000100225	FBXO7	F-box protein 7 [Source:HGNC Symbol;Acc:13586]	22	q12.3	1	32870663	32894818	8523	-0.840667	8.90516	3.59751e-12	6.91569e-11
ENSG00000134186	PRPF38B	pre-mRNA processing factor 38B [Source:HGNC Symbol;Acc:25512]	1	p13.3	1	109234945	109244425	5817	1.92625	4.14152	3.77768e-12	7.22381e-11
ENSG00000102144	PGK1	phosphoglycerate kinase 1 [Source:HGNC Symbol;Acc:8896]	X	q21.1	1	77320685	77384793	5725	-0.731562	8.89469	3.98643e-12	7.60298e-11
ENSG00000123384	LRP1	low density lipoprotein receptor-related protein 1 [Source:HGNC Symbol;Acc:6692]	12	q13.3	1	57522276	57607134	20839	4.31777	3.71764	4.08663e-12	7.78387e-11
ENSG00000211829	TRDC	T cell receptor delta constant [Source:HGNC Symbol;Acc:12253]	14	q11.2	1	22931924	22934779	720	2.13887	4.56163	4.12037e-12	7.83787e-11
ENSG00000198793	MTOR	mechanistic target of rapamycin (serine/threonine kinase) [Source:HGNC Symbol;Acc:3942]	1	p36.22	-1	11166592	11322564	12119	3.31435	3.09648	4.28138e-12	8.1335e-11
ENSG00000163565	IFI16	interferon, gamma-inducible protein 16 [Source:HGNC Symbol;Acc:5395]	1	q23.1	1	158969758	159024945	5294	1.57503	5.56528	4.31712e-12	8.19069e-11
ENSG00000146376	ARHGAP18	Rho GTPase activating protein 18 [Source:HGNC Symbol;Acc:21035]	6	q22.33	-1	129897277	130031370	4640	-0.794289	10.5631	4.41453e-12	8.34263e-11
ENSG00000163346	PBXIP1	pre-B-cell leukemia homeobox interacting protein 1 [Source:HGNC Symbol;Acc:21199]	1	q21.3	-1	154916552	154928599	3851	-1.06192	9.81521	4.42016e-12	8.34263e-11
ENSG00000096384	HSP90AB1	heat shock protein 90kDa alpha (cytosolic), class B member 1 [Source:HGNC Symbol;Acc:5258]	6	p21.1	1	44214824	44221620	2796	1.22613	7.52725	4.43815e-12	8.36572e-11
ENSG00000103415	HMOX2	heme oxygenase (decycling) 2 [Source:HGNC Symbol;Acc:5014]	16	p13.3	1	4524691	4560348	3793	2.06618	4.44143	4.52832e-12	8.5136e-11
ENSG00000163466	ARPC2	actin related protein 2/3 complex, subunit 2, 34kDa [Source:HGNC Symbol;Acc:705]	2	q35	1	219081817	219119079	6562	-0.490587	10.3512	4.58157e-12	8.59283e-11
ENSG00000068697	LAPTM4A	lysosomal protein transmembrane 4 alpha [Source:HGNC Symbol;Acc:6924]	2	p24.1	-1	20232411	20251789	1946	1.62529	5.24446	4.58229e-12	8.59283e-11
ENSG00000139343	SNRPF	small nuclear ribonucleoprotein polypeptide F [Source:HGNC Symbol;Acc:11162]	12	q23.1	1	96252706	96297606	3043	1.72287	4.35704	4.64684e-12	8.70265e-11
ENSG00000189403	HMGB1	high mobility group box 1 [Source:HGNC Symbol;Acc:4983]	13	q12.3	-1	31032884	31191734	5828	-0.744857	11.2459	4.6973e-12	8.78583e-11
ENSG00000145833	DDX46	DEAD (Asp-Glu-Ala-Asp) box polypeptide 46 [Source:HGNC Symbol;Acc:18681]	5	q31.1	1	134094469	134190823	9214	1.92921	5.17338	4.72642e-12	8.82893e-11
ENSG00000167005	NUDT21	nudix (nucleoside diphosphate linked moiety X)-type motif 21 [Source:HGNC Symbol;Acc:13870]	16	q12.2	-1	56463045	56486111	5474	-1.11081	6.32772	4.7823e-12	8.92184e-11
ENSG00000127831	VIL1	villin 1 [Source:HGNC Symbol;Acc:12690]	2	q35	1	219283815	219318018	6920	-1.31322	7.99996	4.84062e-12	9.01907e-11
ENSG00000019582	CD74	CD74 molecule, major histocompatibility complex, class II invariant chain [Source:HGNC Symbol;Acc:1697]	5	q32	-1	149781200	149792492	3184	1.36565	10.2354	4.85825e-12	9.04033e-11
ENSG00000172794	RAB37	RAB37, member RAS oncogene family [Source:HGNC Symbol;Acc:30268]	17	q25.1	1	72666717	72743474	5074	-1.16966	8.65495	5.04496e-12	9.35183e-11
ENSG00000269893	SNHG8	small nucleolar RNA host gene 8 (non-protein coding) [Source:HGNC Symbol;Acc:33098]	4	q26	1	119199864	119200978	923	1.89432	4.06214	5.11019e-12	9.44864e-11
ENSG00000204257	HLA-DMA	major histocompatibility complex, class II, DM alpha [Source:HGNC Symbol;Acc:4934]	6	p21.32	-1	32916390	32936871	2534	1.39156	5.4863	5.43967e-12	1.00083e-10
ENSG00000146112	PPP1R18	protein phosphatase 1, regulatory subunit 18 [Source:HGNC Symbol;Acc:29413]	6	p21.33	-1	30644166	30655672	4599	-1.14972	4.90528	5.48213e-12	1.00723e-10
ENSG00000137575	SDCBP	syndecan binding protein (syntenin) [Source:HGNC Symbol;Acc:10662]	8	q12.1	1	59465483	59495419	4778	-0.806376	8.80552	5.58577e-12	1.02498e-10
ENSG00000131389	SLC6A6	solute carrier family 6 (neurotransmitter transporter), member 6 [Source:HGNC Symbol;Acc:11052]	3	p25.1	1	14444076	14530857	8262	-1.16549	5.21836	5.70457e-12	1.04414e-10
ENSG00000126759	CFP	complement factor properdin [Source:HGNC Symbol;Acc:8864]	X	p11.23	-1	47483612	47489704	4576	2.62305	4.19288	5.89499e-12	1.07763e-10
ENSG00000103769	RAB11A	RAB11A, member RAS oncogene family [Source:HGNC Symbol;Acc:9760]	15	q22.31	1	66018392	66184329	5691	-0.861572	10.841	5.96004e-12	1.08816e-10
ENSG00000168765	GSTM4	glutathione S-transferase mu 4 [Source:HGNC Symbol;Acc:4636]	1	p13.3	1	110198703	110208118	5370	-1.38664	6.74843	6.07058e-12	1.10556e-10
ENSG00000108960	MMD	monocyte to macrophage differentiation-associated [Source:HGNC Symbol;Acc:7153]	17	q22	-1	53469974	53499353	3177	-1.07017	9.9708	6.23083e-12	1.13333e-10
ENSG00000198668	CALM1	calmodulin 1 (phosphorylase kinase, delta) [Source:HGNC Symbol;Acc:1442]	14	q32.11	1	90862846	90874605	7705	-0.720504	11.28	6.24765e-12	1.13496e-10
ENSG00000108405	P2RX1	purinergic receptor P2X, ligand-gated ion channel, 1 [Source:HGNC Symbol;Acc:8533]	17	p13.2	-1	3799886	3819794	3970	-1.06163	8.53799	6.34575e-12	1.14848e-10
ENSG00000198887	SMC5	structural maintenance of chromosomes 5 [Source:HGNC Symbol;Acc:20465]	9	q21.12	1	72873937	72969804	6539	1.91075	5.35329	6.36233e-12	1.15005e-10
ENSG00000073614	KDM5A	lysine (K)-specific demethylase 5A [Source:HGNC Symbol;Acc:9886]	12	p13.33	-1	389295	498620	12091	1.9691	5.47184	6.52506e-12	1.178e-10
ENSG00000072110	ACTN1	actinin, alpha 1 [Source:HGNC Symbol;Acc:163]	14	q24.1	-1	69340860	69446157	10626	-1.07059	11.0751	6.53587e-12	1.17848e-10
ENSG00000148362	C9orf142	chromosome 9 open reading frame 142 [Source:HGNC Symbol;Acc:27849]	9	q34.3	1	139886870	139888436	1367	2.49694	3.47374	6.66629e-12	1.19902e-10
ENSG00000182220	ATP6AP2	ATPase, H+ transporting, lysosomal accessory protein 2 [Source:HGNC Symbol;Acc:18305]	X	p11.4	1	40440146	40465889	2587	-0.844836	8.1385	6.67927e-12	1.19987e-10
ENSG00000100813	ACIN1	apoptotic chromatin condensation inducer 1 [Source:HGNC Symbol;Acc:17066]	14	q11.2	-1	23527773	23564823	9110	2.65058	4.13149	6.76719e-12	1.21417e-10
ENSG00000134996	OSTF1	osteoclast stimulating factor 1 [Source:HGNC Symbol;Acc:8510]	9	q21.13	1	77703459	77762181	1319	-0.669871	8.95553	7.06831e-12	1.26596e-10
ENSG00000138293	NCOA4	nuclear receptor coactivator 4 [Source:HGNC Symbol;Acc:7671]	10	q11.23	1	51565108	51590734	4196	-1.08462	11.6833	7.0748e-12	1.26596e-10
ENSG00000135317	SNX14	sorting nexin 14 [Source:HGNC Symbol;Acc:14977]	6	q14.3	-1	86215214	86303874	7105	2.7014	4.38393	7.4688e-12	1.33346e-10
ENSG00000152556	PFKM	phosphofructokinase, muscle [Source:HGNC Symbol;Acc:8877]	12	q13.11	1	48498922	48540187	7284	-1.53275	5.92171	7.62044e-12	1.35736e-10
ENSG00000171530	TBCA	tubulin folding cofactor A [Source:HGNC Symbol;Acc:11579]	5	q14.1	-1	76986991	77164604	3058	1.32999	4.73286	7.62132e-12	1.35736e-10
ENSG00000224805	LINC00853	long intergenic non-protein coding RNA 853 [Source:HGNC Symbol;Acc:43716]	1	p33	1	47644922	47646011	661	-1.02883	5.75338	7.66746e-12	1.36391e-10
ENSG00000171490	RSL1D1	ribosomal L1 domain containing 1 [Source:HGNC Symbol;Acc:24534]	16	p13.13	-1	11929056	11945442	4818	1.49911	6.98051	7.91901e-12	1.40521e-10
ENSG00000177076	ACER2	alkaline ceramidase 2 [Source:HGNC Symbol;Acc:23675]	9	p22.1	1	19408925	19452018	2437	-1.47376	4.44272	8.63102e-12	1.52411e-10
ENSG00000174695	TMEM167A	transmembrane protein 167A [Source:HGNC Symbol;Acc:28330]	5	q14.2	-1	82348665	82373682	4908	-0.752516	5.20999	8.69237e-12	1.53309e-10
ENSG00000163041	H3F3A	H3 histone, family 3A [Source:HGNC Symbol;Acc:4764]	1	q42.12	1	226249552	226259702	3146	-0.995415	6.40526	9.20814e-12	1.62012e-10
ENSG00000112299	VNN1	vanin 1 [Source:HGNC Symbol;Acc:12705]	6	q23.2	-1	133002729	133035188	3106	-1.86863	4.62381	9.43173e-12	1.65745e-10
ENSG00000198625	MDM4	Mdm4 p53 binding protein homolog (mouse) [Source:HGNC Symbol;Acc:6974]	1	q32.1	1	204485511	204542871	11385	2.56967	4.77171	9.53974e-12	1.67441e-10
ENSG00000023445	BIRC3	baculoviral IAP repeat containing 3 [Source:HGNC Symbol;Acc:591]	11	q22.2	1	102188215	102210134	7484	2.1661	3.88137	9.61733e-12	1.68599e-10
ENSG00000131966	ACTR10	actin-related protein 10 homolog (S. cerevisiae) [Source:HGNC Symbol;Acc:17372]	14	q23.1	1	58666798	58701750	3435	-0.731274	8.6109	1.00766e-11	1.76013e-10
ENSG00000168002	POLR2G	polymerase (RNA) II (DNA directed) polypeptide G [Source:HGNC Symbol;Acc:9194]	11	q12.3	1	62529016	62534182	1923	-0.816852	8.2119	1.0204e-11	1.77811e-10
ENSG00000196683	TOMM7	translocase of outer mitochondrial membrane 7 homolog (yeast) [Source:HGNC Symbol;Acc:21648]	7	p15.3	-1	22852251	22862470	1730	1.14211	5.43506	1.06778e-11	1.85622e-10
ENSG00000164118	CEP44	centrosomal protein 44kDa [Source:HGNC Symbol;Acc:29356]	4	q34.1	1	175204828	175254531	7132	-1.13976	5.66881	1.0893e-11	1.88911e-10
ENSG00000175324	LSM1	LSM1 homolog, U6 small nuclear RNA associated (S. cerevisiae) [Source:HGNC Symbol;Acc:20472]	8	p11.23	-1	38020839	38034248	1690	-0.84528	7.76222	1.1659e-11	2.01235e-10
ENSG00000127870	RNF6	ring finger protein (C3H2C3 type) 6 [Source:HGNC Symbol;Acc:10069]	13	q12.13	-1	26706253	26796791	4776	-1.04534	4.58627	1.23488e-11	2.12637e-10
ENSG00000113328	CCNG1	cyclin G1 [Source:HGNC Symbol;Acc:1592]	5	q34	1	162864575	162873157	3096	-1.11351	8.44472	1.26817e-11	2.17595e-10
ENSG00000169738	DCXR	dicarbonyl/L-xylulose reductase [Source:HGNC Symbol;Acc:18985]	17	q25.3	-1	79993012	79995608	1902	2.40244	3.6429	1.31626e-11	2.2558e-10
ENSG00000156515	HK1	hexokinase 1 [Source:HGNC Symbol;Acc:4922]	10	q22.1	1	71029740	71161638	6166	-1.05513	8.9055	1.38807e-11	2.37473e-10
ENSG00000137642	SORL1	sortilin-related receptor, L(DLR class) A repeats containing [Source:HGNC Symbol;Acc:11185]	11	q24.1	1	121322912	121504402	19449	3.50195	5.38396	1.38892e-11	2.37473e-10
ENSG00000100796	SMEK1	SMEK homolog 1, suppressor of mek1 (Dictyostelium) [Source:HGNC Symbol;Acc:20219]	14	q32.12	-1	91923955	91976898	5912	2.4923	3.76146	1.43119e-11	2.44125e-10
ENSG00000164924	YWHAZ	tyrosine 3-monooxygenase/tryptophan 5-monooxygenase activation protein, zeta [Source:HGNC Symbol;Acc:12855]	8	q22.3	-1	101928753	101965616	8555	-0.709745	11.8572	1.44112e-11	2.45188e-10
ENSG00000113263	ITK	IL2-inducible T-cell kinase [Source:HGNC Symbol;Acc:6171]	5	q33.3	1	156569944	156682201	8604	3.52543	3.6998	1.45553e-11	2.47117e-10
ENSG00000182048	TRPC2	transient receptor potential cation channel, subfamily C, member 2, pseudogene [Source:HGNC Symbol;Acc:12334]	11	p15.4	1	3631131	3658789	3262	-1.64358	5.23284	1.5499e-11	2.6222e-10
ENSG00000213654	GPSM3	G-protein signaling modulator 3 [Source:HGNC Symbol;Acc:13945]	6	p21.32	-1	32158543	32163300	1854	-0.8217	7.67728	1.5878e-11	2.67697e-10
ENSG00000082068	WDR70	WD repeat domain 70 [Source:HGNC Symbol;Acc:25495]	5	p13.2	1	37379314	37753537	7039	2.67941	3.92112	1.69203e-11	2.8461e-10
ENSG00000177455	CD19	CD19 molecule [Source:HGNC Symbol;Acc:1633]	16	p11.2	1	28943260	28950667	2711	3.87865	3.01253	1.70266e-11	2.86067e-10
ENSG00000026025	VIM	vimentin [Source:HGNC Symbol;Acc:12692]	10	p13	1	17270258	17279592	4965	1.0886	6.60409	1.70995e-11	2.8696e-10
ENSG00000133246	PRAM1	PML-RARA regulated adaptor molecule 1 [Source:HGNC Symbol;Acc:30091]	19	p13.2	-1	8554940	8567996	3763	2.98167	3.00353	1.71783e-11	2.8795e-10
ENSG00000125347	IRF1	interferon regulatory factor 1 [Source:HGNC Symbol;Acc:6116]	5	q31.1	-1	131817301	131826490	7799	1.97063	4.50251	1.74725e-11	2.92543e-10
ENSG00000167632	TRAPPC9	trafficking protein particle complex 9 [Source:HGNC Symbol;Acc:30832]	8	q24.3	-1	140742586	141468678	34988	-1.06495	6.64223	1.76295e-11	2.94833e-10
ENSG00000004779	NDUFAB1	NADH dehydrogenase (ubiquinone) 1, alpha/beta subcomplex, 1, 8kDa [Source:HGNC Symbol;Acc:7694]	16	p12.2	-1	23592323	23607677	1600	1.73109	4.83224	1.77645e-11	2.96748e-10
ENSG00000151743	AMN1	antagonist of mitotic exit network 1 homolog (S. cerevisiae) [Source:HGNC Symbol;Acc:27281]	12	p11.21	-1	31824071	31882108	3195	-1.27584	5.71113	1.84047e-11	3.06387e-10
ENSG00000113141	IK	IK cytokine, down-regulator of HLA II [Source:HGNC Symbol;Acc:5958]	5	q31.3	1	140026643	140042064	4096	1.23886	6.74922	1.84327e-11	3.06502e-10
ENSG00000119636	CCDC176	coiled-coil domain containing 176 [Source:HGNC Symbol;Acc:19855]	14	q24.3	1	74486056	74549566	4620	-1.35935	3.21233	1.87906e-11	3.11884e-10
ENSG00000078668	VDAC3	voltage-dependent anion channel 3 [Source:HGNC Symbol;Acc:12674]	8	p11.21	1	42249142	42263415	3144	-0.779562	10.3823	1.90383e-11	3.15489e-10
ENSG00000164483	SAMD3	sterile alpha motif domain containing 3 [Source:HGNC Symbol;Acc:21574]	6	q23.1	-1	130465460	130686570	6903	2.5021	4.35976	1.91586e-11	3.16399e-10
ENSG00000177697	CD151	CD151 molecule (Raph blood group) [Source:HGNC Symbol;Acc:1630]	11	p15.5	1	832843	839831	3938	-1.2995	7.37988	1.95323e-11	3.22205e-10
ENSG00000197635	DPP4	dipeptidyl-peptidase 4 [Source:HGNC Symbol;Acc:3009]	2	q24.2	-1	162848751	162931052	5009	5.1941	3.04385	1.97516e-11	3.25409e-10
ENSG00000112031	MTRF1L	mitochondrial translational release factor 1-like [Source:HGNC Symbol;Acc:21051]	6	q25.2	-1	153308497	153323820	4273	-1.2956	6.05899	1.97713e-11	3.25409e-10
ENSG00000099256	PRTFDC1	phosphoribosyl transferase domain containing 1 [Source:HGNC Symbol;Acc:23333]	10	p12.1	-1	25137536	25241533	2329	-1.08194	6.14099	1.9908e-11	3.27164e-10
ENSG00000086666	ZFAND6	zinc finger, AN1-type domain 6 [Source:HGNC Symbol;Acc:30164]	15	q25.1	1	80351910	80430735	5065	-0.708119	8.33493	2.0135e-11	3.30273e-10
ENSG00000103479	RBL2	retinoblastoma-like 2 (p130) [Source:HGNC Symbol;Acc:9894]	16	q12.2	1	53467889	53525561	7530	1.34292	5.88159	2.01888e-11	3.30782e-10
ENSG00000139278	GLIPR1	GLI pathogenesis-related 1 [Source:HGNC Symbol;Acc:17001]	12	q21.2	1	75874460	75897633	6273	2.56603	4.65004	2.04236e-11	3.34252e-10
ENSG00000123739	PLA2G12A	phospholipase A2, group XIIA [Source:HGNC Symbol;Acc:18554]	4	q25	-1	110631145	110651233	5228	-0.932917	7.79321	2.05667e-11	3.36216e-10
ENSG00000113391	FAM172A	family with sequence similarity 172, member A [Source:HGNC Symbol;Acc:25365]	5	q15	-1	92953775	93447404	5071	2.08936	3.61943	2.0738e-11	3.38635e-10
ENSG00000135821	GLUL	glutamate-ammonia ligase [Source:HGNC Symbol;Acc:4341]	1	q25.3	-1	182350839	182361341	9032	-0.965932	8.8539	2.16412e-11	3.52591e-10
ENSG00000177981	ASB8	ankyrin repeat and SOCS box containing 8 [Source:HGNC Symbol;Acc:17183]	12	q13.11	-1	48541571	48574996	4087	-0.768957	6.22793	2.19979e-11	3.57602e-10
ENSG00000178028	DMAP1	DNA methyltransferase 1 associated protein 1 [Source:HGNC Symbol;Acc:18291]	1	p34.1	1	44679127	44686353	5599	2.58584	3.60088	2.21863e-11	3.60261e-10
ENSG00000136490	LIMD2	LIM domain containing 2 [Source:HGNC Symbol;Acc:28142]	17	q23.3	-1	61773262	61778532	4745	1.4114	4.13554	2.29493e-11	3.72235e-10
ENSG00000140307	GTF2A2	general transcription factor IIA, 2, 12kDa [Source:HGNC Symbol;Acc:4647]	15	q22.2	-1	59930261	59949740	3204	-1.06374	6.98233	2.3356e-11	3.78408e-10
ENSG00000129460	NGDN	neuroguidin, EIF4E binding protein [Source:HGNC Symbol;Acc:20271]	14	q11.2	1	23938897	23979071	4654	2.50331	4.54416	2.43447e-11	3.93551e-10
ENSG00000120992	LYPLA1	lysophospholipase I [Source:HGNC Symbol;Acc:6737]	8	q11.23	-1	54958938	55014577	4683	-0.976318	6.23943	2.47296e-11	3.99329e-10
ENSG00000146834	MEPCE	methylphosphate capping enzyme [Source:HGNC Symbol;Acc:20247]	7	q22.1	1	100026413	100031741	3412	-0.895198	7.82947	2.63013e-11	4.23297e-10
ENSG00000136888	ATP6V1G1	ATPase, H+ transporting, lysosomal 13kDa, V1 subunit G1 [Source:HGNC Symbol;Acc:864]	9	q32	1	117350026	117360653	1305	-0.548227	7.17496	2.64147e-11	4.24652e-10
ENSG00000101782	RIOK3	RIO kinase 3 [Source:HGNC Symbol;Acc:11451]	18	q11.2	1	21032787	21066567	5320	-0.741588	10.2289	2.64537e-11	4.24808e-10
ENSG00000170776	AKAP13	A kinase (PRKA) anchor protein 13 [Source:HGNC Symbol;Acc:371]	15	q25.3	1	85923802	86292586	20279	1.00418	6.72313	2.68734e-11	4.31072e-10
ENSG00000144674	GOLGA4	golgin A4 [Source:HGNC Symbol;Acc:4427]	3	p22.2	1	37284668	37408242	10723	1.62592	5.01048	2.70778e-11	4.33873e-10
ENSG00000115290	GRB14	growth factor receptor-bound protein 14 [Source:HGNC Symbol;Acc:4565]	2	q24.3	-1	165349322	165478358	2969	-1.13899	9.06965	2.76855e-11	4.43121e-10
ENSG00000040341	STAU2	staufen double-stranded RNA binding protein 2 [Source:HGNC Symbol;Acc:11371]	8	q21.11	-1	74332604	74659943	8998	-0.830525	6.82653	2.90133e-11	4.62843e-10
ENSG00000078902	TOLLIP	toll interacting protein [Source:HGNC Symbol;Acc:16476]	11	p15.5	-1	1295601	1330884	5983	-1.01006	5.75992	2.91551e-11	4.64595e-10
ENSG00000134242	PTPN22	protein tyrosine phosphatase, non-receptor type 22 (lymphoid) [Source:HGNC Symbol;Acc:9652]	1	p13.2	-1	114356433	114414381	4503	2.7006	4.0632	2.96297e-11	4.71641e-10
ENSG00000144028	SNRNP200	small nuclear ribonucleoprotein 200kDa (U5) [Source:HGNC Symbol;Acc:30859]	2	q11.2	-1	96940074	96971297	10970	1.65068	5.51971	3.05181e-11	4.85251e-10
ENSG00000114626	ABTB1	ankyrin repeat and BTB (POZ) domain containing 1 [Source:HGNC Symbol;Acc:18275]	3	q21.3	1	127391778	127399768	6154	-0.975413	7.82743	3.1359e-11	4.98077e-10
ENSG00000104972	LILRB1	leukocyte immunoglobulin-like receptor, subfamily B (with TM and ITIM domains), member 1 [Source:HGNC Symbol;Acc:6605]	19	q13.42	1	55085346	55148979	5078	3.38737	3.00211	3.25202e-11	5.15394e-10
ENSG00000188677	PARVB	parvin, beta [Source:HGNC Symbol;Acc:14653]	22	q13.31	1	44395091	44568829	7330	-1.27386	9.38779	3.31089e-11	5.23798e-10
ENSG00000164346	NSA2	NSA2 ribosome biogenesis homolog (S. cerevisiae) [Source:HGNC Symbol;Acc:30728]	5	q13.3	1	74062817	74072737	1760	1.92516	4.25425	3.31586e-11	5.23798e-10
ENSG00000197728	RPS26	ribosomal protein S26 [Source:HGNC Symbol;Acc:10414]	12	q13.2	1	56435637	56438116	1600	1.70045	7.45398	3.38608e-11	5.3373e-10
ENSG00000100614	PPM1A	protein phosphatase, Mg2+/Mn2+ dependent, 1A [Source:HGNC Symbol;Acc:9275]	14	q23.1	1	60712470	60765805	11860	-0.951985	6.00612	3.59567e-11	5.64928e-10
ENSG00000138449	SLC40A1	solute carrier family 40 (iron-regulated transporter), member 1 [Source:HGNC Symbol;Acc:10909]	2	q32.2	-1	190425305	190448484	4330	-1.10617	10.902	3.69363e-11	5.79067e-10
ENSG00000116977	LGALS8	lectin, galactoside-binding, soluble, 8 [Source:HGNC Symbol;Acc:6569]	1	q43	1	236681300	236716281	9710	-1.01685	6.91014	3.73912e-11	5.85568e-10
ENSG00000108639	SYNGR2	synaptogyrin 2 [Source:HGNC Symbol;Acc:11499]	17	q25.3	1	76164639	76169608	4074	2.06257	3.73484	3.83141e-11	5.9873e-10
ENSG00000011198	ABHD5	abhydrolase domain containing 5 [Source:HGNC Symbol;Acc:21396]	3	p21.33	1	43731605	43775863	3172	-1.24657	5.29318	3.91098e-11	6.09852e-10
ENSG00000167323	STIM1	stromal interaction molecule 1 [Source:HGNC Symbol;Acc:11386]	11	p15.4	1	3875757	4114439	6811	-1.23112	5.98589	4.16281e-11	6.47731e-10
ENSG00000142875	PRKACB	protein kinase, cAMP-dependent, catalytic, beta [Source:HGNC Symbol;Acc:9381]	1	p31.1	1	84543745	84704181	6676	-0.899473	8.44917	4.23628e-11	6.58458e-10
ENSG00000203875	SNHG5	small nucleolar RNA host gene 5 (non-protein coding) [Source:HGNC Symbol;Acc:21026]	6	q14.3	-1	86370710	86388451	2206	1.68752	7.02024	4.43633e-11	6.88815e-10
ENSG00000130332	LSM7	LSM7 homolog, U6 small nuclear RNA associated (S. cerevisiae) [Source:HGNC Symbol;Acc:20470]	19	p13.3	-1	2321516	2328619	1698	1.86734	3.00599	4.57645e-11	7.09814e-10
ENSG00000105711	SCN1B	sodium channel, voltage-gated, type I, beta subunit [Source:HGNC Symbol;Acc:10586]	19	q13.12	1	35521588	35531352	4625	-1.39139	4.86312	4.58291e-11	7.10058e-10
ENSG00000188229	TUBB4B	tubulin, beta 4B class IVb [Source:HGNC Symbol;Acc:20771]	9	q34.3	1	140135665	140138159	2111	-1.02235	6.50656	4.78029e-11	7.38278e-10
ENSG00000006576	PHTF2	putative homeodomain transcription factor 2 [Source:HGNC Symbol;Acc:13411]	7	q11.23	1	77428122	77586818	8631	-1.08151	6.23464	4.82013e-11	7.43641e-10
ENSG00000145335	SNCA	synuclein, alpha (non A4 component of amyloid precursor) [Source:HGNC Symbol;Acc:11138]	4	q22.1	-1	90645250	90759466	4011	-0.917353	10.3901	5.34771e-11	8.22416e-10
ENSG00000213445	SIPA1	signal-induced proliferation-associated 1 [Source:HGNC Symbol;Acc:10885]	11	q13.1	1	65405568	65418401	4668	2.57656	3.08362	5.4868e-11	8.42914e-10
ENSG00000143669	LYST	lysosomal trafficking regulator [Source:HGNC Symbol;Acc:1968]	1	q42.3	-1	235824341	236046940	19616	1.29405	6.3081	5.50889e-11	8.45413e-10
ENSG00000115318	LOXL3	lysyl oxidase-like 3 [Source:HGNC Symbol;Acc:13869]	2	p13.1	-1	74759541	74782817	4363	-1.5482	5.95733	5.52676e-11	8.47261e-10
ENSG00000187688	TRPV2	transient receptor potential cation channel, subfamily V, member 2 [Source:HGNC Symbol;Acc:18082]	17	p11.2	1	16318856	16340317	3414	3.14131	3.39173	5.60123e-11	8.5687e-10
ENSG00000198931	APRT	adenine phosphoribosyltransferase [Source:HGNC Symbol;Acc:626]	16	q24.3	-1	88875747	88878352	1803	1.05136	5.79516	5.65329e-11	8.63924e-10
ENSG00000136271	DDX56	DEAD (Asp-Glu-Ala-Asp) box helicase 56 [Source:HGNC Symbol;Acc:18193]	7	p13	-1	44605016	44614650	4068	2.33877	4.12056	5.82114e-11	8.87709e-10
ENSG00000108654	DDX5	DEAD (Asp-Glu-Ala-Asp) box helicase 5 [Source:HGNC Symbol;Acc:2746]	17	q23.3	-1	62495734	62504317	7319	1.24738	8.63757	5.87126e-11	8.94413e-10
ENSG00000022267	FHL1	four and a half LIM domains 1 [Source:HGNC Symbol;Acc:3702]	X	q26.3	1	135229559	135293518	4945	-1.24258	7.79391	5.98674e-11	9.1105e-10
ENSG00000178952	TUFM	Tu translation elongation factor, mitochondrial [Source:HGNC Symbol;Acc:12420]	16	p11.2	-1	28853732	28857729	2271	1.71957	5.22524	6.55603e-11	9.92488e-10
ENSG00000181104	F2R	coagulation factor II (thrombin) receptor [Source:HGNC Symbol;Acc:3537]	5	q13.3	1	76011868	76031606	4066	-1.14338	4.36264	6.73045e-11	1.01677e-09
ENSG00000185187	SIGIRR	single immunoglobulin and toll-interleukin 1 receptor (TIR) domain [Source:HGNC Symbol;Acc:30575]	11	p15.5	-1	405716	417455	3496	2.4211	3.16389	6.85164e-11	1.03186e-09
ENSG00000134825	TMEM258	transmembrane protein 258 [Source:HGNC Symbol;Acc:1164]	11	q12.2	-1	61535973	61560274	3068	-0.746953	6.6924	7.04938e-11	1.06054e-09
ENSG00000172890	NADSYN1	NAD synthetase 1 [Source:HGNC Symbol;Acc:29832]	11	q13.4	1	71164155	71235153	14970	2.45257	4.13312	7.11255e-11	1.06894e-09
ENSG00000089154	GCN1L1	GCN1 general control of amino-acid synthesis 1-like 1 (yeast) [Source:HGNC Symbol;Acc:4199]	12	q24.23	-1	120565007	120632513	9654	3.0023	3.00643	7.12164e-11	1.0692e-09
ENSG00000077232	DNAJC10	DnaJ (Hsp40) homolog, subfamily C, member 10 [Source:HGNC Symbol;Acc:24637]	2	q32.1	1	183580999	183659191	21586	2.57747	4.7784	7.17159e-11	1.07448e-09
ENSG00000143409	FAM63A	family with sequence similarity 63, member A [Source:HGNC Symbol;Acc:25648]	1	q21.3	-1	150969025	150980851	3590	-1.01547	8.21841	7.21224e-11	1.07946e-09
ENSG00000087053	MTMR2	myotubularin related protein 2 [Source:HGNC Symbol;Acc:7450]	11	q21	-1	95566046	95658479	6119	-1.42384	7.50571	7.50995e-11	1.12286e-09
ENSG00000205981	DNAJC19	DnaJ (Hsp40) homolog, subfamily C, member 19 [Source:HGNC Symbol;Acc:30528]	3	q26.33	-1	180701497	180707562	3586	1.85528	3.65299	7.59989e-11	1.13514e-09
ENSG00000156508	EEF1A1	eukaryotic translation elongation factor 1 alpha 1 [Source:HGNC Symbol;Acc:3189]	6	q13	-1	74225473	74233520	5944	0.99314	11.5169	7.65861e-11	1.14157e-09
ENSG00000137841	PLCB2	phospholipase C, beta 2 [Source:HGNC Symbol;Acc:9055]	15	q15.1	-1	40570377	40600136	7350	2.71699	3.66639	7.69136e-11	1.14456e-09
ENSG00000125971	DYNLRB1	dynein, light chain, roadblock-type 1 [Source:HGNC Symbol;Acc:15468]	20	q11.22	1	33104214	33128762	3252	-0.852513	9.8357	7.69444e-11	1.14456e-09
ENSG00000075884	ARHGAP15	Rho GTPase activating protein 15 [Source:HGNC Symbol;Acc:21030]	2	q22.2	1	143848931	144525921	7743	1.95168	6.46026	7.71056e-11	1.14578e-09
ENSG00000095015	MAP3K1	mitogen-activated protein kinase kinase kinase 1, E3 ubiquitin protein ligase [Source:HGNC Symbol;Acc:6848]	5	q11.2	1	56111401	56191979	7716	2.65799	3.40437	7.80638e-11	1.15884e-09
ENSG00000146414	SHPRH	SNF2 histone linker PHD RING helicase, E3 ubiquitin protein ligase [Source:HGNC Symbol;Acc:19336]	6	q24.3	-1	146185381	146285559	17636	2.53576	3.81506	7.82447e-11	1.16034e-09
ENSG00000115165	CYTIP	cytohesin 1 interacting protein [Source:HGNC Symbol;Acc:9506]	2	q24.1	-1	158271131	158345473	3428	1.76269	5.07865	7.91052e-11	1.1719e-09
ENSG00000171735	CAMTA1	calmodulin binding transcription activator 1 [Source:HGNC Symbol;Acc:18806]	1	p36.31	1	6845384	7829766	10033	-0.845515	9.17272	8.07567e-11	1.19151e-09
ENSG00000198856	OSTC	oligosaccharyltransferase complex subunit (non-catalytic) [Source:HGNC Symbol;Acc:24448]	4	q25	1	109571740	109588976	1617	1.92206	4.05681	8.24111e-11	1.21346e-09
ENSG00000124228	DDX27	DEAD (Asp-Glu-Ala-Asp) box polypeptide 27 [Source:HGNC Symbol;Acc:15837]	20	q13.13	1	47835884	47860614	5405	1.86848	4.83901	8.25657e-11	1.2145e-09
ENSG00000174718	KIAA1551	KIAA1551 [Source:HGNC Symbol;Acc:25559]	12	p11.21	1	32112304	32146039	6644	1.53145	4.26756	8.52518e-11	1.25274e-09
ENSG00000102879	CORO1A	coronin, actin binding protein, 1A [Source:HGNC Symbol;Acc:2252]	16	p11.2	1	30194148	30200397	4871	1.19929	6.77855	8.58695e-11	1.25927e-09
ENSG00000087365	SF3B2	splicing factor 3b, subunit 2, 145kDa [Source:HGNC Symbol;Acc:10769]	11	q13.1	1	65818200	65836779	9795	0.954037	7.06646	8.76302e-11	1.28122e-09
ENSG00000163320	CGGBP1	CGG triplet repeat binding protein 1 [Source:HGNC Symbol;Acc:1888]	3	p11.1	-1	88101094	88199035	6490	-0.721248	6.40172	8.78527e-11	1.28318e-09
ENSG00000203879	GDI1	GDP dissociation inhibitor 1 [Source:HGNC Symbol;Acc:4226]	X	q28	1	153665266	153671814	5249	-0.995228	8.17636	8.82797e-11	1.28812e-09
ENSG00000100353	EIF3D	eukaryotic translation initiation factor 3, subunit D [Source:HGNC Symbol;Acc:3278]	22	q12.3	-1	36906897	36925483	4070	1.42517	6.44099	9.13547e-11	1.33165e-09
ENSG00000127325	BEST3	bestrophin 3 [Source:HGNC Symbol;Acc:17105]	12	q15	-1	70037140	70093256	6863	-2.05207	4.12178	9.30033e-11	1.35433e-09
ENSG00000119655	NPC2	Niemann-Pick disease, type C2 [Source:HGNC Symbol;Acc:14537]	14	q24.3	-1	74942895	74960880	2749	-0.872709	7.39013	9.31761e-11	1.35548e-09
ENSG00000154767	XPC	xeroderma pigmentosum, complementation group C [Source:HGNC Symbol;Acc:12816]	3	p25.1	-1	14186647	14220283	4798	2.44464	3.70606	9.74218e-11	1.41482e-09
ENSG00000100351	GRAP2	GRB2-related adaptor protein 2 [Source:HGNC Symbol;Acc:4563]	22	q13.1	1	40297086	40369725	6190	-0.80597	10.9928	9.98829e-11	1.44726e-09
ENSG00000101082	SLA2	Src-like-adaptor 2 [Source:HGNC Symbol;Acc:17329]	20	q11.23	-1	35240721	35274619	2757	-1.2184	8.17804	1.01041e-10	1.46257e-09
ENSG00000048471	SNX29	sorting nexin 29 [Source:HGNC Symbol;Acc:30542]	16	p13.13	1	12070594	12668146	11298	1.3876	4.67335	1.02447e-10	1.48145e-09
ENSG00000152229	PSTPIP2	proline-serine-threonine phosphatase interacting protein 2 [Source:HGNC Symbol;Acc:9581]	18	q21.1	-1	43563502	43652238	4120	-0.815899	9.00355	1.05443e-10	1.52175e-09
ENSG00000101224	CDC25B	cell division cycle 25B [Source:HGNC Symbol;Acc:1726]	20	p13	1	3767578	3786762	4149	3.38544	3.02703	1.06198e-10	1.53112e-09
ENSG00000129277	CCL4	chemokine (C-C motif) ligand 4 [Source:HGNC Symbol;Acc:10630]	17	q12	1	34430983	34433014	2032	2.05053	3.11614	1.06358e-10	1.53192e-09
ENSG00000100664	EIF5	eukaryotic translation initiation factor 5 [Source:HGNC Symbol;Acc:3299]	14	q32.32	1	103799881	103811362	8505	-0.647172	8.31903	1.10636e-10	1.59196e-09
ENSG00000131778	CHD1L	chromodomain helicase DNA binding protein 1-like [Source:HGNC Symbol;Acc:1916]	1	q21.1	1	146714291	146767443	3370	-0.86532	8.25545	1.12618e-10	1.61727e-09
ENSG00000069966	GNB5	guanine nucleotide binding protein (G protein), beta 5 [Source:HGNC Symbol;Acc:4401]	15	q21.2	-1	52413117	52483566	7487	-1.03633	8.06168	1.14769e-10	1.6449e-09
ENSG00000123146	CD97	CD97 molecule [Source:HGNC Symbol;Acc:1711]	19	p13.12	1	14491313	14519537	5382	1.47508	5.73657	1.15547e-10	1.65443e-09
ENSG00000111796	KLRB1	killer cell lectin-like receptor subfamily B, member 1 [Source:HGNC Symbol;Acc:6373]	12	p13.31	-1	9747147	9760482	1448	1.8802	5.64625	1.18973e-10	1.70181e-09
ENSG00000044574	HSPA5	heat shock 70kDa protein 5 (glucose-regulated protein, 78kDa) [Source:HGNC Symbol;Acc:5238]	9	q33.3	-1	127997132	128003609	3908	1.81734	5.34824	1.21592e-10	1.73245e-09
ENSG00000160991	ORAI2	ORAI calcium release-activated calcium modulator 2 [Source:HGNC Symbol;Acc:21667]	7	q22.1	1	102073553	102097268	11098	-1.53647	3.97149	1.22779e-10	1.74594e-09
ENSG00000174917	C19orf70	chromosome 19 open reading frame 70 [Source:HGNC Symbol;Acc:33702]	19	p13.3	-1	5678432	5680907	1854	1.77637	3.16798	1.28221e-10	1.81977e-09
ENSG00000183508	FAM46C	family with sequence similarity 46, member C [Source:HGNC Symbol;Acc:24712]	1	p12	1	118148556	118170994	5751	-1.16075	3.12281	1.28367e-10	1.82006e-09
ENSG00000163798	SLC4A1AP	solute carrier family 4 (anion exchanger), member 1, adaptor protein [Source:HGNC Symbol;Acc:13813]	2	p23.3	1	27886338	27917840	5204	1.93557	4.41321	1.3045e-10	1.84779e-09
ENSG00000166974	MAPRE2	microtubule-associated protein, RP/EB family, member 2 [Source:HGNC Symbol;Acc:6891]	18	q12.1	1	32556892	32723434	6180	-0.923968	8.94694	1.32893e-10	1.87872e-09
ENSG00000044115	CTNNA1	catenin (cadherin-associated protein), alpha 1, 102kDa [Source:HGNC Symbol;Acc:2509]	5	q31.2	1	137946656	138270723	8830	-1.21601	6.62343	1.39172e-10	1.96558e-09
ENSG00000131051	RBM39	RNA binding motif protein 39 [Source:HGNC Symbol;Acc:15923]	20	q11.22	-1	34291531	34330234	9307	0.635421	8.08392	1.46796e-10	2.06924e-09
ENSG00000112992	NNT	nicotinamide nucleotide transhydrogenase [Source:HGNC Symbol;Acc:7863]	5	p12	1	43602794	43707507	8245	-0.981972	7.09743	1.49808e-10	2.10925e-09
ENSG00000160856	FCRL3	Fc receptor-like 3 [Source:HGNC Symbol;Acc:18506]	1	q23.1	-1	157644111	157670647	6538	2.71521	3.28978	1.49925e-10	2.10925e-09
ENSG00000103121	CMC2	C-x(9)-C motif containing 2 [Source:HGNC Symbol;Acc:24447]	16	q23.2	-1	81009698	81053875	3428	-1.05748	7.18439	1.51881e-10	2.13058e-09
ENSG00000182670	TTC3	tetratricopeptide repeat domain 3 [Source:HGNC Symbol;Acc:12393]	21	q22.13	1	38445526	38575413	15883	1.15239	6.48886	1.53437e-10	2.15034e-09
ENSG00000126267	COX6B1	cytochrome c oxidase subunit VIb polypeptide 1 (ubiquitous) [Source:HGNC Symbol;Acc:2280]	19	q13.12	1	36139125	36149763	936	-0.593812	8.16774	1.55225e-10	2.1733e-09
ENSG00000112983	BRD8	bromodomain containing 8 [Source:HGNC Symbol;Acc:19874]	5	q31.2	-1	137475455	137514675	7046	2.83292	4.10329	1.56545e-10	2.18967e-09
ENSG00000133321	RARRES3	retinoic acid receptor responder (tazarotene induced) 3 [Source:HGNC Symbol;Acc:9869]	11	q12.3	1	63304281	63313934	1299	0.84878	5.47919	1.57767e-10	2.20464e-09
ENSG00000130303	BST2	bone marrow stromal cell antigen 2 [Source:HGNC Symbol;Acc:1119]	19	p13.11	-1	17513748	17516457	1119	1.98983	4.33934	1.60982e-10	2.24526e-09
ENSG00000198258	UBL5	ubiquitin-like 5 [Source:HGNC Symbol;Acc:13736]	19	p13.2	1	9938568	9940791	1931	-0.641638	8.11476	1.62436e-10	2.26336e-09
ENSG00000253982			8	p23.3	-1	1710156	1712668	1322	-0.994342	4.75765	1.68595e-10	2.34469e-09
ENSG00000100101	NOL12	nucleolar protein 12 [Source:HGNC Symbol;Acc:28585]	22	q13.1	1	38077680	38170137	10909	2.27899	3.62682	1.72212e-10	2.39269e-09
ENSG00000154723	ATP5J	ATP synthase, H+ transporting, mitochondrial Fo complex, subunit F6 [Source:HGNC Symbol;Acc:847]	21	q21.3	-1	27088815	27107984	2043	-0.555912	7.29831	1.76888e-10	2.45531e-09
ENSG00000203485	INF2	inverted formin, FH2 and WH2 domain containing [Source:HGNC Symbol;Acc:23791]	14	q32.33	1	105155943	105185942	6497	-1.0342	5.40293	1.83274e-10	2.5391e-09
ENSG00000173113	TRMT112	tRNA methyltransferase 11-2 homolog (S. cerevisiae) [Source:HGNC Symbol;Acc:26940]	11	q13.1	-1	64083932	64085556	1625	0.967739	5.10714	1.85397e-10	2.56362e-09
ENSG00000125257	ABCC4	ATP-binding cassette, sub-family C (CFTR/MRP), member 4 [Source:HGNC Symbol;Acc:55]	13	q32.1	-1	95672083	95953687	8072	-1.23549	9.63204	1.87142e-10	2.5853e-09
ENSG00000125356	NDUFA1	NADH dehydrogenase (ubiquinone) 1 alpha subcomplex, 1, 7.5kDa [Source:HGNC Symbol;Acc:7683]	X	q24	1	119005450	119010625	766	-0.634218	7.69544	1.87548e-10	2.58661e-09
ENSG00000177337	DLGAP1-AS1	DLGAP1 antisense RNA 1 [Source:HGNC Symbol;Acc:31676]	18	p11.31	1	3593730	3598350	2105	-1.52193	3.14629	1.87673e-10	2.58661e-09
ENSG00000162191	UBXN1	UBX domain protein 1 [Source:HGNC Symbol;Acc:18402]	11	q12.3	-1	62443970	62446567	2510	1.06757	6.72035	1.87771e-10	2.58661e-09
ENSG00000109320	NFKB1	nuclear factor of kappa light polypeptide gene enhancer in B-cells 1 [Source:HGNC Symbol;Acc:7794]	4	q24	1	103422486	103538459	6257	2.73783	3.08868	1.89076e-10	2.601e-09
ENSG00000154917	RAB6B	RAB6B, member RAS oncogene family [Source:HGNC Symbol;Acc:14902]	3	q22.1	-1	133543083	133614680	6005	-1.66403	5.15226	1.89872e-10	2.60814e-09
ENSG00000242574	HLA-DMB	major histocompatibility complex, class II, DM beta [Source:HGNC Symbol;Acc:4935]	6	p21.32	-1	32902406	32908847	4655	2.31758	3.57901	1.93096e-10	2.64741e-09
ENSG00000198858	R3HDM4	R3H domain containing 4 [Source:HGNC Symbol;Acc:28270]	19	p13.3	-1	896503	913240	2961	-0.976178	7.41836	1.9348e-10	2.65018e-09
ENSG00000047617	ANO2	anoctamin 2 [Source:HGNC Symbol;Acc:1183]	12	p13.31	-1	5641035	6055398	6012	-1.88057	4.06342	1.94343e-10	2.65949e-09
ENSG00000127947	PTPN12	protein tyrosine phosphatase, non-receptor type 12 [Source:HGNC Symbol;Acc:9645]	7	q11.23	1	77166592	77269388	5547	-0.7886	9.18719	1.96661e-10	2.68868e-09
ENSG00000108061	SHOC2	soc-2 suppressor of clear homolog (C. elegans) [Source:HGNC Symbol;Acc:15454]	10	q25.2	1	112679301	112773425	4433	-0.669369	7.07925	1.96895e-10	2.68936e-09
ENSG00000088986	DYNLL1	dynein, light chain, LC8-type 1 [Source:HGNC Symbol;Acc:15476]	12	q24.31	1	120907653	120936296	2957	-0.870455	9.92288	2.00808e-10	2.74023e-09
ENSG00000125734	GPR108	G protein-coupled receptor 108 [Source:HGNC Symbol;Acc:17829]	19	p13.3	-1	6729925	6737614	3213	-0.879298	7.14295	2.05599e-10	2.79772e-09
ENSG00000206549	PRSS50	protease, serine, 50 [Source:HGNC Symbol;Acc:17910]	3	p21.31	-1	46753605	46854064	2960	-4.03742	4.21258	2.06816e-10	2.81166e-09
ENSG00000154305	MIA3	melanoma inhibitory activity family, member 3 [Source:HGNC Symbol;Acc:24008]	1	q41	1	222791428	222841354	10188	2.37754	4.36729	2.13687e-10	2.89965e-09
ENSG00000188191	PRKAR1B	protein kinase, cAMP-dependent, regulatory, type I, beta [Source:HGNC Symbol;Acc:9390]	7	p22.3	-1	588834	767287	4491	-1.2156	8.1239	2.19151e-10	2.97101e-09
ENSG00000138246	DNAJC13	DnaJ (Hsp40) homolog, subfamily C, member 13 [Source:HGNC Symbol;Acc:30343]	3	q22.1	1	132136370	132257876	9562	2.53838	3.98922	2.22438e-10	3.01276e-09
ENSG00000237803	LINC00211	long intergenic non-protein coding RNA 211 [Source:HGNC Symbol;Acc:37459]	2	p22.2	-1	38053390	38103417	2595	-0.972022	6.02813	2.26821e-10	3.06926e-09
ENSG00000127920	GNG11	guanine nucleotide binding protein (G protein), gamma 11 [Source:HGNC Symbol;Acc:4403]	7	q21.3	1	93551011	93557922	3055	-0.856459	11.7205	2.377e-10	3.20751e-09
ENSG00000109272	PF4V1	platelet factor 4 variant 1 [Source:HGNC Symbol;Acc:8862]	4	q13.3	1	74718906	74719872	522	-1.40401	10.1464	2.43833e-10	3.28418e-09
ENSG00000015285	WAS	Wiskott-Aldrich syndrome [Source:HGNC Symbol;Acc:12731]	X	p11.23	1	48534985	48549818	2381	1.72476	3.19826	2.45728e-10	3.30663e-09
ENSG00000003756	RBM5	RNA binding motif protein 5 [Source:HGNC Symbol;Acc:9902]	3	p21.31	1	50126341	50156454	10368	2.16413	4.70241	2.55048e-10	3.42887e-09
ENSG00000247556	OIP5-AS1	OIP5 antisense RNA 1 [Source:HGNC Symbol;Acc:43563]	15	q15.1	1	41576188	41601901	12009	-0.820852	7.23443	2.57097e-10	3.45048e-09
ENSG00000171843	MLLT3	myeloid/lymphoid or mixed-lineage leukemia (trithorax homolog, Drosophila); translocated to, 3 [Source:HGNC Symbol;Acc:7136]	9	p21.3	-1	20341663	20622542	8129	-1.18649	6.29779	2.5713e-10	3.45048e-09
ENSG00000135218	CD36	CD36 molecule (thrombospondin receptor) [Source:HGNC Symbol;Acc:1663]	7	q21.11	1	79998891	80308593	9988	-1.17433	10.1238	2.69596e-10	3.61443e-09
ENSG00000106263	EIF3B	eukaryotic translation initiation factor 3, subunit B [Source:HGNC Symbol;Acc:3280]	7	p22.3	1	2393721	2420380	8998	2.58934	3.39661	2.69958e-10	3.61595e-09
ENSG00000176108	CHMP6	charged multivesicular body protein 6 [Source:HGNC Symbol;Acc:25675]	17	q25.3	1	78965398	78983317	2118	-1.04796	6.64559	2.78626e-10	3.72176e-09
ENSG00000105058	FAM32A	family with sequence similarity 32, member A [Source:HGNC Symbol;Acc:24563]	19	p13.12	1	16296191	16302857	1921	-0.70868	6.41434	2.84041e-10	3.78903e-09
ENSG00000204310	AGPAT1	1-acylglycerol-3-phosphate O-acyltransferase 1 [Source:HGNC Symbol;Acc:324]	6	p21.32	-1	32135989	32145873	3631	-1.24445	3.692	2.8435e-10	3.78903e-09
ENSG00000140455	USP3	ubiquitin specific peptidase 3 [Source:HGNC Symbol;Acc:12626]	15	q22.31	1	63796793	63886839	7681	1.33086	4.83416	2.88045e-10	3.82647e-09
ENSG00000166012	TAF1D	TATA box binding protein (TBP)-associated factor, RNA polymerase I, D, 41kDa [Source:HGNC Symbol;Acc:28759]	11	q21	-1	93463114	93517557	8420	1.71618	4.74597	2.94673e-10	3.91094e-09
ENSG00000182934	SRPR	signal recognition particle receptor (docking protein) [Source:HGNC Symbol;Acc:11307]	11	q24.2	-1	126132814	126139039	4167	-0.923881	6.97504	2.98266e-10	3.95502e-09
ENSG00000103202	NME4	NME/NM23 nucleoside diphosphate kinase 4 [Source:HGNC Symbol;Acc:7852]	16	p13.3	1	446725	460367	3663	-1.7731	4.84284	3.03393e-10	4.01934e-09
ENSG00000140941	MAP1LC3B	microtubule-associated protein 1 light chain 3 beta [Source:HGNC Symbol;Acc:13352]	16	q24.2	1	87417601	87438385	5313	-0.875007	8.156	3.03792e-10	4.02095e-09
ENSG00000177119	ANO6	anoctamin 6 [Source:HGNC Symbol;Acc:25240]	12	q12	1	45609770	45834187	8235	-0.893923	9.04498	3.06797e-10	4.05704e-09
ENSG00000132466	ANKRD17	ankyrin repeat domain 17 [Source:HGNC Symbol;Acc:23575]	4	q13.3	-1	73939093	74124515	12041	2.00116	4.79602	3.16458e-10	4.17718e-09
ENSG00000140830	TXNL4B	thioredoxin-like 4B [Source:HGNC Symbol;Acc:26041]	16	q22.2	-1	72078188	72128330	3170	-1.19262	5.95979	3.2809e-10	4.3268e-09
ENSG00000081181	ARG2	arginase 2 [Source:HGNC Symbol;Acc:664]	14	q24.1	1	68086515	68118437	2418	-1.18881	5.63762	3.38223e-10	4.45236e-09
ENSG00000133317	LGALS12	lectin, galactoside-binding, soluble, 12 [Source:HGNC Symbol;Acc:15788]	11	q12.3	1	63273556	63284246	2270	-0.796915	7.96482	3.408e-10	4.48221e-09
ENSG00000102316	MAGED2	melanoma antigen family D, 2 [Source:HGNC Symbol;Acc:16353]	X	p11.21	1	54834032	54842445	2914	-0.900809	9.19923	3.4171e-10	4.49012e-09
ENSG00000184983	NDUFA6	NADH dehydrogenase (ubiquinone) 1 alpha subcomplex, 6, 14kDa [Source:HGNC Symbol;Acc:7690]	22	q13.2	-1	42481529	42486959	1416	-0.786391	9.32119	3.42311e-10	4.49395e-09
ENSG00000132965	ALOX5AP	arachidonate 5-lipoxygenase-activating protein [Source:HGNC Symbol;Acc:436]	13	q12.3	1	31309645	31338556	1344	1.79379	5.1033	3.50678e-10	4.5955e-09
ENSG00000131100	ATP6V1E1	ATPase, H+ transporting, lysosomal 31kDa, V1 subunit E1 [Source:HGNC Symbol;Acc:857]	22	q11.21	-1	18074902	18111584	3212	-0.699606	8.65362	3.52257e-10	4.61203e-09
ENSG00000102524	TNFSF13B	tumor necrosis factor (ligand) superfamily, member 13b [Source:HGNC Symbol;Acc:11929]	13	q33.3	1	108903588	108960832	3059	-0.788024	6.91141	3.59373e-10	4.69673e-09
ENSG00000115816	CEBPZ	CCAAT/enhancer binding protein (C/EBP), zeta [Source:HGNC Symbol;Acc:24218]	2	p22.2	-1	37428755	37458856	3629	2.16205	3.22317	3.64456e-10	4.75274e-09
ENSG00000026297	RNASET2	ribonuclease T2 [Source:HGNC Symbol;Acc:21686]	6	q27	-1	167342992	167370679	7478	1.50733	3.32297	3.6464e-10	4.75274e-09
ENSG00000134153	EMC7	ER membrane protein complex subunit 7 [Source:HGNC Symbol;Acc:24301]	15	q14	-1	34376218	34394149	1538	2.10167	3.90268	3.73089e-10	4.85852e-09
ENSG00000173264	GPR137	G protein-coupled receptor 137 [Source:HGNC Symbol;Acc:24300]	11	q13.1	1	64037534	64056972	4031	-1.23361	4.57075	3.74938e-10	4.87822e-09
ENSG00000124635	HIST1H2BJ	histone cluster 1, H2bj [Source:HGNC Symbol;Acc:4761]	6	p22.1	-1	27093676	27100541	1100	-0.849325	7.37364	3.83159e-10	4.97628e-09
ENSG00000134884	ARGLU1	arginine and glutamate rich 1 [Source:HGNC Symbol;Acc:25482]	13	q33.3	-1	107194021	107220512	4074	1.89967	3.76028	3.87727e-10	5.02214e-09
ENSG00000169567	HINT1	histidine triad nucleotide binding protein 1 [Source:HGNC Symbol;Acc:4912]	5	q23.3	-1	130494720	130507428	1936	1.13902	6.06987	3.88921e-10	5.03312e-09
ENSG00000099783	HNRNPM	heterogeneous nuclear ribonucleoprotein M [Source:HGNC Symbol;Acc:5046]	19	p13.2	1	8509651	8553998	5606	1.26768	5.43246	3.92511e-10	5.07506e-09
ENSG00000123908	AGO2	argonaute RISC catalytic component 2 [Source:HGNC Symbol;Acc:3263]	8	q24.3	-1	141541264	141645718	4824	-1.72954	3.77787	3.98659e-10	5.14668e-09
ENSG00000141179	PCTP	phosphatidylcholine transfer protein [Source:HGNC Symbol;Acc:8752]	17	q22	1	53828340	53920191	5880	-1.87861	4.63715	3.99092e-10	5.14668e-09
ENSG00000100142	POLR2F	polymerase (RNA) II (DNA directed) polypeptide F [Source:HGNC Symbol;Acc:9193]	22	q13.1	1	38348614	38437922	7042	1.77969	3.71665	3.99113e-10	5.14668e-09
ENSG00000066697	MSANTD3	Myb/SANT-like DNA-binding domain containing 3 [Source:HGNC Symbol;Acc:23370]	9	q31.1	1	103189438	103213511	2763	-1.12898	3.3262	4.04915e-10	5.21225e-09
ENSG00000102804	TSC22D1	TSC22 domain family, member 1 [Source:HGNC Symbol;Acc:16826]	13	q14.11	-1	45007655	45151283	7159	-0.804732	10.2573	4.05393e-10	5.21378e-09
ENSG00000104408	EIF3E	eukaryotic translation initiation factor 3, subunit E [Source:HGNC Symbol;Acc:3277]	8	q23.1	-1	109213445	109447562	6005	1.1973	7.53838	4.09461e-10	5.2568e-09
ENSG00000132780	NASP	nuclear autoantigenic sperm protein (histone-binding) [Source:HGNC Symbol;Acc:7644]	1	p34.1	1	46049518	46084566	8293	1.85896	5.06572	4.10399e-10	5.26419e-09
ENSG00000005059	CCDC109B	coiled-coil domain containing 109B [Source:HGNC Symbol;Acc:26076]	4	q25	1	110481361	110609874	3558	2.43414	4.01808	4.21527e-10	5.3974e-09
ENSG00000151327	FAM177A1	family with sequence similarity 177, member A1 [Source:HGNC Symbol;Acc:19829]	14	q13.2	1	35514113	35582336	8383	-0.87027	6.67589	4.24194e-10	5.42677e-09
ENSG00000168610	STAT3	signal transducer and activator of transcription 3 (acute-phase response factor) [Source:HGNC Symbol;Acc:11364]	17	q21.2	-1	40465342	40540586	8812	-0.662531	7.83388	4.53481e-10	5.78616e-09
ENSG00000147202	DIAPH2	diaphanous-related formin 2 [Source:HGNC Symbol;Acc:2877]	X	q21.33	1	95939662	96859996	9550	3.59011	3.63602	4.68476e-10	5.95658e-09
ENSG00000196262	PPIA	peptidylprolyl isomerase A (cyclophilin A) [Source:HGNC Symbol;Acc:9253]	7	p13	1	44836279	44864163	4429	-0.518596	8.75501	4.7402e-10	6.02179e-09
ENSG00000163584	RPL22L1	ribosomal protein L22-like 1 [Source:HGNC Symbol;Acc:27610]	3	q26.2	-1	170582664	170588272	2326	2.26566	3.385	4.95383e-10	6.27672e-09
ENSG00000223609	HBD	hemoglobin, delta [Source:HGNC Symbol;Acc:4829]	11	p15.4	-1	5253908	5256600	1062	-2.21222	4.74033	5.00716e-10	6.33876e-09
ENSG00000126458	RRAS	related RAS viral (r-ras) oncogene homolog [Source:HGNC Symbol;Acc:10447]	19	q13.33	-1	50138549	50143458	1160	-1.10789	5.46389	5.1869e-10	6.5492e-09
ENSG00000175567	UCP2	uncoupling protein 2 (mitochondrial, proton carrier) [Source:HGNC Symbol;Acc:12518]	11	q13.4	-1	73685712	73694352	3237	-1.19194	10.6916	5.22383e-10	6.5901e-09
ENSG00000106355	LSM5	LSM5 homolog, U6 small nuclear RNA associated (S. cerevisiae) [Source:HGNC Symbol;Acc:17162]	7	p14.3	-1	32524951	32534895	4694	1.61493	4.18003	5.31512e-10	6.69944e-09
ENSG00000166986	MARS	methionyl-tRNA synthetase [Source:HGNC Symbol;Acc:6898]	12	q13.3	1	57869228	57911352	7028	1.95643	4.90107	5.41165e-10	6.81521e-09
ENSG00000134882	UBAC2	UBA domain containing 2 [Source:HGNC Symbol;Acc:20486]	13	q32.3	1	99853028	100038688	4519	-0.780187	7.86223	5.48637e-10	6.90333e-09
ENSG00000110876	SELPLG	selectin P ligand [Source:HGNC Symbol;Acc:10722]	12	q24.11	-1	109015686	109027735	2843	1.9336	3.01413	5.68257e-10	7.13784e-09
ENSG00000115085	ZAP70	zeta-chain (TCR) associated protein kinase 70kDa [Source:HGNC Symbol;Acc:12858]	2	q11.2	1	98330023	98356325	5111	2.52807	3.92014	5.76871e-10	7.23979e-09
ENSG00000146963	C7orf55-LUC7L2	C7orf55-LUC7L2 readthrough [Source:HGNC Symbol;Acc:44671]	7	q34	1	139025105	139108198	6249	-1.09725	4.12513	6.01027e-10	7.51698e-09
ENSG00000182899	RPL35A	ribosomal protein L35a [Source:HGNC Symbol;Acc:10345]	3	q29	1	197676858	197683481	2977	0.58809	9.00452	6.05337e-10	7.56437e-09
ENSG00000259719			14	q22.3	1	56777598	56811719	846	-0.802233	7.33652	6.31415e-10	7.8767e-09
ENSG00000072042	RDH11	retinol dehydrogenase 11 (all-trans/9-cis/11-cis) [Source:HGNC Symbol;Acc:17964]	14	q24.1	-1	68143518	68162531	5518	-0.840112	8.61614	6.32547e-10	7.88405e-09
ENSG00000175354	PTPN2	protein tyrosine phosphatase, non-receptor type 2 [Source:HGNC Symbol;Acc:9650]	18	p11.21	-1	12785477	12929642	6921	1.4419	5.35444	6.33434e-10	7.88835e-09
ENSG00000104133	SPG11	spastic paraplegia 11 (autosomal recessive) [Source:HGNC Symbol;Acc:11226]	15	q21.1	-1	44854894	44955876	11853	1.48187	4.62618	6.47153e-10	8.0523e-09
ENSG00000085733	CTTN	cortactin [Source:HGNC Symbol;Acc:3338]	11	q13.3	1	70244510	70282690	6949	-0.915492	8.7947	6.48381e-10	8.06067e-09
ENSG00000168958	MFF	mitochondrial fission factor [Source:HGNC Symbol;Acc:24858]	2	q36.3	1	228189867	228222550	6162	-0.742358	7.13817	6.65422e-10	8.26545e-09
ENSG00000250878	METTL21EP	methyltransferase like 21E, pseudogene [Source:HGNC Symbol;Acc:41948]	13	q33.1	1	103532449	103548383	2337	-1.32566	5.01468	6.68465e-10	8.29615e-09
ENSG00000107372	ZFAND5	zinc finger, AN1-type domain 5 [Source:HGNC Symbol;Acc:13008]	9	q21.13	-1	74966341	74980163	7065	1.98301	3.37337	6.7329e-10	8.33799e-09
ENSG00000152818	UTRN	utrophin [Source:HGNC Symbol;Acc:12635]	6	q24.2	1	144606837	145174170	14405	0.893215	7.69643	6.73557e-10	8.33799e-09
ENSG00000113851	CRBN	cereblon [Source:HGNC Symbol;Acc:30185]	3	p26.2	-1	3190676	3221394	7163	-0.661199	9.71054	6.84009e-10	8.45298e-09
ENSG00000144029	MRPS5	mitochondrial ribosomal protein S5 [Source:HGNC Symbol;Acc:14498]	2	q11.1	-1	95752952	95815179	6719	2.15323	4.2324	7.08584e-10	8.7344e-09
ENSG00000174093		TBC1 domain family member 3 [Source:UniProtKB/TrEMBL;Acc:E5RJ24]	17	q12	-1	36337717	36421858	7317	-1.79692	3.37523	7.13733e-10	8.79041e-09
ENSG00000118855	MFSD1	major facilitator superfamily domain containing 1 [Source:HGNC Symbol;Acc:25874]	3	q25.32	1	158449987	158547508	5288	-0.834219	11.1562	7.20628e-10	8.86781e-09
ENSG00000166946	CCNDBP1	cyclin D-type binding-protein 1 [Source:HGNC Symbol;Acc:1587]	15	q15.2	1	43477316	43487396	4676	-0.57482	7.97474	7.27136e-10	8.94032e-09
ENSG00000078674	PCM1	pericentriolar material 1 [Source:HGNC Symbol;Acc:8727]	8	p22	1	17780349	17885478	12470	1.08746	6.36831	7.49371e-10	9.19814e-09
ENSG00000185989	RASA3	RAS p21 protein activator 3 [Source:HGNC Symbol;Acc:20331]	13	q34	-1	114747194	114898086	4352	-0.810627	7.79021	7.67236e-10	9.40155e-09
ENSG00000105254	TBCB	tubulin folding cofactor B [Source:HGNC Symbol;Acc:1989]	19	q13.12	1	36605191	36616849	3326	-0.884378	5.47071	7.72075e-10	9.44632e-09
ENSG00000136717	BIN1	bridging integrator 1 [Source:HGNC Symbol;Acc:1052]	2	q14.3	-1	127805603	127864931	6929	2.38924	4.37634	7.7219e-10	9.44632e-09
ENSG00000198833	UBE2J1	ubiquitin-conjugating enzyme E2, J1 [Source:HGNC Symbol;Acc:17598]	6	q15	-1	90036344	90062567	4290	-1.10211	6.02187	7.73064e-10	9.44906e-09
ENSG00000151923	TIAL1	TIA1 cytotoxic granule-associated RNA binding protein-like 1 [Source:HGNC Symbol;Acc:11804]	10	q26.11	-1	121334199	121356541	4470	2.23251	3.55934	7.86132e-10	9.60072e-09
ENSG00000093010	COMT	catechol-O-methyltransferase [Source:HGNC Symbol;Acc:2228]	22	q11.21	1	19929130	19957498	5195	-0.928759	5.00264	7.86862e-10	9.60156e-09
ENSG00000167613	LAIR1	leukocyte-associated immunoglobulin-like receptor 1 [Source:HGNC Symbol;Acc:6477]	19	q13.42	-1	54865362	54882165	5700	2.48752	3.11998	7.99304e-10	9.74521e-09
ENSG00000182872	RBM10	RNA binding motif protein 10 [Source:HGNC Symbol;Acc:9896]	X	p11.23	1	47004268	47046212	3858	2.30051	3.31133	8.17028e-10	9.95295e-09
ENSG00000147548	WHSC1L1	Wolf-Hirschhorn syndrome candidate 1-like 1 [Source:HGNC Symbol;Acc:12767]	8	p11.23	-1	38127215	38239790	15252	1.21033	4.33007	8.18331e-10	9.96047e-09
ENSG00000164258	NDUFS4	NADH dehydrogenase (ubiquinone) Fe-S protein 4, 18kDa (NADH-coenzyme Q reductase) [Source:HGNC Symbol;Acc:7711]	5	q11.2	1	52856463	52979168	1174	-0.758749	5.95015	8.30329e-10	1.00981e-08
ENSG00000196230	TUBB	tubulin, beta class I [Source:HGNC Symbol;Acc:20778]	6	p21.33	1	30687978	30693203	3359	-0.864625	5.80991	8.44053e-10	1.02222e-08
ENSG00000104805	NUCB1	nucleobindin 1 [Source:HGNC Symbol;Acc:8043]	19	q13.33	1	49403307	49426629	3937	-1.10496	7.15246	8.52708e-10	1.03184e-08
ENSG00000160948	VPS28	vacuolar protein sorting 28 homolog (S. cerevisiae) [Source:HGNC Symbol;Acc:18178]	8	q24.3	-1	145649000	145653931	3738	-0.66749	8.44471	8.56212e-10	1.03522e-08
ENSG00000129657	SEC14L1	SEC14-like 1 (S. cerevisiae) [Source:HGNC Symbol;Acc:10698]	17	q25.2	1	75082798	75213179	10846	-0.73139	8.13897	8.63278e-10	1.04289e-08
ENSG00000141030	COPS3	COP9 signalosome subunit 3 [Source:HGNC Symbol;Acc:2239]	17	p11.2	-1	17150141	17184607	2781	-0.764669	7.24773	8.86257e-10	1.0686e-08
ENSG00000186468	RPS23	ribosomal protein S23 [Source:HGNC Symbol;Acc:10410]	5	q14.2	-1	81569177	81574396	4204	1.29816	5.83744	8.92958e-10	1.07518e-08
ENSG00000120616	EPC1	enhancer of polycomb homolog 1 (Drosophila) [Source:HGNC Symbol;Acc:19876]	10	p11.22	-1	32556679	32667726	11286	2.1906	3.63073	8.97008e-10	1.07826e-08
ENSG00000135905	DOCK10	dedicator of cytokinesis 10 [Source:HGNC Symbol;Acc:23479]	2	q36.2	-1	225629807	225907162	11065	1.8247	5.23908	9.38945e-10	1.12774e-08
ENSG00000164828	SUN1	Sad1 and UNC84 domain containing 1 [Source:HGNC Symbol;Acc:18587]	7	p22.3	1	855528	936072	11908	2.62799	3.28477	9.48272e-10	1.138e-08
ENSG00000134285	FKBP11	FK506 binding protein 11, 19 kDa [Source:HGNC Symbol;Acc:18624]	12	q13.12	-1	49315301	49320257	4957	2.79871	3.00577	9.6515e-10	1.1554e-08
ENSG00000103145	HCFC1R1	host cell factor C1 regulator 1 (XPO1 dependent) [Source:HGNC Symbol;Acc:21198]	16	p13.3	-1	3072621	3074287	1433	-1.44013	3.47014	9.70004e-10	1.16025e-08
ENSG00000237805			17	q12	1	34195971	34212867	662	-1.39552	4.79066	9.96004e-10	1.18939e-08
ENSG00000112096	SOD2	superoxide dismutase 2, mitochondrial [Source:HGNC Symbol;Acc:11180]	6	q25.3	-1	160090089	160183561	18985	-0.781072	9.99251	1.00037e-09	1.19363e-08
ENSG00000151148	UBE3B	ubiquitin protein ligase E3B [Source:HGNC Symbol;Acc:13478]	12	q24.11	1	109915207	109974507	12450	-1.1285	6.62242	1.00224e-09	1.19456e-08
ENSG00000089280	FUS	fused in sarcoma [Source:HGNC Symbol;Acc:4010]	16	p11.2	1	31191431	31203127	7218	1.72729	3.65264	1.00279e-09	1.19456e-08
ENSG00000005955	GGNBP2	gametogenetin binding protein 2 [Source:HGNC Symbol;Acc:19357]	17	q12	1	34900737	34946278	9729	1.49847	5.17706	1.00706e-09	1.19866e-08
ENSG00000105971	CAV2	caveolin 2 [Source:HGNC Symbol;Acc:1528]	7	q31.2	1	115927434	116148595	6640	-1.41553	5.6817	1.0082e-09	1.19903e-08
ENSG00000034510	TMSB10	thymosin beta 10 [Source:HGNC Symbol;Acc:11879]	2	p11.2	1	85132749	85133795	492	0.887461	8.58596	1.01941e-09	1.21039e-08
ENSG00000117533	VAMP4	vesicle-associated membrane protein 4 [Source:HGNC Symbol;Acc:12645]	1	q24.3	-1	171669300	171711387	5159	-1.02298	5.5736	1.04713e-09	1.24228e-08
ENSG00000149781	FERMT3	fermitin family member 3 [Source:HGNC Symbol;Acc:23151]	11	q13.1	1	63974150	63991354	3062	-1.07611	10.8998	1.0508e-09	1.24561e-08
ENSG00000168883	USP39	ubiquitin specific peptidase 39 [Source:HGNC Symbol;Acc:20071]	2	p11.2	1	85829979	85876403	3950	-0.930595	6.79492	1.05499e-09	1.24956e-08
ENSG00000165637	VDAC2	voltage-dependent anion channel 2 [Source:HGNC Symbol;Acc:12672]	10	q22.2	1	76969912	76991206	2827	-0.526709	6.9262	1.05881e-09	1.25307e-08
ENSG00000105287	PRKD2	protein kinase D2 [Source:HGNC Symbol;Acc:17293]	19	q13.32	-1	47177532	47220384	5446	2.17817	3.31961	1.0743e-09	1.26831e-08
ENSG00000173915	USMG5	up-regulated during skeletal muscle growth 5 homolog (mouse) [Source:HGNC Symbol;Acc:30889]	10	q24.33	-1	105148798	105156223	898	-0.66211	7.3843	1.08318e-09	1.27775e-08
ENSG00000064393	HIPK2	homeodomain interacting protein kinase 2 [Source:HGNC Symbol;Acc:14402]	7	q34	-1	139246316	139477577	15220	-0.896984	5.81099	1.09814e-09	1.29329e-08
ENSG00000149600	COMMD7	COMM domain containing 7 [Source:HGNC Symbol;Acc:16223]	20	q11.21	-1	31290493	31331803	2584	-0.71043	8.11638	1.09928e-09	1.29359e-08
ENSG00000142192	APP	amyloid beta (A4) precursor protein [Source:HGNC Symbol;Acc:620]	21	q21.3	-1	27252861	27543446	6349	-0.97293	6.42903	1.13029e-09	1.32686e-08
ENSG00000196923	PDLIM7	PDZ and LIM domain 7 (enigma) [Source:HGNC Symbol;Acc:22958]	5	q35.3	-1	176910395	176924607	4407	-0.968721	7.48185	1.13733e-09	1.33404e-08
ENSG00000143369	ECM1	extracellular matrix protein 1 [Source:HGNC Symbol;Acc:3153]	1	q21.3	1	150480538	150486265	3360	-1.89017	4.41641	1.14147e-09	1.33714e-08
ENSG00000205937	RNPS1	RNA binding protein S1, serine-rich domain [Source:HGNC Symbol;Acc:10080]	16	p13.3	-1	2303117	2318413	8582	1.30984	3.99418	1.15024e-09	1.34484e-08
ENSG00000130958	SLC35D2	solute carrier family 35 (UDP-GlcNAc/UDP-glucose transporter), member D2 [Source:HGNC Symbol;Acc:20799]	9	q22.32	-1	99082988	99145992	2203	-0.951358	6.18908	1.15229e-09	1.34616e-08
ENSG00000165475	CRYL1	crystallin, lambda 1 [Source:HGNC Symbol;Acc:18246]	13	q12.11	-1	20977806	21099996	1761	-0.811341	7.66744	1.1869e-09	1.38326e-08
ENSG00000070010	UFD1L	ubiquitin fusion degradation 1 like (yeast) [Source:HGNC Symbol;Acc:12520]	22	q11.21	-1	19437433	19466738	8736	-0.662962	7.4127	1.19294e-09	1.38918e-08
ENSG00000084234	APLP2	amyloid beta (A4) precursor-like protein 2 [Source:HGNC Symbol;Acc:598]	11	q24.3	1	129939732	130014699	7444	1.6481	5.56255	1.20324e-09	1.39893e-08
ENSG00000079263	SP140	SP140 nuclear body protein [Source:HGNC Symbol;Acc:17133]	2	q37.1	1	231067826	231223762	5829	2.82244	4.82113	1.21061e-09	1.40615e-08
ENSG00000215021	PHB2	prohibitin 2 [Source:HGNC Symbol;Acc:30306]	12	p13.31	-1	7074490	7079988	2502	1.54255	4.53256	1.21138e-09	1.40615e-08
ENSG00000234810			1	p32.3	1	56046710	56200675	4063	-1.09832	5.87031	1.21537e-09	1.40965e-08
ENSG00000124772	CPNE5	copine V [Source:HGNC Symbol;Acc:2318]	6	p21.2	-1	36708552	36807778	4067	-0.978381	7.08537	1.22975e-09	1.42519e-08
ENSG00000011105	TSPAN9	tetraspanin 9 [Source:HGNC Symbol;Acc:21640]	12	p13.33	1	3186521	3395730	5714	-1.11107	5.65745	1.23363e-09	1.42742e-08
ENSG00000150347	ARID5B	AT rich interactive domain 5B (MRF1-like) [Source:HGNC Symbol;Acc:17362]	10	q21.2	1	63661059	63856703	8164	2.03411	4.13645	1.29395e-09	1.49483e-08
ENSG00000002822	MAD1L1	MAD1 mitotic arrest deficient-like 1 (yeast) [Source:HGNC Symbol;Acc:6762]	7	p22.3	-1	1855429	2272878	6955	2.32682	3.16696	1.32599e-09	1.52939e-08
ENSG00000101132	PFDN4	prefoldin subunit 4 [Source:HGNC Symbol;Acc:8868]	20	q13.2	1	52824386	52844591	1975	1.9795	3.24292	1.33446e-09	1.53431e-08
ENSG00000138758	40787	septin 11 [Source:HGNC Symbol;Acc:25589]	4	q21.1	1	77870856	77961537	9787	-0.711387	8.4076	1.34617e-09	1.54655e-08
ENSG00000038427	VCAN	versican [Source:HGNC Symbol;Acc:2464]	5	q14.2	1	82767284	82878122	14831	3.22946	4.68748	1.37547e-09	1.57523e-08
ENSG00000071894	CPSF1	cleavage and polyadenylation specific factor 1, 160kDa [Source:HGNC Symbol;Acc:2324]	8	q24.3	-1	145618444	145634753	6096	2.76294	3.09864	1.41454e-09	1.61743e-08
ENSG00000147439	BIN3	bridging integrator 3 [Source:HGNC Symbol;Acc:1054]	8	p21.3	-1	22477931	22526661	5072	2.22656	3.09741	1.42055e-09	1.62302e-08
ENSG00000067167	TRAM1	translocation associated membrane protein 1 [Source:HGNC Symbol;Acc:20568]	8	q13.3	-1	71485677	71520622	3878	-0.748135	9.9208	1.45651e-09	1.6615e-08
ENSG00000135316	SYNCRIP	synaptotagmin binding, cytoplasmic RNA interacting protein [Source:HGNC Symbol;Acc:16918]	6	q14.3	-1	86318053	86353510	7655	1.61885	5.41768	1.5234e-09	1.73236e-08
ENSG00000221978	CCNL2	cyclin L2 [Source:HGNC Symbol;Acc:20570]	1	p36.33	-1	1321091	1334708	6835	2.48512	3.65843	1.6296e-09	1.84735e-08
ENSG00000224616			1	p21.2	-1	100729565	100731676	423	-1.0963	4.76248	1.64998e-09	1.86899e-08
ENSG00000090621	PABPC4	poly(A) binding protein, cytoplasmic 4 (inducible form) [Source:HGNC Symbol;Acc:8557]	1	p34.3	-1	40026488	40042462	6782	2.51632	3.95839	1.67128e-09	1.89017e-08
ENSG00000159374	M1AP	meiosis 1 associated protein [Source:HGNC Symbol;Acc:25183]	2	p13.1	-1	74785010	74875465	3000	-1.47463	3.28126	1.67296e-09	1.8906e-08
ENSG00000111145	ELK3	ELK3, ETS-domain protein (SRF accessory protein 2) [Source:HGNC Symbol;Acc:3325]	12	q23.1	1	96588160	96663613	4648	-0.968404	4.85796	1.84623e-09	2.07512e-08
ENSG00000196531	NACA	nascent polypeptide-associated complex alpha subunit [Source:HGNC Symbol;Acc:7629]	12	q13.3	-1	57106212	57125412	10008	0.863287	8.58364	1.86034e-09	2.08936e-08
ENSG00000017260	ATP2C1	ATPase, Ca++ transporting, type 2C, member 1 [Source:HGNC Symbol;Acc:13211]	3	q22.1	1	130569439	130735556	8533	-0.965945	7.69137	1.87071e-09	2.09777e-08
ENSG00000106537	TSPAN13	tetraspanin 13 [Source:HGNC Symbol;Acc:21643]	7	p21.1	1	16793160	16824161	2224	-1.6523	5.29678	1.89613e-09	2.12222e-08
ENSG00000057252	SOAT1	sterol O-acyltransferase 1 [Source:HGNC Symbol;Acc:11177]	1	q25.2	1	179262925	179327815	7033	2.92297	3.44278	1.8969e-09	2.12222e-08
ENSG00000136045	PWP1	PWP1 homolog (S. cerevisiae) [Source:HGNC Symbol;Acc:17015]	12	q23.3	1	108079509	108106944	2876	1.4273	4.8764	1.90607e-09	2.13084e-08
ENSG00000108799	EZH1	enhancer of zeste homolog 1 (Drosophila) [Source:HGNC Symbol;Acc:3526]	17	q21.2	-1	40852293	40897071	6992	2.47738	4.03462	1.91787e-09	2.14238e-08
ENSG00000203747	FCGR3A	Fc fragment of IgG, low affinity IIIa, receptor (CD16a) [Source:HGNC Symbol;Acc:3619]	1	q23.3	-1	161511549	161600917	2977	1.69864	3.80993	1.9339e-09	2.15863e-08
ENSG00000120699	EXOSC8	exosome component 8 [Source:HGNC Symbol;Acc:17035]	13	q13.3	1	37572953	37583750	3630	1.8552	5.12486	1.94399e-09	2.16823e-08
ENSG00000010327	STAB1	stabilin 1 [Source:HGNC Symbol;Acc:18628]	3	p21.1	1	52529354	52558511	10588	3.02955	3.43328	1.94595e-09	2.16875e-08
ENSG00000158164	TMSB15A	thymosin beta 15a [Source:HGNC Symbol;Acc:30744]	X	q22.1	-1	101768604	101771712	685	-1.28987	3.17862	1.99917e-09	2.22477e-08
ENSG00000143933	CALM2	calmodulin 2 (phosphorylase kinase, delta) [Source:HGNC Symbol;Acc:1445]	2	p21	-1	47387221	47403740	6466	-0.54588	9.84857	1.99928e-09	2.22477e-08
ENSG00000160201	U2AF1	U2 small nuclear RNA auxiliary factor 1 [Source:HGNC Symbol;Acc:12453]	21	q22.3	-1	44513066	44527697	11112	1.39356	4.44351	2.00487e-09	2.22762e-08
ENSG00000008517	IL32	interleukin 32 [Source:HGNC Symbol;Acc:16830]	16	p13.3	1	3115298	3131908	2924	1.37218	6.04745	2.0049e-09	2.22762e-08
ENSG00000005339	CREBBP	CREB binding protein [Source:HGNC Symbol;Acc:2348]	16	p13.3	-1	3775055	3930727	15068	1.96147	4.61418	2.02747e-09	2.25097e-08
ENSG00000051108	HERPUD1	homocysteine-inducible, endoplasmic reticulum stress-inducible, ubiquitin-like domain member 1 [Source:HGNC Symbol;Acc:13744]	16	q13	1	56965960	56977798	4178	2.0726	4.64022	2.03591e-09	2.25862e-08
ENSG00000175054	ATR	ataxia telangiectasia and Rad3 related [Source:HGNC Symbol;Acc:882]	3	q23	-1	142168077	142297668	12496	3.07922	3.86281	2.04366e-09	2.26549e-08
ENSG00000170515	PA2G4	proliferation-associated 2G4, 38kDa [Source:HGNC Symbol;Acc:8550]	12	q13.2	1	56498103	56507691	3795	1.44446	4.86672	2.06868e-09	2.28973e-08
ENSG00000152061	RABGAP1L	RAB GTPase activating protein 1-like [Source:HGNC Symbol;Acc:24663]	1	q25.1	1	174128548	174964445	13701	-0.892437	10.9092	2.07935e-09	2.29978e-08
ENSG00000143575	HAX1	HCLS1 associated protein X-1 [Source:HGNC Symbol;Acc:16915]	1	q21.3	1	154244987	154248351	2155	1.5499	4.55565	2.11016e-09	2.33209e-08
ENSG00000111679	PTPN6	protein tyrosine phosphatase, non-receptor type 6 [Source:HGNC Symbol;Acc:9658]	12	p13.31	1	7055631	7070479	5009	0.886132	7.64048	2.11903e-09	2.34011e-08
ENSG00000187800	PEAR1	platelet endothelial aggregation receptor 1 [Source:HGNC Symbol;Acc:33631]	1	q23.1	1	156863490	156886226	5530	-1.13437	6.24778	2.15411e-09	2.37704e-08
ENSG00000010270	STARD3NL	STARD3 N-terminal like [Source:HGNC Symbol;Acc:19169]	7	p14.1	1	38217824	38270272	4348	-0.998484	6.40733	2.1964e-09	2.42188e-08
ENSG00000187097	ENTPD5	ectonucleoside triphosphate diphosphohydrolase 5 [Source:HGNC Symbol;Acc:3367]	14	q24.3	-1	74424713	74486102	10379	-1.56723	5.22323	2.20496e-09	2.42947e-08
ENSG00000126456	IRF3	interferon regulatory factor 3 [Source:HGNC Symbol;Acc:6118]	19	q13.33	-1	50162826	50169132	3794	2.03092	3.41634	2.21838e-09	2.4424e-08
ENSG00000141101	NOB1	NIN1/RPN12 binding protein 1 homolog (S. cerevisiae) [Source:HGNC Symbol;Acc:29540]	16	q22.1	-1	69775770	69788843	2119	2.39433	3.47299	2.26607e-09	2.48925e-08
ENSG00000100345	MYH9	myosin, heavy chain 9, non-muscle [Source:HGNC Symbol;Acc:7579]	22	q12.3	-1	36677327	36784063	8959	-0.876029	10.7012	2.28944e-09	2.51302e-08
ENSG00000163564	PYHIN1	pyrin and HIN domain family, member 1 [Source:HGNC Symbol;Acc:28894]	1	q23.1	1	158900586	158946844	3479	2.13845	4.17067	2.29499e-09	2.51721e-08
ENSG00000108424	KPNB1	karyopherin (importin) beta 1 [Source:HGNC Symbol;Acc:6400]	17	q21.32	1	45726842	45762871	7678	1.39975	4.90441	2.31844e-09	2.54101e-08
ENSG00000115355	CCDC88A	coiled-coil domain containing 88A [Source:HGNC Symbol;Acc:25523]	2	p16.1	-1	55514978	55647057	14537	1.33228	4.95539	2.32214e-09	2.54124e-08
ENSG00000125744	RTN2	reticulon 2 [Source:HGNC Symbol;Acc:10468]	19	q13.32	-1	45988547	46000319	3238	-0.966063	4.97497	2.41528e-09	2.63919e-08
ENSG00000134297	PLEKHA8P1	pleckstrin homology domain containing, family A member 8 pseudogene 1 [Source:HGNC Symbol;Acc:30222]	12	q12	-1	45566847	45609824	2320	-0.910827	5.2135	2.46688e-09	2.69081e-08
ENSG00000085063	CD59	CD59 molecule, complement regulatory protein [Source:HGNC Symbol;Acc:1689]	11	p13	-1	33719807	33757991	4942	-1.37979	3.84584	2.46808e-09	2.69081e-08
ENSG00000129347	KRI1	KRI1 homolog (S. cerevisiae) [Source:HGNC Symbol;Acc:25769]	19	p13.2	-1	10663761	10676713	4260	2.35145	3.60412	2.55953e-09	2.78009e-08
ENSG00000174903	RAB1B	RAB1B, member RAS oncogene family [Source:HGNC Symbol;Acc:18370]	11	q13.2	1	66036004	66044963	2007	-1.12991	5.9416	2.5665e-09	2.78559e-08
ENSG00000183726	TMEM50A	transmembrane protein 50A [Source:HGNC Symbol;Acc:30590]	1	p36.11	1	25664408	25688852	3410	-0.787294	10.5669	2.60177e-09	2.82175e-08
ENSG00000213983	AP1G2	adaptor-related protein complex 1, gamma 2 subunit [Source:HGNC Symbol;Acc:556]	14	q11.2	-1	24028774	24037279	6897	1.79245	4.22424	2.6746e-09	2.89427e-08
ENSG00000242485	MRPL20	mitochondrial ribosomal protein L20 [Source:HGNC Symbol;Acc:14478]	1	p36.33	-1	1337288	1342693	2788	1.18191	4.11506	2.75172e-09	2.97329e-08
ENSG00000186517	ARHGAP30	Rho GTPase activating protein 30 [Source:HGNC Symbol;Acc:27414]	1	q23.3	-1	161016736	161039760	5064	2.09954	3.46684	2.81435e-09	3.03645e-08
ENSG00000132549	VPS13B	vacuolar protein sorting 13 homolog B (yeast) [Source:HGNC Symbol;Acc:2183]	8	q22.2	1	100025494	100889808	16716	1.47718	5.62411	2.86787e-09	3.09189e-08
ENSG00000101882	NKAP	NFKB activating protein [Source:HGNC Symbol;Acc:29873]	X	q24	-1	119059014	119077735	3515	1.96252	3.64396	2.90468e-09	3.12694e-08
ENSG00000163536	SERPINI1	serpin peptidase inhibitor, clade I (neuroserpin), member 1 [Source:HGNC Symbol;Acc:8943]	3	q26.1	1	167453031	167543356	2418	-1.64278	5.43718	2.93392e-09	3.15608e-08
ENSG00000005483	KMT2E	lysine (K)-specific methyltransferase 2E [Source:HGNC Symbol;Acc:18541]	7	q22.3	1	104654626	104754808	9227	0.699911	7.95471	2.95118e-09	3.1723e-08
ENSG00000124588	NQO2	NAD(P)H dehydrogenase, quinone 2 [Source:HGNC Symbol;Acc:7856]	6	p25.2	1	2988221	3019996	2451	-0.867397	6.17155	3.13283e-09	3.35021e-08
ENSG00000174720	LARP7	La ribonucleoprotein domain family, member 7 [Source:HGNC Symbol;Acc:24912]	4	q25	1	113558120	113578748	4083	1.30035	4.81563	3.18283e-09	3.39619e-08
ENSG00000213672	NCKIPSD	NCK interacting protein with SH3 domain [Source:HGNC Symbol;Acc:15486]	3	p21.31	-1	48701364	48723797	3635	-1.38113	5.76732	3.1961e-09	3.40784e-08
ENSG00000211450	C11orf31	chromosome 11 open reading frame 31 [Source:HGNC Symbol;Acc:18251]	11	q12.1	1	57508825	57510986	2162	1.19717	3.52095	3.21053e-09	3.42072e-08
ENSG00000143771	CNIH4	cornichon family AMPA receptor auxiliary protein 4 [Source:HGNC Symbol;Acc:25013]	1	q42.11	1	224544552	224567161	5098	1.70807	3.62701	3.23188e-09	3.44094e-08
ENSG00000034713	GABARAPL2	GABA(A) receptor-associated protein-like 2 [Source:HGNC Symbol;Acc:13291]	16	q23.1	1	75600249	75611779	3034	-0.695926	9.36031	3.23861e-09	3.44558e-08
ENSG00000139597	N4BP2L1	NEDD4 binding protein 2-like 1 [Source:HGNC Symbol;Acc:25037]	13	q13.1	-1	32974861	33002315	5638	-1.0677	5.22088	3.28747e-09	3.49501e-08
ENSG00000075151	EIF4G3	eukaryotic translation initiation factor 4 gamma, 3 [Source:HGNC Symbol;Acc:3298]	1	p36.12	-1	21132963	21503377	8353	-0.771746	8.37197	3.29782e-09	3.50345e-08
ENSG00000086200	IPO11	importin 11 [Source:HGNC Symbol;Acc:20628]	5	q12.1	1	61699799	61924409	7540	-1.34953	5.5222	3.32755e-09	3.52988e-08
ENSG00000167088	SNRPD1	small nuclear ribonucleoprotein D1 polypeptide 16kDa [Source:HGNC Symbol;Acc:11158]	18	q11.2	1	19192228	19210417	1841	1.47383	4.19685	3.33523e-09	3.53545e-08
ENSG00000114784	EIF1B	eukaryotic translation initiation factor 1B [Source:HGNC Symbol;Acc:30792]	3	p22.1	1	40351175	40353915	1912	-0.72161	7.38246	3.37872e-09	3.57372e-08
ENSG00000147677	EIF3H	eukaryotic translation initiation factor 3, subunit H [Source:HGNC Symbol;Acc:3273]	8	q24.11	-1	117654369	117779164	6431	1.02982	7.03781	3.38655e-09	3.5768e-08
ENSG00000092531	SNAP23	synaptosomal-associated protein, 23kDa [Source:HGNC Symbol;Acc:11131]	15	q15.1	1	42783431	42837547	5893	-0.922276	10.2133	3.44951e-09	3.64065e-08
ENSG00000079785	DDX1	DEAD (Asp-Glu-Ala-Asp) box helicase 1 [Source:HGNC Symbol;Acc:2734]	2	p24.3	1	15731302	15771235	3817	2.02484	5.23435	3.46484e-09	3.65418e-08
ENSG00000119705	SLIRP	SRA stem-loop interacting RNA binding protein [Source:HGNC Symbol;Acc:20495]	14	q24.3	1	78174414	78227447	2615	1.52396	4.31496	3.48785e-09	3.67577e-08
ENSG00000042980	ADAM28	ADAM metallopeptidase domain 28 [Source:HGNC Symbol;Acc:206]	8	p21.2	1	24151553	24216531	9351	3.22738	3.52299	3.50602e-09	3.69224e-08
ENSG00000143183	TMCO1	transmembrane and coiled-coil domains 1 [Source:HGNC Symbol;Acc:18188]	1	q24.1	-1	165696032	165796992	3082	1.93353	4.53391	3.52666e-09	3.7113e-08
ENSG00000158604	TMED4	transmembrane emp24 protein transport domain containing 4 [Source:HGNC Symbol;Acc:22301]	7	p13	-1	44617493	44621886	3769	-0.791777	5.38182	3.63106e-09	3.8184e-08
ENSG00000145936	KCNMB1	potassium large conductance calcium-activated channel, subfamily M, beta member 1 [Source:HGNC Symbol;Acc:6285]	5	q35.1	-1	169801675	169816681	6079	-1.53228	3.97691	3.66747e-09	3.85389e-08
ENSG00000085760	MTIF2	mitochondrial translational initiation factor 2 [Source:HGNC Symbol;Acc:7441]	2	p16.1	-1	55463731	55496483	3371	2.29508	3.76339	3.77416e-09	3.95742e-08
ENSG00000066926	FECH	ferrochelatase [Source:HGNC Symbol;Acc:3647]	18	q21.31	-1	55215515	55254004	4473	-1.64789	4.5944	3.92217e-09	4.10669e-08
ENSG00000154781	CCDC174	coiled-coil domain containing 174 [Source:HGNC Symbol;Acc:28033]	3	p25.1	1	14693271	14714166	3533	1.81125	4.40017	3.93392e-09	4.11603e-08
ENSG00000233276	GPX1	glutathione peroxidase 1 [Source:HGNC Symbol;Acc:4553]	3	p21.31	-1	49394609	49396033	1425	-0.925993	9.97688	3.96526e-09	4.14583e-08
ENSG00000115760	BIRC6	baculoviral IAP repeat containing 6 [Source:HGNC Symbol;Acc:13516]	2	p22.3	1	32582096	32843966	17723	1.18298	5.79845	4.06217e-09	4.24106e-08
ENSG00000196367	TRRAP	transformation/transcription domain-associated protein [Source:HGNC Symbol;Acc:12347]	7	q22.1	1	98475556	98610866	13218	2.12433	3.19206	4.06688e-09	4.24292e-08
ENSG00000104814	MAP4K1	mitogen-activated protein kinase kinase kinase kinase 1 [Source:HGNC Symbol;Acc:6863]	19	q13.2	-1	39078281	39109522	3953	2.37299	4.4935	4.19827e-09	4.37059e-08
ENSG00000006114	SYNRG	synergin, gamma [Source:HGNC Symbol;Acc:557]	17	q12	-1	35874900	35969544	14277	2.09743	3.63886	4.23353e-09	4.40414e-08
ENSG00000090520	DNAJB11	DnaJ (Hsp40) homolog, subfamily B, member 11 [Source:HGNC Symbol;Acc:14889]	3	q27.3	1	186285192	186315061	6040	2.66541	3.58668	4.27956e-09	4.44881e-08
ENSG00000116580	GON4L	gon-4-like (C. elegans) [Source:HGNC Symbol;Acc:25973]	1	q22	-1	155719508	155829191	11912	1.50126	3.95889	4.30899e-09	4.46666e-08
ENSG00000101294	HM13	histocompatibility (minor) 13 [Source:HGNC Symbol;Acc:16435]	20	q11.21	1	30102231	30157370	5701	2.54283	4.09789	4.4185e-09	4.57366e-08
ENSG00000186792	HYAL3	hyaluronoglucosaminidase 3 [Source:HGNC Symbol;Acc:5322]	3	p21.31	-1	50330262	50336899	2030	-1.99839	3.15041	4.42356e-09	4.57563e-08
ENSG00000244754	N4BP2L2	NEDD4 binding protein 2-like 2 [Source:HGNC Symbol;Acc:26916]	13	q13.1	-1	33006554	33112970	10306	1.00575	5.30204	4.51164e-09	4.6601e-08
ENSG00000167272	POP5	processing of precursor 5, ribonuclease P/MRP subunit (S. cerevisiae) [Source:HGNC Symbol;Acc:17689]	12	q24.31	-1	121016567	121019201	2173	2.35806	3.30894	4.5637e-09	4.70914e-08
ENSG00000187098	MITF	microphthalmia-associated transcription factor [Source:HGNC Symbol;Acc:7105]	3	p14.1	1	69788586	70017488	7222	-1.01297	6.7932	4.5656e-09	4.70914e-08
ENSG00000185236	RAB11B	RAB11B, member RAS oncogene family [Source:HGNC Symbol;Acc:9761]	19	p13.2	1	8454865	8469318	2470	-0.936716	5.57123	4.70704e-09	4.84471e-08
ENSG00000076944	STXBP2	syntaxin binding protein 2 [Source:HGNC Symbol;Acc:11445]	19	p13.2	1	7701767	7712759	5301	-0.740019	8.83144	4.89005e-09	5.02951e-08
ENSG00000153201	RANBP2	RAN binding protein 2 [Source:HGNC Symbol;Acc:9848]	2	q12.3	1	109335937	109402267	12302	2.0592	3.74509	4.99053e-09	5.12561e-08
ENSG00000023041	ZDHHC6	zinc finger, DHHC-type containing 6 [Source:HGNC Symbol;Acc:19160]	10	q25.2	-1	114190058	114206672	2404	2.97629	3.31829	5.06592e-09	5.19936e-08
ENSG00000167740	CYB5D2	cytochrome b5 domain containing 2 [Source:HGNC Symbol;Acc:28471]	17	p13.2	1	4046462	4090605	2182	-0.940839	5.41204	5.07037e-09	5.20026e-08
ENSG00000104998	IL27RA	interleukin 27 receptor, alpha [Source:HGNC Symbol;Acc:17290]	19	p13.12	1	14142560	14163743	2677	2.19044	3.6536	5.1563e-09	5.28466e-08
ENSG00000040531	CTNS	cystinosin, lysosomal cystine transporter [Source:HGNC Symbol;Acc:2518]	17	p13.2	1	3539762	3564836	3398	-1.18247	5.30628	5.20833e-09	5.33423e-08
ENSG00000113761	ZNF346	zinc finger protein 346 [Source:HGNC Symbol;Acc:16403]	5	q35.2	1	176449697	176508190	4686	-2.10408	3.82344	5.2507e-09	5.37383e-08
ENSG00000158856	DMTN	dematin actin binding protein [Source:HGNC Symbol;Acc:3382]	8	p21.3	1	21906506	21940038	4511	-0.935695	8.82437	5.26662e-09	5.38634e-08
ENSG00000166710	B2M	beta-2-microglobulin [Source:HGNC Symbol;Acc:914]	15	q21.1	1	45003675	45011075	3151	-0.768954	16.4204	5.56425e-09	5.67077e-08
ENSG00000068650	ATP11A	ATPase, class VI, type 11A [Source:HGNC Symbol;Acc:13552]	13	q34	1	113344643	113541482	12172	-1.39075	5.08598	5.74156e-09	5.83103e-08
ENSG00000124383	MPHOSPH10	M-phase phosphoprotein 10 (U3 small nucleolar ribonucleoprotein) [Source:HGNC Symbol;Acc:7213]	2	p13.3	1	71357444	71377231	4673	2.25531	4.27673	5.81892e-09	5.90135e-08
ENSG00000112290	WASF1	WAS protein family, member 1 [Source:HGNC Symbol;Acc:12732]	6	q21	-1	110421022	110501207	3260	-2.16466	4.43812	5.85642e-09	5.93111e-08
ENSG00000162704	ARPC5	actin related protein 2/3 complex, subunit 5, 16kDa [Source:HGNC Symbol;Acc:708]	1	q25.3	-1	183592401	183604892	5482	-0.634711	9.3706	5.98327e-09	6.05114e-08
ENSG00000164022	AIMP1	aminoacyl tRNA synthetase complex-interacting multifunctional protein 1 [Source:HGNC Symbol;Acc:10648]	4	q24	1	107236701	107270383	3328	1.24739	4.60153	6.02379e-09	6.08788e-08
ENSG00000234231			2	p11.2	1	88000503	88038766	2328	-1.07881	5.57905	6.07283e-09	6.12891e-08
ENSG00000126903	SLC10A3	solute carrier family 10, member 3 [Source:HGNC Symbol;Acc:22979]	X	q28	-1	153715645	153719016	2234	-1.04971	4.32137	6.24391e-09	6.28847e-08
ENSG00000141867	BRD4	bromodomain containing 4 [Source:HGNC Symbol;Acc:13575]	19	p13.12	-1	15347647	15443356	10766	1.3419	4.5655	6.52628e-09	6.55016e-08
ENSG00000090266	NDUFB2	NADH dehydrogenase (ubiquinone) 1 beta subcomplex, 2, 8kDa [Source:HGNC Symbol;Acc:7697]	7	q34	1	140390577	140422590	4447	1.24026	5.51522	6.76922e-09	6.76596e-08
ENSG00000136628	EPRS	glutamyl-prolyl-tRNA synthetase [Source:HGNC Symbol;Acc:3418]	1	q41	-1	220141943	220220000	5450	1.93081	5.453	6.98301e-09	6.97006e-08
ENSG00000108592	FTSJ3	FtsJ homolog 3 (E. coli) [Source:HGNC Symbol;Acc:17136]	17	q23.3	-1	61896793	61907372	5212	2.81173	3.70982	7.07462e-09	7.05666e-08
ENSG00000135070	ISCA1	iron-sulfur cluster assembly 1 [Source:HGNC Symbol;Acc:28660]	9	q21.33	-1	88879461	88897676	3273	-1.0002	4.40949	7.11738e-09	7.08957e-08
ENSG00000152404	CWF19L2	CWF19-like 2, cell cycle control (S. pombe) [Source:HGNC Symbol;Acc:26508]	11	q22.3	-1	107197071	107328572	3583	1.93998	5.09307	7.21267e-09	7.17465e-08
ENSG00000109332	UBE2D3	ubiquitin-conjugating enzyme E2D 3 [Source:HGNC Symbol;Acc:12476]	4	q24	-1	103715540	103790053	10069	-0.514768	7.5675	7.24432e-09	7.20121e-08
ENSG00000122545	39326	septin 7 [Source:HGNC Symbol;Acc:1717]	7	p14.2	1	35840542	35944917	8547	-0.600832	11.6401	7.38836e-09	7.32935e-08
ENSG00000110455	ACCS	1-aminocyclopropane-1-carboxylate synthase homolog (Arabidopsis)(non-functional) [Source:HGNC Symbol;Acc:23989]	11	p11.2	1	44087475	44105772	5826	-1.0528	5.68984	7.47968e-09	7.40982e-08
ENSG00000124177	CHD6	chromodomain helicase DNA binding protein 6 [Source:HGNC Symbol;Acc:19057]	20	q12	-1	40030741	40247133	14119	1.10016	3.96982	7.51347e-09	7.43823e-08
ENSG00000167658	EEF2	eukaryotic translation elongation factor 2 [Source:HGNC Symbol;Acc:3214]	19	p13.3	-1	3976054	3985467	4027	0.952382	6.91354	7.53177e-09	7.45128e-08
ENSG00000095794	CREM	cAMP responsive element modulator [Source:HGNC Symbol;Acc:2352]	10	p11.21	1	35415719	35501886	5695	-0.894694	5.42081	7.68154e-09	7.59427e-08
ENSG00000170345	FOS	FBJ murine osteosarcoma viral oncogene homolog [Source:HGNC Symbol;Acc:3796]	14	q24.3	1	75745477	75748933	3238	3.05211	3.93721	7.79053e-09	7.69679e-08
ENSG00000230989	HSBP1	heat shock factor binding protein 1 [Source:HGNC Symbol;Acc:5203]	16	q23.3	1	83841448	83853342	8157	-0.976027	8.25266	7.90156e-09	7.79589e-08
ENSG00000100266	PACSIN2	protein kinase C and casein kinase substrate in neurons 2 [Source:HGNC Symbol;Acc:8571]	22	q13.2	-1	43231418	43411151	4545	-0.773965	6.28098	7.91973e-09	7.80851e-08
ENSG00000115641	FHL2	four and a half LIM domains 2 [Source:HGNC Symbol;Acc:3703]	2	q12.2	-1	105974169	106054970	6626	-1.20817	5.96598	7.96267e-09	7.84552e-08
ENSG00000170323	FABP4	fatty acid binding protein 4, adipocyte [Source:HGNC Symbol;Acc:3559]	8	q21.13	-1	82390654	82395498	1396	-2.47502	3.58306	8.00323e-09	7.88014e-08
ENSG00000124193	SRSF6	serine/arginine-rich splicing factor 6 [Source:HGNC Symbol;Acc:10788]	20	q13.11	1	42086568	42092245	3951	-0.877728	6.70784	8.02321e-09	7.89447e-08
ENSG00000110852	CLEC2B	C-type lectin domain family 2, member B [Source:HGNC Symbol;Acc:2053]	12	p13.31	-1	10005583	10022735	2638	1.69899	5.21629	8.0654e-09	7.93061e-08
ENSG00000115307	AUP1	ancient ubiquitous protein 1 [Source:HGNC Symbol;Acc:891]	2	p13.1	-1	74753772	74757066	2634	1.0836	6.05065	8.17595e-09	8.03388e-08
ENSG00000157045	NTAN1	N-terminal asparagine amidase [Source:HGNC Symbol;Acc:29909]	16	p13.11	-1	15131710	15149921	3525	-0.872818	6.66661	8.23559e-09	8.08701e-08
ENSG00000130066	SAT1	spermidine/spermine N1-acetyltransferase 1 [Source:HGNC Symbol;Acc:10540]	X	p22.11	1	23801290	23804343	2498	-0.664484	11.6245	8.28946e-09	8.13442e-08
ENSG00000146247	PHIP	pleckstrin homology domain interacting protein [Source:HGNC Symbol;Acc:15673]	6	q14.1	-1	79645584	79787953	13252	1.327	6.27284	8.41963e-09	8.25657e-08
ENSG00000105926	MPP6	membrane protein, palmitoylated 6 (MAGUK p55 subfamily member 6) [Source:HGNC Symbol;Acc:18167]	7	p15.3	1	24612887	24733812	9369	-1.01628	5.40894	8.764e-09	8.55388e-08
ENSG00000119632	IFI27L2	interferon, alpha-inducible protein 27-like 2 [Source:HGNC Symbol;Acc:19753]	14	q32.12	-1	94594116	94596590	1662	-0.810175	6.39663	8.88262e-09	8.65222e-08
ENSG00000175203	DCTN2	dynactin 2 (p50) [Source:HGNC Symbol;Acc:2712]	12	q13.3	-1	57923885	57941114	4239	-0.67865	7.73895	8.99498e-09	8.7558e-08
ENSG00000157600	TMEM164	transmembrane protein 164 [Source:HGNC Symbol;Acc:26217]	X	q23	1	109245859	109425962	6583	-1.2642	4.40447	9.09277e-09	8.84506e-08
ENSG00000223298	RNY3P8	RNA, Ro-associated Y3 pseudogene 8 [Source:HGNC Symbol;Acc:42492]	13	q32.1	-1	95963084	95963209	126	-1.64507	3.25629	9.25316e-09	8.97704e-08
ENSG00000196504	PRPF40A	PRP40 pre-mRNA processing factor 40 homolog A (S. cerevisiae) [Source:HGNC Symbol;Acc:16463]	2	q23.3	-1	153508107	153574511	9536	1.1884	6.80178	9.2754e-09	8.99262e-08
ENSG00000125755	SYMPK	symplekin [Source:HGNC Symbol;Acc:22935]	19	q13.32	-1	46318668	46366548	10628	1.33414	3.0562	9.45787e-09	9.13905e-08
ENSG00000214941	ZSWIM7	zinc finger, SWIM-type containing 7 [Source:HGNC Symbol;Acc:26993]	17	p12	-1	15879874	15903031	2559	-0.798825	6.30808	9.48768e-09	9.14353e-08
ENSG00000123405	NFE2	nuclear factor, erythroid 2 [Source:HGNC Symbol;Acc:7780]	12	q13.13	-1	54685895	54694905	2469	-0.723334	7.62985	9.76434e-09	9.38526e-08
ENSG00000127922	SHFM1	split hand/foot malformation (ectrodactyly) type 1 [Source:HGNC Symbol;Acc:10845]	7	q21.3	-1	96110938	96339203	7608	0.8573	5.10504	9.79457e-09	9.40809e-08
ENSG00000156467	UQCRB	ubiquinol-cytochrome c reductase binding protein [Source:HGNC Symbol;Acc:12582]	8	q22.1	-1	97238148	97247862	9715	0.712904	6.5671	9.88939e-09	9.4929e-08
ENSG00000225936			10	q25.3	-1	118999111	119001434	744	-0.911124	4.87339	1.02943e-08	9.86207e-08
ENSG00000105202	FBL	fibrillarin [Source:HGNC Symbol;Acc:3599]	19	q13.2	-1	40325098	40337054	2173	2.0005	4.40562	1.03112e-08	9.87169e-08
ENSG00000150991	UBC	ubiquitin C [Source:HGNC Symbol;Acc:12468]	12	q24.31	-1	125396150	125401914	3898	-0.780625	7.38462	1.0675e-08	1.01864e-07
ENSG00000164190	NIPBL	Nipped-B homolog (Drosophila) [Source:HGNC Symbol;Acc:28862]	5	p13.2	1	36876861	37066515	12529	1.24537	5.87776	1.09735e-08	1.04507e-07
ENSG00000108622	ICAM2	intercellular adhesion molecule 2 [Source:HGNC Symbol;Acc:5345]	17	q23.3	-1	62079954	62097994	3243	-0.657453	6.0985	1.11513e-08	1.05992e-07
ENSG00000138443	ABI2	abl-interactor 2 [Source:HGNC Symbol;Acc:24011]	2	q33.2	1	204192942	204312446	23220	-0.94004	5.56079	1.13315e-08	1.07564e-07
ENSG00000205336	GPR56	G protein-coupled receptor 56 [Source:HGNC Symbol;Acc:4512]	16	q21	1	57644564	57698944	8319	2.42037	3.20456	1.15079e-08	1.09167e-07
ENSG00000182551	ADI1	acireductone dioxygenase 1 [Source:HGNC Symbol;Acc:30576]	2	p25.3	-1	3501132	3523507	5560	-1.12032	6.7797	1.17521e-08	1.11411e-07
ENSG00000083535	PIBF1	progesterone immunomodulatory binding factor 1 [Source:HGNC Symbol;Acc:23352]	13	q22.1	1	73356197	73590591	3669	2.06864	4.13222	1.19751e-08	1.13451e-07
ENSG00000114867	EIF4G1	eukaryotic translation initiation factor 4 gamma, 1 [Source:HGNC Symbol;Acc:3296]	3	q27.1	1	184032283	184053146	8257	1.09078	4.527	1.20036e-08	1.13648e-07
ENSG00000069667	RORA	RAR-related orphan receptor A [Source:HGNC Symbol;Acc:10258]	15	q22.2	-1	60780483	61521518	17033	3.03563	3.33762	1.23178e-08	1.1647e-07
ENSG00000119285	HEATR1	HEAT repeat containing 1 [Source:HGNC Symbol;Acc:25517]	1	q43	-1	236712305	236767804	9049	2.66331	3.53682	1.26075e-08	1.18823e-07
ENSG00000089063	TMEM230	transmembrane protein 230 [Source:HGNC Symbol;Acc:15876]	20	p13	-1	5080486	5093749	2038	-0.747089	5.52466	1.26518e-08	1.19163e-07
ENSG00000130726	TRIM28	tripartite motif containing 28 [Source:HGNC Symbol;Acc:16384]	19	q13.43	1	59055458	59062089	4034	1.86226	4.12372	1.27199e-08	1.19727e-07
ENSG00000165244	ZNF367	zinc finger protein 367 [Source:HGNC Symbol;Acc:18320]	9	q22.32	-1	99148223	99180611	3646	-1.17058	3.56975	1.27346e-08	1.19787e-07
ENSG00000172115	CYCS	cytochrome c, somatic [Source:HGNC Symbol;Acc:19986]	7	p15.3	-1	25159710	25164980	4457	-0.693303	6.18894	1.27562e-08	1.19913e-07
ENSG00000126749	EMG1	EMG1 N1-specific pseudouridine methyltransferase [Source:HGNC Symbol;Acc:16912]	12	p13.31	1	7072408	7105520	3223	2.12637	3.80069	1.2765e-08	1.19918e-07
ENSG00000107581	EIF3A	eukaryotic translation initiation factor 3, subunit A [Source:HGNC Symbol;Acc:3271]	10	q26.11	-1	120794356	120840316	6048	1.23209	6.01443	1.29161e-08	1.21259e-07
ENSG00000113460	BRIX1	BRX1, biogenesis of ribosomes, homolog (S. cerevisiae) [Source:HGNC Symbol;Acc:24170]	5	p13.2	1	34915481	34926101	5011	1.91052	4.42564	1.3096e-08	1.2271e-07
ENSG00000167460	TPM4	tropomyosin 4 [Source:HGNC Symbol;Acc:12013]	19	p13.12	1	16177831	16213813	7412	-0.922567	10.4196	1.34264e-08	1.25564e-07
ENSG00000112282	MED23	mediator complex subunit 23 [Source:HGNC Symbol;Acc:2372]	6	q23.2	-1	131895106	131949369	7448	2.95138	3.45866	1.34671e-08	1.25782e-07
ENSG00000131711	MAP1B	microtubule-associated protein 1B [Source:HGNC Symbol;Acc:6836]	5	q13.2	1	71403061	71505395	12628	-1.75358	5.00115	1.36498e-08	1.27325e-07
ENSG00000083312	TNPO1	transportin 1 [Source:HGNC Symbol;Acc:6401]	5	q13.2	1	72112139	72212560	11977	-1.08306	6.93197	1.37405e-08	1.28089e-07
ENSG00000132153	DHX30	DEAH (Asp-Glu-Ala-His) box helicase 30 [Source:HGNC Symbol;Acc:16716]	3	p21.31	1	47844399	47891685	7735	1.74227	3.38911	1.3834e-08	1.28796e-07
ENSG00000106615	RHEB	Ras homolog enriched in brain [Source:HGNC Symbol;Acc:10011]	7	q36.1	-1	151163098	151217206	3535	-0.773377	7.0711	1.39725e-08	1.29884e-07
ENSG00000180354	MTURN	maturin, neural progenitor differentiation regulator homolog (Xenopus) [Source:HGNC Symbol;Acc:25457]	7	p14.3	1	30174426	30202378	6532	-0.795956	6.58415	1.39778e-08	1.29884e-07
ENSG00000164181	ELOVL7	ELOVL fatty acid elongase 7 [Source:HGNC Symbol;Acc:26292]	5	q12.1	-1	60047618	60140216	4586	-0.706299	8.92164	1.40251e-08	1.30241e-07
ENSG00000127314	RAP1B	RAP1B, member of RAS oncogene family [Source:HGNC Symbol;Acc:9857]	12	q15	1	69004619	69054372	5633	-0.700749	10.0441	1.40737e-08	1.30609e-07
ENSG00000137801	THBS1	thrombospondin 1 [Source:HGNC Symbol;Acc:11785]	15	q14	1	39873280	39891667	10870	-0.795888	9.64588	1.41093e-08	1.30856e-07
ENSG00000105404	RABAC1	Rab acceptor 1 (prenylated) [Source:HGNC Symbol;Acc:9794]	19	q13.2	-1	42460833	42463542	1999	-0.80306	8.1551	1.42481e-08	1.3189e-07
ENSG00000167792	NDUFV1	NADH dehydrogenase (ubiquinone) flavoprotein 1, 51kDa [Source:HGNC Symbol;Acc:7716]	11	q13.2	1	67374323	67380006	4154	1.91537	4.45229	1.43751e-08	1.32981e-07
ENSG00000135250	SRPK2	SRSF protein kinase 2 [Source:HGNC Symbol;Acc:11306]	7	q22.3	-1	104751151	105039755	6341	1.31264	5.2677	1.46225e-08	1.35012e-07
ENSG00000234585	CCT6P3	chaperonin containing TCP1, subunit 6 (zeta) pseudogene 3 [Source:HGNC Symbol;Acc:35137]	7	q11.21	1	64498732	64535091	3920	-1.00881	5.6512	1.49627e-08	1.37978e-07
ENSG00000143622	RIT1	Ras-like without CAAX 1 [Source:HGNC Symbol;Acc:10023]	1	q22	-1	155867599	155881195	3919	-0.691266	7.50547	1.51377e-08	1.39503e-07
ENSG00000100979	PLTP	phospholipid transfer protein [Source:HGNC Symbol;Acc:9093]	20	q13.12	-1	44527399	44540794	2402	-1.16395	5.08061	1.51541e-08	1.39566e-07
ENSG00000157978	LDLRAP1	low density lipoprotein receptor adaptor protein 1 [Source:HGNC Symbol;Acc:18640]	1	p36.11	1	25870071	25895377	5397	-0.957291	7.29367	1.52397e-08	1.40265e-07
ENSG00000196611	MMP1	matrix metallopeptidase 1 (interstitial collagenase) [Source:HGNC Symbol;Acc:7155]	11	q22.2	-1	102660651	102668891	1970	-2.28739	4.59248	1.52841e-08	1.40585e-07
ENSG00000139323	POC1B	POC1 centriolar protein B [Source:HGNC Symbol;Acc:30836]	12	q21.33	-1	89813495	89919801	8746	-0.75659	7.70129	1.53493e-08	1.41095e-07
ENSG00000204560	DHX16	DEAH (Asp-Glu-Ala-His) box polypeptide 16 [Source:HGNC Symbol;Acc:2739]	6	p21.33	-1	30620896	30640814	4008	2.71734	3.10647	1.54883e-08	1.42193e-07
ENSG00000128245	YWHAH	tyrosine 3-monooxygenase/tryptophan 5-monooxygenase activation protein, eta [Source:HGNC Symbol;Acc:12853]	22	q12.3	1	32340447	32353590	2453	-0.866741	6.06719	1.5546e-08	1.42633e-07
ENSG00000096401	CDC5L	cell division cycle 5-like [Source:HGNC Symbol;Acc:1743]	6	p21.1	1	44355262	44418163	6423	0.869068	5.91635	1.58869e-08	1.45668e-07
ENSG00000140368	PSTPIP1	proline-serine-threonine phosphatase interacting protein 1 [Source:HGNC Symbol;Acc:9580]	15	q24.3	1	77285700	77329673	4468	2.54834	3.74819	1.59191e-08	1.45872e-07
ENSG00000069020	MAST4	microtubule associated serine/threonine kinase family member 4 [Source:HGNC Symbol;Acc:19037]	5	q12.3	1	65892176	66465423	14697	-0.898961	5.79751	1.61602e-08	1.47823e-07
ENSG00000136156	ITM2B	integral membrane protein 2B [Source:HGNC Symbol;Acc:6174]	13	q14.2	1	48807294	48837063	2534	-0.851583	10.7887	1.61626e-08	1.47823e-07
ENSG00000172590	MRPL52	mitochondrial ribosomal protein L52 [Source:HGNC Symbol;Acc:16655]	14	q11.2	1	23299088	23304246	3213	1.70841	3.24941	1.66673e-08	1.52343e-07
ENSG00000138385	SSB	Sjogren syndrome antigen B (autoantigen La) [Source:HGNC Symbol;Acc:11316]	2	q31.1	1	170648443	170668574	5113	0.925019	6.28783	1.6826e-08	1.53697e-07
ENSG00000065548	ZC3H15	zinc finger CCCH-type containing 15 [Source:HGNC Symbol;Acc:29528]	2	q32.1	1	187350883	187374090	3125	0.960144	5.21399	1.73034e-08	1.5776e-07
ENSG00000143977	SNRPG	small nuclear ribonucleoprotein polypeptide G [Source:HGNC Symbol;Acc:11163]	2	p13.3	-1	70508494	70520903	1795	1.17197	4.56589	1.74886e-08	1.5915e-07
ENSG00000086232	EIF2AK1	eukaryotic translation initiation factor 2-alpha kinase 1 [Source:HGNC Symbol;Acc:24921]	7	p22.1	-1	6061881	6098861	5544	-0.973536	10.1189	1.75791e-08	1.59673e-07
ENSG00000120860	CCDC53	coiled-coil domain containing 53 [Source:HGNC Symbol;Acc:24256]	12	q23.2	-1	102406705	102455927	2593	-0.616613	7.75153	1.76623e-08	1.60329e-07
ENSG00000161011	SQSTM1	sequestosome 1 [Source:HGNC Symbol;Acc:11280]	5	q35.3	1	179233388	179265078	7664	-0.773196	8.26695	1.80255e-08	1.63422e-07
ENSG00000152291	TGOLN2	trans-golgi network protein 2 [Source:HGNC Symbol;Acc:15450]	2	p11.2	-1	85545147	85555548	7077	-0.802189	5.84143	1.80681e-08	1.63706e-07
ENSG00000011638	TMEM159	transmembrane protein 159 [Source:HGNC Symbol;Acc:30136]	16	p12.3	1	21169698	21191937	2558	-1.17572	5.12189	1.83323e-08	1.65996e-07
ENSG00000117133	RPF1	ribosome production factor 1 homolog (S. cerevisiae) [Source:HGNC Symbol;Acc:30350]	1	p22.3	1	84944942	84963473	1728	2.0045	4.46834	1.83655e-08	1.66183e-07
ENSG00000135404	CD63	CD63 molecule [Source:HGNC Symbol;Acc:1692]	12	q13.2	-1	56119107	56123491	2630	-0.589758	8.96808	1.83758e-08	1.66183e-07
ENSG00000187667	WHAMMP3	WAS protein homolog associated with actin, golgi membranes and microtubules pseudogene 3 [Source:HGNC Symbol;Acc:27892]	15	q11.2	-1	23187728	23208737	6424	-0.746871	8.34977	1.90541e-08	1.71782e-07
ENSG00000205309	NT5M	5',3'-nucleotidase, mitochondrial [Source:HGNC Symbol;Acc:15769]	17	p11.2	1	17206649	17250977	1961	-0.831488	5.81529	1.91104e-08	1.72183e-07
ENSG00000114062	UBE3A	ubiquitin protein ligase E3A [Source:HGNC Symbol;Acc:12496]	15	q11.2	-1	25582381	25684128	5812	1.76784	3.7038	1.91648e-08	1.72567e-07
ENSG00000132475	H3F3B	H3 histone, family 3B (H3.3B) [Source:HGNC Symbol;Acc:4765]	17	q25.1	-1	73772515	73781974	6134	0.617252	9.02716	1.93308e-08	1.73738e-07
ENSG00000115446	UNC50	unc-50 homolog (C. elegans) [Source:HGNC Symbol;Acc:16046]	2	q11.2	1	99225042	99234978	2230	2.54069	3.0825	1.94609e-08	1.74692e-07
ENSG00000106028	SSBP1	single-stranded DNA binding protein 1, mitochondrial [Source:HGNC Symbol;Acc:11317]	7	q34	1	141438121	141487722	4961	1.24797	5.39191	1.96105e-08	1.75925e-07
ENSG00000091164	TXNL1	thioredoxin-like 1 [Source:HGNC Symbol;Acc:12436]	18	q21.31	-1	54264439	54318831	11298	-0.68627	7.15153	1.96617e-08	1.76276e-07
ENSG00000247271	ZBED5-AS1	ZBED5 antisense RNA 1 [Source:HGNC Symbol;Acc:48646]	11	p15.3	1	10879806	10928349	1995	-0.853237	5.61511	1.97915e-08	1.77221e-07
ENSG00000133606	MKRN1	makorin ring finger protein 1 [Source:HGNC Symbol;Acc:7112]	7	q34	-1	140152840	140179369	5869	-0.780092	8.01488	1.98795e-08	1.77899e-07
ENSG00000072864	NDE1	nudE neurodevelopment protein 1 [Source:HGNC Symbol;Acc:17619]	16	p13.11	1	15737124	15820210	8035	1.45524	3.50213	2.0279e-08	1.81251e-07
ENSG00000101608	MYL12A	myosin, light chain 12A, regulatory, non-sarcomeric [Source:HGNC Symbol;Acc:16701]	18	p11.31	1	3247479	3256234	3245	-0.704698	11.528	2.0469e-08	1.82725e-07
ENSG00000154451	GBP5	guanylate binding protein 5 [Source:HGNC Symbol;Acc:19895]	1	p22.2	-1	89724633	89738544	8200	1.90949	4.66146	2.05815e-08	1.83616e-07
ENSG00000164252	AGGF1	angiogenic factor with G patch and FHA domains 1 [Source:HGNC Symbol;Acc:24684]	5	q13.3	1	76325076	76361059	5051	1.66324	3.37857	2.08135e-08	1.85459e-07
ENSG00000143321	HDGF	hepatoma-derived growth factor [Source:HGNC Symbol;Acc:4856]	1	q23.1	-1	156711899	156736717	3790	-1.04761	6.26051	2.09816e-08	1.86842e-07
ENSG00000131876	SNRPA1	small nuclear ribonucleoprotein polypeptide A' [Source:HGNC Symbol;Acc:11152]	15	q26.3	-1	101821715	101835487	3669	2.1606	4.24042	2.1889e-08	1.94326e-07
ENSG00000033627	ATP6V0A1	ATPase, H+ transporting, lysosomal V0 subunit a1 [Source:HGNC Symbol;Acc:865]	17	q21.2	1	40610862	40674629	10968	-1.12927	5.55458	2.19287e-08	1.9456e-07
ENSG00000127838	PNKD	paroxysmal nonkinesigenic dyskinesia [Source:HGNC Symbol;Acc:9153]	2	q35	1	219135115	219211516	5184	-0.894704	6.01892	2.22367e-08	1.97173e-07
ENSG00000150316	CWC15	CWC15 spliceosome-associated protein homolog (S. cerevisiae) [Source:HGNC Symbol;Acc:26939]	11	q21	-1	94695787	94706776	2989	1.32844	5.41241	2.23766e-08	1.98292e-07
ENSG00000127252	HRASLS	HRAS-like suppressor [Source:HGNC Symbol;Acc:14922]	3	q29	1	192958914	192995527	1169	-1.05385	5.82725	2.25252e-08	1.99487e-07
ENSG00000159593	NAE1	NEDD8 activating enzyme E1 subunit 1 [Source:HGNC Symbol;Acc:621]	16	q22.1	-1	66836778	66907159	4810	-0.577121	7.40791	2.27898e-08	2.01585e-07
ENSG00000178980	SEPW1	selenoprotein W, 1 [Source:HGNC Symbol;Acc:10752]	19	q13.33	1	48281829	48287943	5261	-0.725401	7.46465	2.28462e-08	2.01961e-07
ENSG00000175463	TBC1D10C	TBC1 domain family, member 10C [Source:HGNC Symbol;Acc:24702]	11	q13.2	1	67171386	67177560	5010	2.605	3.14586	2.34846e-08	2.07226e-07
ENSG00000134779	TPGS2	tubulin polyglutamylase complex subunit 2 [Source:HGNC Symbol;Acc:24561]	18	q12.2	-1	34359987	34409158	8082	-0.789245	6.33146	2.3577e-08	2.07915e-07
ENSG00000265148	BZRAP1-AS1	BZRAP1 antisense RNA 1 [Source:HGNC Symbol;Acc:44148]	17	q22	1	56402811	56493127	3601	-1.04681	4.47033	2.36781e-08	2.0868e-07
ENSG00000108839	ALOX12	arachidonate 12-lipoxygenase [Source:HGNC Symbol;Acc:429]	17	p13.1	1	6899384	6914055	2616	-0.829499	8.07438	2.37682e-08	2.09221e-07
ENSG00000128609	NDUFA5	NADH dehydrogenase (ubiquinone) 1 alpha subcomplex, 5 [Source:HGNC Symbol;Acc:7688]	7	q31.32	-1	123177051	123198309	9851	-0.774916	8.03352	2.4474e-08	2.15303e-07
ENSG00000113649	TCERG1	transcription elongation regulator 1 [Source:HGNC Symbol;Acc:15630]	5	q32	1	145826874	145891524	8714	2.27418	3.87193	2.47686e-08	2.17763e-07
ENSG00000105701	FKBP8	FK506 binding protein 8, 38kDa [Source:HGNC Symbol;Acc:3724]	19	p13.11	-1	18642561	18654887	2902	-0.925031	7.3573	2.50659e-08	2.19846e-07
ENSG00000143353	LYPLAL1	lysophospholipase-like 1 [Source:HGNC Symbol;Acc:20440]	1	q41	1	219347186	219386207	2966	-0.638072	8.21851	2.5848e-08	2.26568e-07
ENSG00000068308	OTUD5	OTU domain containing 5 [Source:HGNC Symbol;Acc:25402]	X	p11.23	-1	48779305	48815648	3329	-0.928053	5.78498	2.61293e-08	2.28757e-07
ENSG00000078124	ACER3	alkaline ceramidase 3 [Source:HGNC Symbol;Acc:16066]	11	q13.5	1	76571911	76737841	8442	-1.23404	5.98432	2.61651e-08	2.28933e-07
ENSG00000139641	ESYT1	extended synaptotagmin-like protein 1 [Source:HGNC Symbol;Acc:29534]	12	q13.2	1	56512034	56538455	5493	2.2778	4.99769	2.62134e-08	2.29218e-07
ENSG00000065000	AP3D1	adaptor-related protein complex 3, delta 1 subunit [Source:HGNC Symbol;Acc:568]	19	p13.3	-1	2100988	2164464	8618	1.99572	3.65482	2.64224e-08	2.30906e-07
ENSG00000102897	LYRM1	LYR motif containing 1 [Source:HGNC Symbol;Acc:25074]	16	p12.3	1	20911190	20936328	3593	-0.819981	5.12366	2.6778e-08	2.33592e-07
ENSG00000163956	LRPAP1	low density lipoprotein receptor-related protein associated protein 1 [Source:HGNC Symbol;Acc:6701]	4	p16.3	-1	3508103	3534286	8724	1.68758	4.76253	2.68523e-08	2.341e-07
ENSG00000198130	HIBCH	3-hydroxyisobutyryl-CoA hydrolase [Source:HGNC Symbol;Acc:4908]	2	q32.2	-1	191054461	191208919	7438	1.94607	3.92451	2.75084e-08	2.39532e-07
ENSG00000197249	SERPINA1	serpin peptidase inhibitor, clade A (alpha-1 antiproteinase, antitrypsin), member 1 [Source:HGNC Symbol;Acc:8941]	14	q32.13	-1	94843084	94857030	4902	1.70801	5.82157	2.87599e-08	2.4998e-07
ENSG00000155984	TMEM185A	transmembrane protein 185A [Source:HGNC Symbol;Acc:17125]	X	q28	-1	148678216	148713568	5133	-1.17752	5.90697	2.87848e-08	2.50048e-07
ENSG00000138964	PARVG	parvin, gamma [Source:HGNC Symbol;Acc:14654]	22	q13.31	1	44568836	44615413	8677	1.48736	5.74617	2.89621e-08	2.51437e-07
ENSG00000114023	FAM162A	family with sequence similarity 162, member A [Source:HGNC Symbol;Acc:17865]	3	q21.1	1	122103023	122131181	3793	1.38548	4.18707	2.93377e-08	2.54546e-07
ENSG00000168701	TMEM208	transmembrane protein 208 [Source:HGNC Symbol;Acc:25015]	16	q22.1	1	67261006	67263181	1787	2.24949	3.12643	2.95882e-08	2.56407e-07
ENSG00000225528			22	q13.1	1	40356401	40360687	1287	-1.08368	3.62501	3.05904e-08	2.64625e-07
ENSG00000101236	RNF24	ring finger protein 24 [Source:HGNC Symbol;Acc:13779]	20	p13	-1	3907956	3996229	7668	-0.909053	5.97286	3.11859e-08	2.69616e-07
ENSG00000184900	SUMO3	small ubiquitin-like modifier 3 [Source:HGNC Symbol;Acc:11124]	21	q22.3	-1	46225532	46238694	2732	-0.73166	6.89738	3.16872e-08	2.73787e-07
ENSG00000166171	DPCD	deleted in primary ciliary dyskinesia homolog (mouse) [Source:HGNC Symbol;Acc:24542]	10	q24.32	1	103330317	103369425	2670	-0.829779	5.83396	3.24862e-08	2.80191e-07
ENSG00000138381	ASNSD1	asparagine synthetase domain containing 1 [Source:HGNC Symbol;Acc:24910]	2	q32.2	1	190526111	190535557	2504	1.74129	3.24433	3.2562e-08	2.80679e-07
ENSG00000166091	CMTM5	CKLF-like MARVEL transmembrane domain containing 5 [Source:HGNC Symbol;Acc:19176]	14	q11.2	1	23846017	23848981	2875	-0.835404	8.60077	3.2965e-08	2.83648e-07
ENSG00000120697	ALG5	ALG5, dolichyl-phosphate beta-glucosyltransferase [Source:HGNC Symbol;Acc:20266]	13	q13.3	-1	37523912	37574398	2194	2.64694	3.87986	3.33755e-08	2.8684e-07
ENSG00000010610	CD4	CD4 molecule [Source:HGNC Symbol;Acc:1678]	12	p13.31	1	6896024	6929974	4583	2.19506	3.85036	3.41393e-08	2.93231e-07
ENSG00000122203	KIAA1191	KIAA1191 [Source:HGNC Symbol;Acc:29209]	5	q35.2	-1	175773064	175788971	3973	-0.817914	6.30245	3.48286e-08	2.98446e-07
ENSG00000172992	DCAKD	dephospho-CoA kinase domain containing [Source:HGNC Symbol;Acc:26238]	17	q21.31	-1	43100708	43138473	2830	-1.04056	4.52358	3.54663e-08	3.03373e-07
ENSG00000158411	MITD1	MIT, microtubule interacting and transport, domain containing 1 [Source:HGNC Symbol;Acc:25207]	2	q11.2	-1	99777890	99797521	4305	1.54319	4.33006	3.5745e-08	3.0534e-07
ENSG00000204287	HLA-DRA	major histocompatibility complex, class II, DR alpha [Source:HGNC Symbol;Acc:4947]	6	p21.32	1	32407619	32412823	1280	1.37302	7.90379	3.60718e-08	3.07828e-07
ENSG00000111912	NCOA7	nuclear receptor coactivator 7 [Source:HGNC Symbol;Acc:21081]	6	q22.32	1	126102307	126252266	6737	-0.619929	6.19696	3.69119e-08	3.14259e-07
ENSG00000138592	USP8	ubiquitin specific peptidase 8 [Source:HGNC Symbol;Acc:12631]	15	q21.2	1	50716577	50793280	7303	1.03658	5.44672	3.73502e-08	3.17805e-07
ENSG00000105677	TMEM147	transmembrane protein 147 [Source:HGNC Symbol;Acc:30414]	19	q13.12	1	36036497	36038428	1932	2.39503	3.07653	3.7577e-08	3.19174e-07
ENSG00000215845	TSTD1	thiosulfate sulfurtransferase (rhodanese)-like domain containing 1 [Source:HGNC Symbol;Acc:35410]	1	q23.3	-1	161007421	161008780	1210	1.01451	3.9824	3.76827e-08	3.19885e-07
ENSG00000108296	CWC25	CWC25 spliceosome-associated protein homolog (S. cerevisiae) [Source:HGNC Symbol;Acc:25989]	17	q12	-1	36956687	36981734	3848	2.00278	3.66333	3.79836e-08	3.22063e-07
ENSG00000143595	AQP10	aquaporin 10 [Source:HGNC Symbol;Acc:16029]	1	q21.3	1	154293566	154297801	2292	-1.16898	5.5357	3.80779e-08	3.22486e-07
ENSG00000133574	GIMAP4	GTPase, IMAP family member 4 [Source:HGNC Symbol;Acc:21872]	7	q36.1	1	150264365	150271041	2191	1.33726	4.06892	3.83142e-08	3.24299e-07
ENSG00000128524	ATP6V1F	ATPase, H+ transporting, lysosomal 14kDa, V1 subunit F [Source:HGNC Symbol;Acc:16832]	7	q32.1	1	128502880	128505898	789	-0.680027	5.07732	3.85234e-08	3.25879e-07
ENSG00000052841	TTC17	tetratricopeptide repeat domain 17 [Source:HGNC Symbol;Acc:25596]	11	p12	1	43380482	43516483	11284	1.87453	4.88432	3.95621e-08	3.33888e-07
ENSG00000131042	LILRB2	leukocyte immunoglobulin-like receptor, subfamily B (with TM and ITIM domains), member 2 [Source:HGNC Symbol;Acc:6606]	19	q13.42	-1	54777675	54785039	3810	2.23373	4.01762	3.99435e-08	3.36911e-07
ENSG00000135164	DMTF1	cyclin D binding myb-like transcription factor 1 [Source:HGNC Symbol;Acc:14603]	7	q21.12	1	86781677	86825653	9417	2.02987	4.4617	4.06734e-08	3.42679e-07
ENSG00000125457	MIF4GD	MIF4G domain containing [Source:HGNC Symbol;Acc:24030]	17	q25.1	-1	73262309	73267308	2283	-0.798304	6.41889	4.11282e-08	3.46101e-07
ENSG00000156873	PHKG2	phosphorylase kinase, gamma 2 (testis) [Source:HGNC Symbol;Acc:8931]	16	p11.2	1	30759591	30772490	7502	1.93524	3.40514	4.21044e-08	3.53906e-07
ENSG00000135838	NPL	N-acetylneuraminate pyruvate lyase (dihydrodipicolinate synthase) [Source:HGNC Symbol;Acc:16781]	1	q25.3	1	182758428	182799519	4975	-1.03556	6.84303	4.23436e-08	3.55711e-07
ENSG00000137225	CAPN11	calpain 11 [Source:HGNC Symbol;Acc:1478]	6	p21.1	1	44126548	44152139	3561	-1.75485	5.25237	4.28162e-08	3.59058e-07
ENSG00000140022	STON2	stonin 2 [Source:HGNC Symbol;Acc:30652]	14	q31.1	-1	81727000	81902809	6675	-0.796669	6.7735	4.33625e-08	3.6322e-07
ENSG00000078596	ITM2A	integral membrane protein 2A [Source:HGNC Symbol;Acc:6173]	X	q21.1	-1	78615881	78623164	2051	-0.835708	7.60314	4.35434e-08	3.64526e-07
ENSG00000213931	HBE1	hemoglobin, epsilon 1 [Source:HGNC Symbol;Acc:4830]	11	p15.4	-1	5289582	5526847	921	-2.84117	3.19984	4.4083e-08	3.68194e-07
ENSG00000071073	MGAT4A	mannosyl (alpha-1,3-)-glycoprotein beta-1,4-N-acetylglucosaminyltransferase, isozyme A [Source:HGNC Symbol;Acc:7047]	2	q11.2	-1	99235569	99347589	9630	3.20233	3.44007	4.5101e-08	3.7648e-07
ENSG00000100911	PSME2	proteasome (prosome, macropain) activator subunit 2 (PA28 beta) [Source:HGNC Symbol;Acc:9569]	14	q12	-1	24612574	24616779	3579	1.03699	7.38236	4.52376e-08	3.77081e-07
ENSG00000177324	BEND2	BEN domain containing 2 [Source:HGNC Symbol;Acc:28509]	X	p22.13	-1	18181051	18239024	4658	-0.713255	8.95985	4.52388e-08	3.77081e-07
ENSG00000089737	DDX24	DEAD (Asp-Glu-Ala-Asp) box helicase 24 [Source:HGNC Symbol;Acc:13266]	14	q32.12	-1	94517266	94547591	6007	1.07737	4.88907	4.52508e-08	3.77081e-07
ENSG00000004059	ARF5	ADP-ribosylation factor 5 [Source:HGNC Symbol;Acc:658]	7	q32.1	1	127228399	127231759	1871	-0.773804	7.08775	4.5288e-08	3.77175e-07
ENSG00000186469	GNG2	guanine nucleotide binding protein (G protein), gamma 2 [Source:HGNC Symbol;Acc:4404]	14	q22.1	1	52292913	52446060	6374	1.55515	3.32034	4.5347e-08	3.7745e-07
ENSG00000105499	PLA2G4C	phospholipase A2, group IVC (cytosolic, calcium-independent) [Source:HGNC Symbol;Acc:9037]	19	q13.33	-1	48551100	48614074	6613	-1.21087	5.42014	4.54834e-08	3.78369e-07
ENSG00000164081	TEX264	testis expressed 264 [Source:HGNC Symbol;Acc:30247]	3	p21.2	1	51696709	51738339	5688	1.21166	3.45573	4.55262e-08	3.78508e-07
ENSG00000103496	STX4	syntaxin 4 [Source:HGNC Symbol;Acc:11439]	16	p11.2	1	31044210	31054296	4078	1.33464	3.49433	4.56228e-08	3.79095e-07
ENSG00000155229	MMS19	MMS19 nucleotide excision repair homolog (S. cerevisiae) [Source:HGNC Symbol;Acc:13824]	10	q24.1	-1	99218081	99258551	5855	2.88575	3.77678	4.71809e-08	3.9137e-07
ENSG00000150681	RGS18	regulator of G-protein signaling 18 [Source:HGNC Symbol;Acc:14261]	1	q31.2	1	192127587	192154945	2806	-0.712939	12.8686	4.88005e-08	4.04058e-07
ENSG00000088930	XRN2	5'-3' exoribonuclease 2 [Source:HGNC Symbol;Acc:12836]	20	p11.23	1	21283942	21370463	3489	1.41841	6.22644	4.88495e-08	4.04058e-07
ENSG00000143799	PARP1	poly (ADP-ribose) polymerase 1 [Source:HGNC Symbol;Acc:270]	1	q42.12	-1	226548392	226595780	7169	1.43343	5.34173	4.92012e-08	4.06735e-07
ENSG00000130592	LSP1	lymphocyte-specific protein 1 [Source:HGNC Symbol;Acc:6707]	11	p15.5	1	1874200	1913497	5399	1.05618	6.86439	4.98044e-08	4.11254e-07
ENSG00000203666	EFCAB2	EF-hand calcium binding domain 2 [Source:HGNC Symbol;Acc:28166]	1	q44	1	245133007	245290466	8605	-1.18147	5.51452	5.01801e-08	4.13886e-07
ENSG00000103994	ZNF106	zinc finger protein 106 [Source:HGNC Symbol;Acc:12886]	15	q15.1	-1	42705021	42783321	12208	1.2382	4.781	5.16015e-08	4.25005e-07
ENSG00000169704	GP9	glycoprotein IX (platelet) [Source:HGNC Symbol;Acc:4444]	3	q21.3	1	128779610	128781249	889	-0.963354	7.51783	5.21245e-08	4.28707e-07
ENSG00000169908	TM4SF1	transmembrane 4 L six family member 1 [Source:HGNC Symbol;Acc:11853]	3	q25.1	-1	149086809	149095652	3668	-2.13851	3.34667	5.27319e-08	4.33457e-07
ENSG00000160932	LY6E	lymphocyte antigen 6 complex, locus E [Source:HGNC Symbol;Acc:6727]	8	q24.3	1	144099399	144105249	2640	1.38167	4.66444	5.29135e-08	4.34459e-07
ENSG00000130770	ATPIF1	ATPase inhibitory factor 1 [Source:HGNC Symbol;Acc:871]	1	p35.3	1	28562620	28573417	2225	0.662469	4.85114	5.34778e-08	4.38349e-07
ENSG00000172322	CLEC12A	C-type lectin domain family 12, member A [Source:HGNC Symbol;Acc:31713]	12	p13.2	1	10103915	10148293	3250	2.28163	3.88305	5.47601e-08	4.48607e-07
ENSG00000177409	SAMD9L	sterile alpha motif domain containing 9-like [Source:HGNC Symbol;Acc:1349]	7	q21.2	-1	92759368	92777682	7135	2.334	3.44577	5.48715e-08	4.49266e-07
ENSG00000162290	DCP1A	decapping mRNA 1A [Source:HGNC Symbol;Acc:18714]	3	p21.1	-1	53317447	53381654	6154	1.25854	4.71607	5.53453e-08	4.5289e-07
ENSG00000070190	DAPP1	dual adaptor of phosphotyrosine and 3-phosphoinositides [Source:HGNC Symbol;Acc:16500]	4	q23	1	100737990	100791311	4548	-0.676277	11.161	5.54543e-08	4.53527e-07
ENSG00000149577	SIDT2	SID1 transmembrane family, member 2 [Source:HGNC Symbol;Acc:24272]	11	q23.3	1	117049449	117068160	9061	2.59182	3.09649	5.56492e-08	4.54865e-07
ENSG00000124126	PREX1	phosphatidylinositol-3,4,5-trisphosphate-dependent Rac exchange factor 1 [Source:HGNC Symbol;Acc:32594]	20	q13.13	-1	47240790	47444420	7044	2.04082	4.02239	5.57166e-08	4.5516e-07
ENSG00000116260	QSOX1	quiescin Q6 sulfhydryl oxidase 1 [Source:HGNC Symbol;Acc:9756]	1	q25.2	1	180123969	180173165	9311	-1.53295	4.0272	5.5923e-08	4.56589e-07
ENSG00000155366	RHOC	ras homolog family member C [Source:HGNC Symbol;Acc:669]	1	p13.2	-1	113243728	113250056	4028	-0.856057	5.34403	5.60865e-08	4.57667e-07
ENSG00000197324	LRP10	low density lipoprotein receptor-related protein 10 [Source:HGNC Symbol;Acc:14553]	14	q11.2	1	23340822	23350789	7112	-1.16899	4.28458	5.61986e-08	4.58067e-07
ENSG00000185621	LMLN	leishmanolysin-like (metallopeptidase M8 family) [Source:HGNC Symbol;Acc:15991]	3	q29	1	197687071	197770591	8692	-1.82295	4.22629	5.70782e-08	4.64976e-07
ENSG00000077984	CST7	cystatin F (leukocystatin) [Source:HGNC Symbol;Acc:2479]	20	p11.21	1	24929866	24940564	930	-1.86438	7.40457	5.76336e-08	4.68713e-07
ENSG00000117614	SYF2	SYF2 pre-mRNA-splicing factor [Source:HGNC Symbol;Acc:19824]	1	p36.11	-1	25549170	25558993	3370	0.781962	6.55278	5.86017e-08	4.76319e-07
ENSG00000198925	ATG9A	autophagy related 9A [Source:HGNC Symbol;Acc:22408]	2	q35	-1	220074494	220094439	8136	-0.907755	5.34363	5.96331e-08	4.84161e-07
ENSG00000086506	HBQ1	hemoglobin, theta 1 [Source:HGNC Symbol;Acc:4833]	16	p13.3	1	230452	231180	536	-1.07977	5.25531	6.21681e-08	5.03898e-07
ENSG00000121766	ZCCHC17	zinc finger, CCHC domain containing 17 [Source:HGNC Symbol;Acc:30246]	1	p35.2	1	31769842	31837783	1891	-0.767723	7.91285	6.24211e-08	5.05538e-07
ENSG00000119977	TCTN3	tectonic family member 3 [Source:HGNC Symbol;Acc:24519]	10	q24.1	-1	97423158	97453900	3218	2.86959	3.23145	6.244e-08	5.05538e-07
ENSG00000204323	SMIM5	small integral membrane protein 5 [Source:HGNC Symbol;Acc:40030]	17	q25.1	1	73629514	73637484	5117	-0.802878	7.48585	6.31292e-08	5.10833e-07
ENSG00000163131	CTSS	cathepsin S [Source:HGNC Symbol;Acc:2545]	1	q21.3	-1	150702672	150738433	4228	1.62116	7.78296	6.53341e-08	5.275e-07
ENSG00000100490	CDKL1	cyclin-dependent kinase-like 1 (CDC2-related kinase) [Source:HGNC Symbol;Acc:1781]	14	q21.3	-1	50796310	50883179	5961	-0.9496	6.90731	6.57882e-08	5.30577e-07
ENSG00000185513	L3MBTL1	l(3)mbt-like 1 (Drosophila) [Source:HGNC Symbol;Acc:15905]	20	q13.12	1	42136320	42179590	10674	-2.08014	3.4737	6.59421e-08	5.31524e-07
ENSG00000100906	NFKBIA	nuclear factor of kappa light polypeptide gene enhancer in B-cells inhibitor, alpha [Source:HGNC Symbol;Acc:7797]	14	q13.2	-1	35870717	35873955	2373	1.77521	5.09065	6.61338e-08	5.32773e-07
ENSG00000113163	COL4A3BP	collagen, type IV, alpha 3 (Goodpasture antigen) binding protein [Source:HGNC Symbol;Acc:2205]	5	q13.3	-1	74664311	74807963	8697	1.59886	4.19027	6.69644e-08	5.39165e-07
ENSG00000118508	RAB32	RAB32, member RAS oncogene family [Source:HGNC Symbol;Acc:9772]	6	q24.3	1	146864829	146876101	1217	-0.788537	7.10519	6.72018e-08	5.40777e-07
ENSG00000119383	PPP2R4	protein phosphatase 2A activator, regulatory subunit 4 [Source:HGNC Symbol;Acc:9308]	9	q34.11	1	131873229	131911225	5907	-1.20913	4.87687	6.8162e-08	5.48201e-07
ENSG00000143198	MGST3	microsomal glutathione S-transferase 3 [Source:HGNC Symbol;Acc:7064]	1	q24.1	1	165600098	165631033	7888	-0.728859	6.179	6.85905e-08	5.51235e-07
ENSG00000198862	LTN1	listerin E3 ubiquitin protein ligase 1 [Source:HGNC Symbol;Acc:13082]	21	q21.3	-1	30300466	30365270	8869	2.49498	3.52553	6.86151e-08	5.51235e-07
ENSG00000165792	METTL17	methyltransferase like 17 [Source:HGNC Symbol;Acc:19280]	14	q11.2	1	21457929	21465189	4444	3.12156	3.12246	6.92293e-08	5.55446e-07
ENSG00000135926	TMBIM1	transmembrane BAX inhibitor motif containing 1 [Source:HGNC Symbol;Acc:23410]	2	q35	-1	219138915	219157309	5098	-0.821564	9.16329	6.95208e-08	5.57279e-07
ENSG00000164096	C4orf3	chromosome 4 open reading frame 3 [Source:HGNC Symbol;Acc:19225]	4	q26	-1	120218207	120225600	2515	-0.641349	7.99347	7.05112e-08	5.64595e-07
ENSG00000204568	MRPS18B	mitochondrial ribosomal protein S18B [Source:HGNC Symbol;Acc:14516]	6	p21.33	1	30585486	30594172	1888	1.55594	4.11622	7.1274e-08	5.70074e-07
ENSG00000173542	MOB1B	MOB kinase activator 1B [Source:HGNC Symbol;Acc:29801]	4	q13.3	1	71768043	71888166	8801	-0.82536	6.32172	7.17519e-08	5.73581e-07
ENSG00000198356	ASNA1	arsA arsenite transporter, ATP-binding, homolog 1 (bacterial) [Source:HGNC Symbol;Acc:752]	19	p13.2	1	12847953	12859137	1652	-0.725503	6.80749	7.35096e-08	5.86986e-07
ENSG00000164902	PHAX	phosphorylated adaptor for RNA export [Source:HGNC Symbol;Acc:10241]	5	q23.2	1	125935960	125962944	4319	2.0352	3.27915	7.40613e-08	5.91005e-07
ENSG00000072135	PTPN18	protein tyrosine phosphatase, non-receptor type 18 (brain-derived) [Source:HGNC Symbol;Acc:9649]	2	q21.1	1	131113580	131132982	5774	-0.713263	6.97203	7.41808e-08	5.91371e-07
ENSG00000075142	SRI	sorcin [Source:HGNC Symbol;Acc:11292]	7	q21.12	-1	87834433	87856308	4237	1.04728	4.85043	7.58469e-08	6.0366e-07
ENSG00000160593	AMICA1	adhesion molecule, interacts with CXADR antigen 1 [Source:HGNC Symbol;Acc:19084]	11	q23.3	-1	118064455	118095809	8587	1.81642	5.86019	7.69355e-08	6.1132e-07
ENSG00000184584	TMEM173	transmembrane protein 173 [Source:HGNC Symbol;Acc:27962]	5	q31.2	-1	138855119	138862520	3850	2.34911	3.06358	7.81132e-08	6.19323e-07
ENSG00000171824	EXOSC10	exosome component 10 [Source:HGNC Symbol;Acc:9138]	1	p36.22	-1	11126675	11159938	6003	1.96069	4.56998	7.86205e-08	6.23006e-07
ENSG00000204463	BAG6	BCL2-associated athanogene 6 [Source:HGNC Symbol;Acc:13919]	6	p21.33	-1	31606805	31620482	5310	1.01671	4.77128	7.87972e-08	6.23895e-07
ENSG00000205930	C21orf49	chromosome 21 open reading frame 49 [Source:HGNC Symbol;Acc:1290]	21	q22.11	1	34144411	34266043	3503	-1.17519	3.27698	7.88186e-08	6.23895e-07
ENSG00000110711	AIP	aryl hydrocarbon receptor interacting protein [Source:HGNC Symbol;Acc:358]	11	q13.2	1	67250512	67258574	1640	1.2005	4.40688	7.91179e-08	6.25923e-07
ENSG00000198960	ARMCX6	armadillo repeat containing, X-linked 6 [Source:HGNC Symbol;Acc:26094]	X	q22.1	-1	100870110	100872991	2487	-0.710996	7.35131	7.93884e-08	6.27721e-07
ENSG00000123091	RNF11	ring finger protein 11 [Source:HGNC Symbol;Acc:10056]	1	p32.3	1	51701943	51739127	3122	-0.717954	6.57769	8.06314e-08	6.36856e-07
ENSG00000067334	DNTTIP2	deoxynucleotidyltransferase, terminal, interacting protein 2 [Source:HGNC Symbol;Acc:24013]	1	p22.1	-1	94333373	94345474	5985	1.66877	4.02555	8.17491e-08	6.44983e-07
ENSG00000079277	MKNK1	MAP kinase interacting serine/threonine kinase 1 [Source:HGNC Symbol;Acc:7110]	1	p33	-1	47023090	47082515	8060	-0.892106	5.03454	8.25541e-08	6.50275e-07
ENSG00000108559	NUP88	nucleoporin 88kDa [Source:HGNC Symbol;Acc:8067]	17	p13.2	-1	5264258	5323480	5294	1.876	4.86179	8.32181e-08	6.54796e-07
ENSG00000083520	DIS3	DIS3 mitotic control homolog (S. cerevisiae) [Source:HGNC Symbol;Acc:20604]	13	q22.1	-1	73329540	73356234	7602	2.51254	3.2649	8.39154e-08	6.59569e-07
ENSG00000233527			19	q13.12	1	37063972	37085610	1868	-0.843096	5.32898	8.55161e-08	6.71061e-07
ENSG00000149179	C11orf49	chromosome 11 open reading frame 49 [Source:HGNC Symbol;Acc:28720]	11	p11.2	1	46958240	47185936	5671	-0.957678	5.48942	8.5881e-08	6.73198e-07
ENSG00000107021	TBC1D13	TBC1 domain family, member 13 [Source:HGNC Symbol;Acc:25571]	9	q34.11	1	131549483	131572711	3982	-1.15743	4.70325	8.6708e-08	6.78948e-07
ENSG00000125534	PPDPF	pancreatic progenitor cell differentiation and proliferation factor [Source:HGNC Symbol;Acc:16142]	20	q13.33	1	62152077	62153559	1094	-1.09744	7.46348	8.71213e-08	6.8145e-07
ENSG00000154832	CXXC1	CXXC finger protein 1 [Source:HGNC Symbol;Acc:24343]	18	q21.1	-1	47808713	47814674	4319	1.5676	3.80852	8.81666e-08	6.88885e-07
ENSG00000137497	NUMA1	nuclear mitotic apparatus protein 1 [Source:HGNC Symbol;Acc:8059]	11	q13.4	-1	71713910	71791739	15212	1.47433	3.75067	8.89751e-08	6.94455e-07
ENSG00000248334	WHAMMP2	WAS protein homolog associated with actin, golgi membranes and microtubules pseudogene 2 [Source:HGNC Symbol;Acc:32360]	15	q13.1	1	28982729	29002537	4844	-0.873039	9.05916	8.93422e-08	6.96946e-07
ENSG00000109536	FRG1	FSHD region gene 1 [Source:HGNC Symbol;Acc:3954]	4	q35.2	1	190861943	190884359	1707	1.03018	5.20481	8.97827e-08	6.99631e-07
ENSG00000144136	SLC20A1	solute carrier family 20 (phosphate transporter), member 1 [Source:HGNC Symbol;Acc:10946]	2	q13	1	113403434	113421404	5577	2.1501	3.59864	9.03065e-08	7.03336e-07
ENSG00000101367	MAPRE1	microtubule-associated protein, RP/EB family, member 1 [Source:HGNC Symbol;Acc:6890]	20	q11.21	1	31407699	31438211	2623	-0.685512	7.20719	9.05553e-08	7.04896e-07
ENSG00000070831	CDC42	cell division cycle 42 [Source:HGNC Symbol;Acc:1736]	1	p36.12	1	22379120	22419437	3470	-0.536896	8.07867	9.15441e-08	7.1183e-07
ENSG00000138668	HNRNPD	heterogeneous nuclear ribonucleoprotein D (AU-rich element RNA binding protein 1, 37kDa) [Source:HGNC Symbol;Acc:5036]	4	q21.22	-1	83273651	83295656	6981	1.48519	4.85402	9.27067e-08	7.201e-07
ENSG00000065357	DGKA	diacylglycerol kinase, alpha 80kDa [Source:HGNC Symbol;Acc:2849]	12	q13.2	1	56321103	56347811	10215	1.52378	5.97641	9.27905e-08	7.20366e-07
ENSG00000087087	SRRT	serrate RNA effector molecule homolog (Arabidopsis) [Source:HGNC Symbol;Acc:24101]	7	q22.1	1	100472733	100486285	4587	1.67947	4.50362	9.35601e-08	7.25178e-07
ENSG00000119048	UBE2B	ubiquitin-conjugating enzyme E2B [Source:HGNC Symbol;Acc:12473]	5	q31.1	1	133706870	133727683	3291	-0.578516	7.53475	9.53543e-08	7.38691e-07
ENSG00000128595	CALU	calumenin [Source:HGNC Symbol;Acc:1458]	7	q32.1	1	128379346	128411861	4537	-1.03324	6.544	9.55243e-08	7.3961e-07
ENSG00000113593	PPWD1	peptidylprolyl isomerase domain and WD repeat containing 1 [Source:HGNC Symbol;Acc:28954]	5	q12.3	1	64859063	64883376	3777	2.01847	4.10811	9.55747e-08	7.3961e-07
ENSG00000118058	KMT2A	lysine (K)-specific methyltransferase 2A [Source:HGNC Symbol;Acc:7132]	11	q23.3	1	118307205	118397539	21953	1.39318	4.10384	9.57938e-08	7.40911e-07
ENSG00000162517	PEF1	penta-EF-hand domain containing 1 [Source:HGNC Symbol;Acc:30009]	1	p35.2	-1	32095463	32110497	2775	-0.852893	4.76108	9.59475e-08	7.41704e-07
ENSG00000197694	SPTAN1	spectrin, alpha, non-erythrocytic 1 [Source:HGNC Symbol;Acc:11273]	9	q34.11	1	131314866	131395941	11007	1.43344	5.38722	9.60106e-08	7.41798e-07
ENSG00000176124	DLEU1	deleted in lymphocytic leukemia 1 (non-protein coding) [Source:HGNC Symbol;Acc:13747]	13	q14.2	1	50656307	51297372	9926	-0.958656	4.38377	9.63894e-08	7.44329e-07
ENSG00000129197	RPAIN	RPA interacting protein [Source:HGNC Symbol;Acc:28641]	17	p13.2	1	5322961	5336196	7430	1.99781	3.27219	9.67877e-08	7.46611e-07
ENSG00000174099	MSRB3	methionine sulfoxide reductase B3 [Source:HGNC Symbol;Acc:27375]	12	q14.3	1	65672423	65882024	5791	-0.979049	5.87879	9.71578e-08	7.48672e-07
ENSG00000142166	IFNAR1	interferon (alpha, beta and omega) receptor 1 [Source:HGNC Symbol;Acc:5432]	21	q22.11	1	34696734	34732168	6349	2.0537	4.47441	9.93319e-08	7.63584e-07
ENSG00000163736	PPBP	pro-platelet basic protein (chemokine (C-X-C motif) ligand 7) [Source:HGNC Symbol;Acc:9240]	4	q13.3	-1	74852755	74853914	715	-0.776857	15.7714	9.97329e-08	7.66077e-07
ENSG00000160058	BSDC1	BSD domain containing 1 [Source:HGNC Symbol;Acc:25501]	1	p35.1	-1	32830704	32860332	6275	-0.954546	6.67069	1.01035e-07	7.75262e-07
ENSG00000107201	DDX58	DEAD (Asp-Glu-Ala-Asp) box polypeptide 58 [Source:HGNC Symbol;Acc:19102]	9	p21.1	-1	32455300	32526322	5225	2.51821	3.78648	1.0132e-07	7.77035e-07
ENSG00000144381	HSPD1	heat shock 60kDa protein 1 (chaperonin) [Source:HGNC Symbol;Acc:5261]	2	q33.1	-1	198351305	198381461	4245	1.69738	5.84492	1.02436e-07	7.85184e-07
ENSG00000132912	DCTN4	dynactin 4 (p62) [Source:HGNC Symbol;Acc:15518]	5	q33.1	-1	150088002	150138671	6417	-1.08411	6.39453	1.0329e-07	7.91307e-07
ENSG00000198467	TPM2	tropomyosin 2 (beta) [Source:HGNC Symbol;Acc:12011]	9	p13.3	-1	35681989	35691017	4047	-1.63809	4.99578	1.08379e-07	8.28674e-07
ENSG00000076043	REXO2	RNA exonuclease 2 [Source:HGNC Symbol;Acc:17851]	11	q23.2	1	114310108	114321001	3699	-0.802997	5.19512	1.08395e-07	8.28674e-07
ENSG00000143418	CERS2	ceramide synthase 2 [Source:HGNC Symbol;Acc:14076]	1	q21.3	-1	150933059	150947479	4643	-0.773971	7.83125	1.08788e-07	8.31241e-07
ENSG00000164308	ERAP2	endoplasmic reticulum aminopeptidase 2 [Source:HGNC Symbol;Acc:29499]	5	q15	1	96211643	96255420	7422	2.92514	4.77319	1.09851e-07	8.38917e-07
ENSG00000196182	STK40	serine/threonine kinase 40 [Source:HGNC Symbol;Acc:21373]	1	p34.3	-1	36805225	36851497	5590	-0.973137	6.18078	1.10118e-07	8.40515e-07
ENSG00000253819	LINC01151	long intergenic non-protein coding RNA 1151 [Source:HGNC Symbol;Acc:49471]	8	q24.13	-1	123682624	123706345	571	-0.876549	5.48475	1.10512e-07	8.43083e-07
ENSG00000070669	ASNS	asparagine synthetase (glutamine-hydrolyzing) [Source:HGNC Symbol;Acc:753]	7	q21.3	-1	97481430	97501854	4455	2.65831	3.14351	1.12215e-07	8.54802e-07
ENSG00000187699	C2orf88	chromosome 2 open reading frame 88 [Source:HGNC Symbol;Acc:28191]	2	q32.2	1	190744335	191068210	5997	-0.742051	7.10084	1.14248e-07	8.69758e-07
ENSG00000137207	YIPF3	Yip1 domain family, member 3 [Source:HGNC Symbol;Acc:21023]	6	p21.1	-1	43479565	43484728	3053	-0.626665	6.98754	1.15788e-07	8.80558e-07
ENSG00000213619	NDUFS3	NADH dehydrogenase (ubiquinone) Fe-S protein 3, 30kDa (NADH-coenzyme Q reductase) [Source:HGNC Symbol;Acc:7710]	11	p11.2	1	47586888	47606114	3670	1.97745	3.72495	1.16089e-07	8.82387e-07
ENSG00000165732	DDX21	DEAD (Asp-Glu-Ala-Asp) box helicase 21 [Source:HGNC Symbol;Acc:2744]	10	q22.1	1	70715884	70744829	4711	1.3021	4.19543	1.16675e-07	8.86379e-07
ENSG00000153187	HNRNPU	heterogeneous nuclear ribonucleoprotein U (scaffold attachment factor A) [Source:HGNC Symbol;Acc:5048]	1	q44	-1	245014468	245027844	8492	1.00683	5.5571	1.17218e-07	8.89825e-07
ENSG00000168827	GFM1	G elongation factor, mitochondrial 1 [Source:HGNC Symbol;Acc:13780]	3	q25.32	1	158362067	158410364	9032	2.13973	3.6966	1.17251e-07	8.89825e-07
ENSG00000110344	UBE4A	ubiquitination factor E4A [Source:HGNC Symbol;Acc:12499]	11	q23.3	1	118230300	118269926	6576	2.65484	3.45208	1.1791e-07	8.94358e-07
ENSG00000168497	SDPR	serum deprivation response [Source:HGNC Symbol;Acc:10690]	2	q32.3	-1	192699028	192711981	3229	-0.66386	9.10422	1.19091e-07	9.02846e-07
ENSG00000120948	TARDBP	TAR DNA binding protein [Source:HGNC Symbol;Acc:11571]	1	p36.22	1	11072414	11085796	4622	1.68675	3.48011	1.19332e-07	9.04202e-07
ENSG00000153339	TRAPPC8	trafficking protein particle complex 8 [Source:HGNC Symbol;Acc:29169]	18	q12.1	-1	29409136	29533099	9217	1.67304	3.60856	1.20572e-07	9.13119e-07
ENSG00000115970	THADA	thyroid adenoma associated [Source:HGNC Symbol;Acc:19217]	2	p21	-1	43393800	43823185	14331	2.68776	3.25488	1.21861e-07	9.21439e-07
ENSG00000198814	GK	glycerol kinase [Source:HGNC Symbol;Acc:4289]	X	p21.2	1	30671476	30748725	4511	-0.834284	6.15358	1.22851e-07	9.2844e-07
ENSG00000182732	RGS6	regulator of G-protein signaling 6 [Source:HGNC Symbol;Acc:10002]	14	q24.2	1	72399156	73030654	6351	-0.732934	7.86705	1.23325e-07	9.31543e-07
ENSG00000166562	SEC11C	SEC11 homolog C (S. cerevisiae) [Source:HGNC Symbol;Acc:23400]	18	q21.32	1	56806709	56826068	3656	1.80663	4.4608	1.2461e-07	9.40759e-07
ENSG00000204424	LY6G6F	lymphocyte antigen 6 complex, locus G6F [Source:HGNC Symbol;Acc:13933]	6	p21.33	1	31674640	31685581	1289	-0.786031	6.19594	1.25002e-07	9.42733e-07
ENSG00000140983	RHOT2	ras homolog family member T2 [Source:HGNC Symbol;Acc:21169]	16	p13.3	1	718086	724174	5174	1.86197	3.67608	1.2841e-07	9.66936e-07
ENSG00000162231	NXF1	nuclear RNA export factor 1 [Source:HGNC Symbol;Acc:8071]	11	q12.3	-1	62559595	62573774	6194	1.86612	5.18386	1.28919e-07	9.70266e-07
ENSG00000126777	KTN1	kinectin 1 (kinesin receptor) [Source:HGNC Symbol;Acc:6467]	14	q22.3	1	56025790	56168244	17578	1.09747	6.44884	1.2952e-07	9.74282e-07
ENSG00000204574	ABCF1	ATP-binding cassette, sub-family F (GCN20), member 1 [Source:HGNC Symbol;Acc:70]	6	p21.33	1	30539153	30564956	4523	0.76898	5.83948	1.29899e-07	9.76626e-07
ENSG00000198624	CCDC69	coiled-coil domain containing 69 [Source:HGNC Symbol;Acc:24487]	5	q33.1	-1	150560613	150603706	4993	1.51538	3.73763	1.33692e-07	1.00359e-06
ENSG00000172889	EGFL7	EGF-like-domain, multiple 7 [Source:HGNC Symbol;Acc:20594]	9	q34.3	1	139553308	139567130	2555	-1.28565	5.68855	1.33858e-07	1.00432e-06
ENSG00000172053	QARS	glutaminyl-tRNA synthetase [Source:HGNC Symbol;Acc:9751]	3	p21.31	-1	49133365	49142553	4576	1.18275	5.80151	1.34388e-07	1.00777e-06
ENSG00000171148	TADA3	transcriptional adaptor 3 [Source:HGNC Symbol;Acc:19422]	3	p25.3	-1	9821544	9834695	4234	-0.710385	6.93579	1.40968e-07	1.05331e-06
ENSG00000153130	SCOC	short coiled-coil protein [Source:HGNC Symbol;Acc:20335]	4	q31.1	1	141178440	141306880	6294	-1.07122	3.61898	1.42801e-07	1.06482e-06
ENSG00000135940	COX5B	cytochrome c oxidase subunit Vb [Source:HGNC Symbol;Acc:2269]	2	q11.2	1	98262503	98264846	1441	0.632948	6.13709	1.43656e-07	1.07065e-06
ENSG00000164327	RICTOR	RPTOR independent companion of MTOR, complex 2 [Source:HGNC Symbol;Acc:28611]	5	p13.1	-1	38938021	39074510	13550	1.88747	3.5832	1.43918e-07	1.07204e-06
ENSG00000256092		hsa-mir-8072 [Source:miRBase;Acc:MI0025908]	12	q24.31	1	123848415	123850660	2246	-1.07065	3.57184	1.44299e-07	1.07378e-06
ENSG00000197183	C20orf112	chromosome 20 open reading frame 112 [Source:HGNC Symbol;Acc:16106]	20	q11.21	-1	31030862	31172876	9448	-1.00242	3.80758	1.4461e-07	1.07555e-06
ENSG00000229056			2	q32.3	1	197124748	197128928	1607	-1.34626	3.34759	1.44726e-07	1.07586e-06
ENSG00000141293	SKAP1	src kinase associated phosphoprotein 1 [Source:HGNC Symbol;Acc:15605]	17	q21.32	-1	46210802	46507637	2648	1.7491	5.53298	1.45644e-07	1.08213e-06
ENSG00000237943	PRKCQ-AS1	PRKCQ antisense RNA 1 [Source:HGNC Symbol;Acc:44689]	10	p14	1	6622381	6658414	3489	1.53486	3.08228	1.52747e-07	1.13201e-06
ENSG00000246985	SOCS2-AS1	SOCS2 antisense RNA 1 [Source:HGNC Symbol;Acc:27054]	12	q22	-1	93936239	93965544	3816	-1.54972	3.10344	1.53411e-07	1.13635e-06
ENSG00000088205	DDX18	DEAD (Asp-Glu-Ala-Asp) box polypeptide 18 [Source:HGNC Symbol;Acc:2741]	2	q14.1	1	118572226	118589955	7851	1.464	4.51707	1.53972e-07	1.13992e-06
ENSG00000070540	WIPI1	WD repeat domain, phosphoinositide interacting 1 [Source:HGNC Symbol;Acc:25471]	17	q24.2	-1	66417089	66453654	3402	-0.889305	7.62535	1.55735e-07	1.15181e-06
ENSG00000124357	NAGK	N-acetylglucosamine kinase [Source:HGNC Symbol;Acc:17174]	2	p13.3	1	71291474	71306935	8894	1.32732	5.27039	1.5801e-07	1.16568e-06
ENSG00000174780	SRP72	signal recognition particle 72kDa [Source:HGNC Symbol;Acc:11303]	4	q12	1	57333081	57369839	4685	1.07593	5.92863	1.58011e-07	1.16568e-06
ENSG00000054793	ATP9A	ATPase, class II, type 9A [Source:HGNC Symbol;Acc:13540]	20	q13.2	-1	50213053	50385173	8317	-1.0534	3.22708	1.64159e-07	1.20735e-06
ENSG00000119929	CUTC	cutC copper transporter [Source:HGNC Symbol;Acc:24271]	10	q24.2	1	101462315	101515891	1806	2.0271	3.78633	1.6729e-07	1.22975e-06
ENSG00000117400	MPL	myeloproliferative leukemia virus oncogene [Source:HGNC Symbol;Acc:7217]	1	p34.2	1	43803478	43818443	2128	-0.989995	7.60026	1.72466e-07	1.26716e-06
ENSG00000108094	CUL2	cullin 2 [Source:HGNC Symbol;Acc:2552]	10	p11.21	-1	35297479	35379570	4992	1.8147	4.27736	1.73432e-07	1.27362e-06
ENSG00000116962	NID1	nidogen 1 [Source:HGNC Symbol;Acc:7821]	1	q42.3	-1	236139130	236228462	5864	-1.71667	3.77981	1.7464e-07	1.28184e-06
ENSG00000173726	TOMM20	translocase of outer mitochondrial membrane 20 homolog (yeast) [Source:HGNC Symbol;Acc:20947]	1	q42.3	-1	235272651	235292251	3542	1.15312	4.04765	1.77286e-07	1.30061e-06
ENSG00000114098	ARMC8	armadillo repeat containing 8 [Source:HGNC Symbol;Acc:24999]	3	q22.3	1	137906109	138017231	9829	-0.685721	8.43423	1.78045e-07	1.30486e-06
ENSG00000160633	SAFB	scaffold attachment factor B [Source:HGNC Symbol;Acc:10520]	19	p13.3	1	5623046	5668489	7036	1.85766	3.65188	1.78838e-07	1.31e-06
ENSG00000143207	RFWD2	ring finger and WD repeat domain 2, E3 ubiquitin protein ligase [Source:HGNC Symbol;Acc:17440]	1	q25.2	-1	175913967	176176629	4299	2.00597	3.56134	1.81891e-07	1.33103e-06
ENSG00000101290	CDS2	CDP-diacylglycerol synthase (phosphatidate cytidylyltransferase) 2 [Source:HGNC Symbol;Acc:1801]	20	p12.3	1	5107432	5178533	11893	-0.824575	6.63695	1.82291e-07	1.33328e-06
ENSG00000235257			3	p22.2	-1	37786923	37903271	6017	-0.722886	5.9032	1.85939e-07	1.3586e-06
ENSG00000153815	CMIP	c-Maf inducing protein [Source:HGNC Symbol;Acc:24319]	16	q23.2	1	81478775	81745367	8376	-0.743189	8.53945	1.86962e-07	1.3647e-06
ENSG00000136936	XPA	xeroderma pigmentosum, complementation group A [Source:HGNC Symbol;Acc:12814]	9	q22.33	-1	100437191	100459639	1833	2.27361	3.4427	1.87501e-07	1.36795e-06
ENSG00000074416	MGLL	monoglyceride lipase [Source:HGNC Symbol;Acc:17038]	3	q21.3	-1	127407909	127542051	10056	-0.756066	9.56642	1.88074e-07	1.37075e-06
ENSG00000246889			11	q13.3	-1	70218352	70244594	3078	-0.884062	3.96123	1.88688e-07	1.37385e-06
ENSG00000132300	PTCD3	pentatricopeptide repeat domain 3 [Source:HGNC Symbol;Acc:24717]	2	p11.2	1	86333305	86369280	10165	2.19814	4.63124	1.90127e-07	1.38294e-06
ENSG00000163636	PSMD6	proteasome (prosome, macropain) 26S subunit, non-ATPase, 6 [Source:HGNC Symbol;Acc:9564]	3	p14.1	-1	63996225	64009658	9095	-0.518287	7.44281	1.91056e-07	1.38762e-06
ENSG00000162645	GBP2	guanylate binding protein 2, interferon-inducible [Source:HGNC Symbol;Acc:4183]	1	p22.2	-1	89571815	89616139	6276	1.37762	5.70995	1.94159e-07	1.40875e-06
ENSG00000204256	BRD2	bromodomain containing 2 [Source:HGNC Symbol;Acc:1103]	6	p21.32	1	32936437	32949282	7337	0.630803	5.73378	1.95825e-07	1.42012e-06
ENSG00000093072	CECR1	cat eye syndrome chromosome region, candidate 1 [Source:HGNC Symbol;Acc:1839]	22	q11.1	-1	17660194	17702879	5136	2.40754	3.31944	1.9952e-07	1.44404e-06
ENSG00000158019	BRE	brain and reproductive organ-expressed (TNFRSF1A modulator) [Source:HGNC Symbol;Acc:1106]	2	p23.2	1	28112808	28561768	3392	-0.776243	6.44884	2.03092e-07	1.46843e-06
ENSG00000134744	ZCCHC11	zinc finger, CCHC domain containing 11 [Source:HGNC Symbol;Acc:28981]	1	p32.3	-1	52873954	53019159	16199	1.33342	4.29135	2.04075e-07	1.47333e-06
ENSG00000229754	CXCR2P1	chemokine (C-X-C motif) receptor 2 pseudogene 1 [Source:HGNC Symbol;Acc:6028]	2	q35	-1	218923878	218930452	2503	-0.711633	7.82356	2.05246e-07	1.48105e-06
ENSG00000204569	PPP1R10	protein phosphatase 1, regulatory subunit 10 [Source:HGNC Symbol;Acc:9284]	6	p21.33	-1	30568177	30586389	5215	1.57043	3.56225	2.09347e-07	1.5084e-06
ENSG00000168067	MAP4K2	mitogen-activated protein kinase kinase kinase kinase 2 [Source:HGNC Symbol;Acc:6864]	11	q13.1	-1	64556290	64570713	3745	-0.879356	7.26873	2.10568e-07	1.51644e-06
ENSG00000205542	TMSB4X	thymosin beta 4, X-linked [Source:HGNC Symbol;Acc:11881]	X	p22.2	1	12993227	12995346	1705	-0.716421	15.5404	2.15375e-07	1.54964e-06
ENSG00000122417	ODF2L	outer dense fiber of sperm tails 2-like [Source:HGNC Symbol;Acc:29225]	1	p22.3	-1	86814344	86862023	9059	1.39274	4.41087	2.24121e-07	1.61086e-06
ENSG00000114770	ABCC5	ATP-binding cassette, sub-family C (CFTR/MRP), member 5 [Source:HGNC Symbol;Acc:56]	3	q27.1	-1	183637722	183735803	11441	-0.903496	5.56598	2.24532e-07	1.61301e-06
ENSG00000169129	AFAP1L2	actin filament associated protein 1-like 2 [Source:HGNC Symbol;Acc:25901]	10	q25.3	-1	116054583	116164515	5948	-1.32151	5.58127	2.25848e-07	1.62007e-06
ENSG00000184752	NDUFA12	NADH dehydrogenase (ubiquinone) 1 alpha subcomplex, 12 [Source:HGNC Symbol;Acc:23987]	12	q22	-1	95290831	95397546	1815	1.134	5.02001	2.27144e-07	1.62752e-06
ENSG00000131669	NINJ1	ninjurin 1 [Source:HGNC Symbol;Acc:7824]	9	q22.31	-1	95883771	95896570	2648	-1.1795	4.61618	2.29122e-07	1.6387e-06
ENSG00000072501	SMC1A	structural maintenance of chromosomes 1A [Source:HGNC Symbol;Acc:11111]	X	p11.22	-1	53401070	53449677	10674	1.27749	5.10626	2.33701e-07	1.67063e-06
ENSG00000130935	NOL11	nucleolar protein 11 [Source:HGNC Symbol;Acc:24557]	17	q24.2	1	65713949	65740647	4713	2.35176	4.2895	2.36105e-07	1.68698e-06
ENSG00000163738	MTHFD2L	methylenetetrahydrofolate dehydrogenase (NADP+ dependent) 2-like [Source:HGNC Symbol;Acc:31865]	4	q13.3	1	74979891	75168816	9819	-0.873243	5.97025	2.37511e-07	1.69389e-06
ENSG00000129071	MBD4	methyl-CpG binding domain protein 4 [Source:HGNC Symbol;Acc:6919]	3	q21.3	-1	129149787	129158878	3212	0.867587	5.05502	2.4141e-07	1.71897e-06
ENSG00000165233	C9orf89	chromosome 9 open reading frame 89 [Source:HGNC Symbol;Acc:28148]	9	q22.31	1	95858500	95875565	3081	-0.777624	8.89868	2.42189e-07	1.72367e-06
ENSG00000178035	IMPDH2	IMP (inosine 5'-monophosphate) dehydrogenase 2 [Source:HGNC Symbol;Acc:6053]	3	p21.31	-1	49061758	49066841	2773	1.6188	5.12403	2.44616e-07	1.73877e-06
ENSG00000089048	ESF1	ESF1, nucleolar pre-rRNA processing protein, homolog (S. cerevisiae) [Source:HGNC Symbol;Acc:15898]	20	p12.1	-1	13694969	13765532	3216	2.53446	3.3831	2.4467e-07	1.73877e-06
ENSG00000175854	SWI5	SWI5 recombination repair homolog (yeast) [Source:HGNC Symbol;Acc:31412]	9	q34.11	1	131037658	131051269	1649	-0.65817	7.38583	2.45208e-07	1.74174e-06
ENSG00000139372	TDG	thymine-DNA glycosylase [Source:HGNC Symbol;Acc:11700]	12	q23.3	1	104359582	104382652	4903	1.32051	3.27164	2.49336e-07	1.76761e-06
ENSG00000118412	CASP8AP2	caspase 8 associated protein 2 [Source:HGNC Symbol;Acc:1510]	6	q15	1	90539613	90584155	9544	2.04772	3.63761	2.4999e-07	1.77138e-06
ENSG00000167283	ATP5L	ATP synthase, H+ transporting, mitochondrial Fo complex, subunit G [Source:HGNC Symbol;Acc:14247]	11	q23.3	1	118271869	118302211	3376	-0.506573	8.15817	2.50557e-07	1.77454e-06
ENSG00000178896	EXOSC4	exosome component 4 [Source:HGNC Symbol;Acc:18189]	8	q24.3	1	145133529	145135550	1407	-1.03241	3.15588	2.51991e-07	1.78209e-06
ENSG00000128989	ARPP19	cAMP-regulated phosphoprotein, 19kDa [Source:HGNC Symbol;Acc:16967]	15	q21.2	-1	52839242	52862080	6917	-0.672082	6.86001	2.54923e-07	1.80194e-06
ENSG00000104964	AES	amino-terminal enhancer of split [Source:HGNC Symbol;Acc:307]	19	p13.3	-1	3052908	3063105	5298	1.10768	4.32694	2.60417e-07	1.8373e-06
ENSG00000165682	CLEC1B	C-type lectin domain family 1, member B [Source:HGNC Symbol;Acc:24356]	12	p13.2	-1	10138241	10166023	3670	-0.821456	9.08482	2.61331e-07	1.84276e-06
ENSG00000168488	ATXN2L	ataxin 2-like [Source:HGNC Symbol;Acc:31326]	16	p11.2	1	28834356	28848558	6508	1.50867	3.08888	2.67343e-07	1.88241e-06
ENSG00000143401	ANP32E	acidic (leucine-rich) nuclear phosphoprotein 32 family, member E [Source:HGNC Symbol;Acc:16673]	1	q21.2	-1	150190717	150208504	3607	1.328	4.01416	2.68248e-07	1.88787e-06
ENSG00000185043	CIB1	calcium and integrin binding 1 (calmyrin) [Source:HGNC Symbol;Acc:16920]	15	q26.1	-1	90773207	90777279	1247	0.828397	5.74189	2.74907e-07	1.93193e-06
ENSG00000147036	LANCL3	LanC lantibiotic synthetase component C-like 3 (bacterial) [Source:HGNC Symbol;Acc:24767]	X	p21.1	1	37430822	37543716	10298	-1.18256	4.62627	2.79725e-07	1.96389e-06
ENSG00000106392	C1GALT1	core 1 synthase, glycoprotein-N-acetylgalactosamine 3-beta-galactosyltransferase, 1 [Source:HGNC Symbol;Acc:24337]	7	p22.1	1	7196565	7288282	7805	-0.76864	5.2207	2.84092e-07	1.98974e-06
ENSG00000136238	RAC1	ras-related C3 botulinum toxin substrate 1 (rho family, small GTP binding protein Rac1) [Source:HGNC Symbol;Acc:9801]	7	p22.1	1	6414154	6443608	3114	-0.688807	7.3569	2.85576e-07	1.99725e-06
ENSG00000164167	LSM6	LSM6 homolog, U6 small nuclear RNA associated (S. cerevisiae) [Source:HGNC Symbol;Acc:17017]	4	q31.22	1	147096837	147121152	2605	1.38489	3.96235	2.93232e-07	2.04882e-06
ENSG00000143374	TARS2	threonyl-tRNA synthetase 2, mitochondrial (putative) [Source:HGNC Symbol;Acc:30740]	1	q21.3	1	150459887	150480078	4023	2.87584	3.08581	2.94518e-07	2.05484e-06
ENSG00000122435	TRMT13	tRNA methyltransferase 13 homolog (S. cerevisiae) [Source:HGNC Symbol;Acc:25502]	1	p21.2	1	100598706	100616053	4133	2.57756	3.25972	2.95071e-07	2.05694e-06
ENSG00000176014	TUBB6	tubulin, beta 6 class V [Source:HGNC Symbol;Acc:20776]	18	p11.21	1	12307668	12344319	4117	-2.25678	3.17512	2.96751e-07	2.06744e-06
ENSG00000107798	LIPA	lipase A, lysosomal acid, cholesterol esterase [Source:HGNC Symbol;Acc:6617]	10	q23.31	-1	90973326	91174314	4940	-1.10382	8.7639	2.97318e-07	2.0704e-06
ENSG00000055070	SZRD1	SUZ RNA binding domain containing 1 [Source:HGNC Symbol;Acc:30232]	1	p36.13	1	16679070	16724640	4747	-0.792243	4.21062	2.98316e-07	2.07586e-06
ENSG00000166501	PRKCB	protein kinase C, beta [Source:HGNC Symbol;Acc:9395]	16	p12.2	1	23847322	24231932	10037	-0.669153	8.40461	2.99108e-07	2.07987e-06
ENSG00000135709	KIAA0513	KIAA0513 [Source:HGNC Symbol;Acc:29058]	16	q24.1	1	85061375	85127836	8819	-0.756321	6.55129	2.99822e-07	2.08384e-06
ENSG00000158796	DEDD	death effector domain containing [Source:HGNC Symbol;Acc:2755]	1	q23.3	-1	161090764	161102478	2821	-0.699159	5.91951	3.03494e-07	2.10433e-06
ENSG00000237181			7	p22.3	1	642822	648119	731	-1.1772	3.75628	3.03787e-07	2.10536e-06
ENSG00000100028	SNRPD3	small nuclear ribonucleoprotein D3 polypeptide 18kDa [Source:HGNC Symbol;Acc:11160]	22	q11.23	1	24951471	25005947	2544	0.76419	5.05824	3.13322e-07	2.16628e-06
ENSG00000173209	AHSA2	AHA1, activator of heat shock 90kDa protein ATPase homolog 2 (yeast) [Source:HGNC Symbol;Acc:20437]	2	p15	1	61404553	61418338	8382	2.41474	3.11959	3.24047e-07	2.23617e-06
ENSG00000228063			1	q41	-1	219259944	219347303	724	-0.770779	7.12547	3.25744e-07	2.24681e-06
ENSG00000037474	NSUN2	NOP2/Sun RNA methyltransferase family, member 2 [Source:HGNC Symbol;Acc:25994]	5	p15.31	-1	6599352	6633404	5506	2.46509	3.24495	3.30569e-07	2.27793e-06
ENSG00000034693	PEX3	peroxisomal biogenesis factor 3 [Source:HGNC Symbol;Acc:8858]	6	q24.2	1	143771944	143811147	2222	2.15223	3.21915	3.31874e-07	2.28584e-06
ENSG00000141279	NPEPPS	aminopeptidase puromycin sensitive [Source:HGNC Symbol;Acc:7900]	17	q21.32	1	45600308	45700642	11514	-0.679388	6.4679	3.32172e-07	2.28681e-06
ENSG00000127054	CPSF3L	cleavage and polyadenylation specific factor 3-like [Source:HGNC Symbol;Acc:26052]	1	p36.33	-1	1246965	1260071	8220	1.42341	4.55283	3.32995e-07	2.29139e-06
ENSG00000121848	RNF115	ring finger protein 115 [Source:HGNC Symbol;Acc:18154]	1	q21.1	1	145611036	145696218	9360	-0.80743	6.26593	3.45221e-07	2.37103e-06
ENSG00000100129	EIF3L	eukaryotic translation initiation factor 3, subunit L [Source:HGNC Symbol;Acc:18138]	22	q13.1	1	38244875	38285414	4296	0.927926	7.07649	3.46716e-07	2.38017e-06
ENSG00000167515	TRAPPC2L	trafficking protein particle complex 2-like [Source:HGNC Symbol;Acc:30887]	16	q24.3	1	88922628	88929094	4463	1.67394	3.17071	3.52443e-07	2.41721e-06
ENSG00000255325			8	q24.13	-1	123497754	123502054	631	-0.85646	6.32355	3.59379e-07	2.46361e-06
ENSG00000131269	ABCB7	ATP-binding cassette, sub-family B (MDR/TAP), member 7 [Source:HGNC Symbol;Acc:48]	X	q13.3	-1	74273115	74376567	2819	2.31911	3.76054	3.61122e-07	2.47439e-06
ENSG00000198948	MFAP3L	microfibrillar-associated protein 3-like [Source:HGNC Symbol;Acc:29083]	4	q33	-1	170907748	170954182	8741	-0.663034	5.93973	3.61303e-07	2.47447e-06
ENSG00000092201	SUPT16H	suppressor of Ty 16 homolog (S. cerevisiae) [Source:HGNC Symbol;Acc:11465]	14	q11.2	-1	21819631	21852425	7151	1.22142	5.67157	3.71463e-07	2.5345e-06
ENSG00000205220	PSMB10	proteasome (prosome, macropain) subunit, beta type, 10 [Source:HGNC Symbol;Acc:9538]	16	q22.1	-1	67968405	67970990	1853	0.743285	5.32205	3.81177e-07	2.59834e-06
ENSG00000101079	NDRG3	NDRG family member 3 [Source:HGNC Symbol;Acc:14462]	20	q11.23	-1	35280169	35374481	3248	-1.19006	5.46535	3.83957e-07	2.61606e-06
ENSG00000063046	EIF4B	eukaryotic translation initiation factor 4B [Source:HGNC Symbol;Acc:3285]	12	q13.13	1	53399942	53435993	6146	1.17187	5.34151	3.84212e-07	2.61656e-06
ENSG00000074842	C19orf10	chromosome 19 open reading frame 10 [Source:HGNC Symbol;Acc:16948]	19	p13.3	-1	4641386	4670382	1678	2.09065	3.4793	3.87396e-07	2.63701e-06
ENSG00000107968	MAP3K8	mitogen-activated protein kinase kinase kinase 8 [Source:HGNC Symbol;Acc:6860]	10	p11.23	1	30722866	30750762	3601	-0.970762	4.24918	3.96574e-07	2.6957e-06
ENSG00000127616	SMARCA4	SWI/SNF related, matrix associated, actin dependent regulator of chromatin, subfamily a, member 4 [Source:HGNC Symbol;Acc:11100]	19	p13.2	1	11071598	11176071	10954	1.94778	3.47162	4.06396e-07	2.75988e-06
ENSG00000169583	CLIC3	chloride intracellular channel 3 [Source:HGNC Symbol;Acc:2064]	9	q34.3	-1	139889087	139891255	1177	1.60442	3.07085	4.06814e-07	2.76143e-06
ENSG00000066933	MYO9A	myosin IXA [Source:HGNC Symbol;Acc:7608]	15	q23	-1	72114632	72410918	20250	2.07198	3.34708	4.11486e-07	2.79185e-06
ENSG00000088726	TMEM40	transmembrane protein 40 [Source:HGNC Symbol;Acc:25620]	3	p25.2	-1	12775024	12810956	3562	-0.620632	10.2527	4.17163e-07	2.8264e-06
ENSG00000187514	PTMA	prothymosin, alpha [Source:HGNC Symbol;Acc:9623]	2	q37.1	1	232571605	232578251	3378	-0.612548	13.2381	4.1758e-07	2.8279e-06
ENSG00000182518	FAM104B	family with sequence similarity 104, member B [Source:HGNC Symbol;Acc:25085]	X	p11.21	-1	55169535	55187743	2499	-0.889678	4.06053	4.20471e-07	2.84616e-06
ENSG00000107745	MICU1	mitochondrial calcium uptake 1 [Source:HGNC Symbol;Acc:1530]	10	q22.1	-1	74127098	74385899	4254	-0.740105	8.04593	4.21856e-07	2.8538e-06
ENSG00000029725	RABEP1	rabaptin, RAB GTPase binding effector protein 1 [Source:HGNC Symbol;Acc:17677]	17	p13.2	1	5185558	5289129	6555	1.42417	3.57104	4.21992e-07	2.8538e-06
ENSG00000169504	CLIC4	chloride intracellular channel 4 [Source:HGNC Symbol;Acc:13518]	1	p36.11	1	25071848	25170815	4495	-0.704973	6.23139	4.25546e-07	2.87649e-06
ENSG00000006652	IFRD1	interferon-related developmental regulator 1 [Source:HGNC Symbol;Acc:5456]	7	q31.1	1	112063023	112121072	6481	-0.690046	8.50531	4.34291e-07	2.93101e-06
ENSG00000132849	INADL	InaD-like (Drosophila) [Source:HGNC Symbol;Acc:28881]	1	p31.3	1	62208149	62629592	11456	1.83202	3.49918	4.34417e-07	2.93101e-06
ENSG00000153006	SREK1IP1	SREK1-interacting protein 1 [Source:HGNC Symbol;Acc:26716]	5	q12.3	-1	64013971	64064512	7537	1.11287	4.34307	4.37771e-07	2.9509e-06
ENSG00000268555			19	p12	-1	21753624	21770124	1178	-1.16915	6.32322	4.38413e-07	2.95248e-06
ENSG00000104341	LAPTM4B	lysosomal protein transmembrane 4 beta [Source:HGNC Symbol;Acc:13646]	8	q22.1	1	98787285	98865241	3197	-1.36851	4.62296	4.40856e-07	2.96756e-06
ENSG00000115368	WDR75	WD repeat domain 75 [Source:HGNC Symbol;Acc:25725]	2	q32.2	1	190306159	190340291	5066	2.39816	4.10651	4.42644e-07	2.97684e-06
ENSG00000140575	IQGAP1	IQ motif containing GTPase activating protein 1 [Source:HGNC Symbol;Acc:6110]	15	q26.1	1	90931450	91045475	10806	1.83223	6.31552	4.50235e-07	3.02648e-06
ENSG00000175061	FAM211A-AS1	FAM211A antisense RNA 1 [Source:HGNC Symbol;Acc:28619]	17	p11.2	1	16342136	16381992	3759	0.952804	5.98209	4.50755e-07	3.02858e-06
ENSG00000102145	GATA1	GATA binding protein 1 (globin transcription factor 1) [Source:HGNC Symbol;Acc:4170]	X	p11.23	1	48644962	48652716	1498	-0.754081	6.99133	4.53737e-07	3.04349e-06
ENSG00000089053	ANAPC5	anaphase promoting complex subunit 5 [Source:HGNC Symbol;Acc:15713]	12	q24.31	-1	121746048	121837699	12304	-0.673648	9.69833	4.5446e-07	3.04643e-06
ENSG00000147416	ATP6V1B2	ATPase, H+ transporting, lysosomal 56/58kDa, V1 subunit B2 [Source:HGNC Symbol;Acc:854]	8	p21.3	1	20054878	20084330	7816	-0.995237	6.41736	4.57053e-07	3.05689e-06
ENSG00000176476	CCDC101	coiled-coil domain containing 101 [Source:HGNC Symbol;Acc:25156]	16	p11.2	1	28565236	28603111	2124	2.10964	3.65453	4.57204e-07	3.05689e-06
ENSG00000159461	AMFR	autocrine motility factor receptor, E3 ubiquitin protein ligase [Source:HGNC Symbol;Acc:463]	16	q12.2	-1	56395364	56459450	5758	-1.19727	5.82225	4.57282e-07	3.05689e-06
ENSG00000005302	MSL3	male-specific lethal 3 homolog (Drosophila) [Source:HGNC Symbol;Acc:7370]	X	p22.2	1	11776278	11793870	6494	1.37244	4.78116	4.6224e-07	3.08719e-06
ENSG00000144659	SLC25A38	solute carrier family 25, member 38 [Source:HGNC Symbol;Acc:26054]	3	p22.1	1	39424839	39438842	2151	1.99262	3.14012	4.64925e-07	3.1037e-06
ENSG00000116191	RALGPS2	Ral GEF with PH domain and SH3 binding motif 2 [Source:HGNC Symbol;Acc:30279]	1	q25.2	1	178694300	178889238	7422	2.49642	3.62622	4.65949e-07	3.10911e-06
ENSG00000205639	MFSD2B	major facilitator superfamily domain containing 2B [Source:HGNC Symbol;Acc:37207]	2	p23.3	1	24232951	24286191	4438	-0.957675	6.54232	4.77478e-07	3.17729e-06
ENSG00000103740	ACSBG1	acyl-CoA synthetase bubblegum family member 1 [Source:HGNC Symbol;Acc:29567]	15	q25.1	-1	78459810	78538030	8230	-0.868795	5.22777	4.81636e-07	3.20348e-06
ENSG00000166855	CLPX	caseinolytic mitochondrial matrix peptidase chaperone subunit [Source:HGNC Symbol;Acc:2088]	15	q22.31	-1	65440557	65477680	5461	2.03641	3.42229	4.83503e-07	3.21443e-06
ENSG00000147650	LRP12	low density lipoprotein receptor-related protein 12 [Source:HGNC Symbol;Acc:31708]	8	q22.3	-1	105501459	105601252	9777	-0.855878	5.1689	4.8653e-07	3.23308e-06
ENSG00000102401	ARMCX3	armadillo repeat containing, X-linked 3 [Source:HGNC Symbol;Acc:24065]	X	q22.1	1	100877787	100882833	4239	-0.853371	4.79933	4.87554e-07	3.2384e-06
ENSG00000173020	ADRBK1	adrenergic, beta, receptor kinase 1 [Source:HGNC Symbol;Acc:289]	11	q13.2	1	67033881	67054027	6665	1.81656	3.668	4.9102e-07	3.25994e-06
ENSG00000182372	CLN8	ceroid-lipofuscinosis, neuronal 8 (epilepsy, progressive with mental retardation) [Source:HGNC Symbol;Acc:2079]	8	p23.3	1	1703944	1734738	8111	-0.984114	4.41134	5.01118e-07	3.32394e-06
ENSG00000092820	EZR	ezrin [Source:HGNC Symbol;Acc:12691]	6	q25.3	-1	159186773	159240444	3336	1.21739	6.10115	5.03407e-07	3.33529e-06
ENSG00000108039	XPNPEP1	X-prolyl aminopeptidase (aminopeptidase P) 1, soluble [Source:HGNC Symbol;Acc:12822]	10	q25.1	-1	111624524	111683311	6691	-0.861012	9.22391	5.03518e-07	3.33529e-06
ENSG00000143624	INTS3	integrator complex subunit 3 [Source:HGNC Symbol;Acc:26153]	1	q21.3	1	153700543	153746555	9721	2.74836	3.06116	5.10668e-07	3.37957e-06
ENSG00000110848	CD69	CD69 molecule [Source:HGNC Symbol;Acc:1694]	12	p13.31	-1	9905082	9913497	2832	1.88162	4.97629	5.11016e-07	3.38033e-06
ENSG00000211598	IGKV4-1	immunoglobulin kappa variable 4-1 [Source:HGNC Symbol;Acc:5834]	2	p11.2	1	89184913	89185669	538	2.19055	3.9035	5.22447e-07	3.45281e-06
ENSG00000072736	NFATC3	nuclear factor of activated T-cells, cytoplasmic, calcineurin-dependent 3 [Source:HGNC Symbol;Acc:7777]	16	q22.1	1	68118654	68263162	8806	1.47359	3.0913	5.27494e-07	3.483e-06
ENSG00000166971	AKTIP	AKT interacting protein [Source:HGNC Symbol;Acc:16710]	16	q12.2	-1	53524952	53538323	5202	2.65115	3.2297	5.30496e-07	3.50123e-06
ENSG00000085265	FCN1	ficolin (collagen/fibrinogen domain containing) 1 [Source:HGNC Symbol;Acc:3623]	9	q34.3	-1	137801431	137809809	1286	1.88852	7.00424	5.3194e-07	3.50744e-06
ENSG00000197622	CDC42SE1	CDC42 small effector 1 [Source:HGNC Symbol;Acc:17719]	1	q21.3	-1	151023447	151042801	4184	1.2374	4.34147	5.32162e-07	3.50744e-06
ENSG00000215039	CD27-AS1	CD27 antisense RNA 1 [Source:HGNC Symbol;Acc:43896]	12	p13.31	-1	6548167	6560733	3411	-0.738857	7.29486	5.55586e-07	3.64694e-06
ENSG00000196684	HSH2D	hematopoietic SH2 domain containing [Source:HGNC Symbol;Acc:24920]	19	p13.12	1	16244838	16269386	3399	1.79198	3.50094	5.56568e-07	3.65009e-06
ENSG00000138744	NAAA	N-acylethanolamine acid amidase [Source:HGNC Symbol;Acc:736]	4	q21.1	-1	76831809	76862204	5154	2.37689	3.90315	5.68557e-07	3.72704e-06
ENSG00000116741	RGS2	regulator of G-protein signaling 2, 24kDa [Source:HGNC Symbol;Acc:9998]	1	q31.2	1	192778169	192781403	2086	1.49722	5.13863	5.69292e-07	3.73017e-06
ENSG00000135624	CCT7	chaperonin containing TCP1, subunit 7 (eta) [Source:HGNC Symbol;Acc:1622]	2	p13.2	1	73460548	73480149	3585	1.45122	5.71485	5.80629e-07	3.8023e-06
ENSG00000136250	AOAH	acyloxyacyl hydrolase (neutrophil) [Source:HGNC Symbol;Acc:548]	7	p14.2	-1	36552456	36764154	3609	1.83959	5.66182	5.80823e-07	3.8023e-06
ENSG00000100055	CYTH4	cytohesin 4 [Source:HGNC Symbol;Acc:9505]	22	q13.1	1	37678068	37711382	6157	1.6564	3.62762	5.81832e-07	3.80719e-06
ENSG00000131871	VIMP	VCP-interacting membrane protein [Source:HGNC Symbol;Acc:30396]	15	q26.3	-1	101811022	101817705	3766	1.89205	3.33763	5.83048e-07	3.81343e-06
ENSG00000113240	CLK4	CDC-like kinase 4 [Source:HGNC Symbol;Acc:13659]	5	q35.3	-1	178029665	178057616	7924	2.05222	4.18132	5.85041e-07	3.82474e-06
ENSG00000143337	TOR1AIP1	torsin A interacting protein 1 [Source:HGNC Symbol;Acc:29456]	1	q25.2	1	179851177	179894135	9615	1.88188	3.738	5.87287e-07	3.8377e-06
ENSG00000176783	RUFY1	RUN and FYVE domain containing 1 [Source:HGNC Symbol;Acc:19760]	5	q35.3	1	178977559	179037027	5911	-0.836827	12.3494	5.88069e-07	3.84108e-06
ENSG00000132334	PTPRE	protein tyrosine phosphatase, receptor type, E [Source:HGNC Symbol;Acc:9669]	10	q26.2	1	129705325	129884119	11299	1.80085	5.19117	5.89876e-07	3.85115e-06
ENSG00000162910	MRPL55	mitochondrial ribosomal protein L55 [Source:HGNC Symbol;Acc:16686]	1	q42.13	-1	228294380	228297013	1886	1.05706	3.77395	5.90404e-07	3.85287e-06
ENSG00000105397	TYK2	tyrosine kinase 2 [Source:HGNC Symbol;Acc:12440]	19	p13.2	-1	10461209	10491352	6687	1.85643	3.03861	5.95803e-07	3.88338e-06
ENSG00000231607	DLEU2	deleted in lymphocytic leukemia 2 (non-protein coding) [Source:HGNC Symbol;Acc:13748]	13	q14.2	-1	50601269	50699856	2728	-0.772485	6.54349	5.95881e-07	3.88338e-06
ENSG00000076770	MBNL3	muscleblind-like splicing regulator 3 [Source:HGNC Symbol;Acc:20564]	X	q26.2	-1	131503345	131623996	12199	-0.739399	7.98387	6.05671e-07	3.94541e-06
ENSG00000135269	TES	testis derived transcript (3 LIM domains) [Source:HGNC Symbol;Acc:14620]	7	q31.2	1	115850547	115898837	4280	1.65683	4.53183	6.09531e-07	3.96878e-06
ENSG00000159720	ATP6V0D1	ATPase, H+ transporting, lysosomal 38kDa, V0 subunit d1 [Source:HGNC Symbol;Acc:13724]	16	q22.1	-1	67471917	67515140	8212	-0.571416	6.93291	6.17317e-07	4.01588e-06
ENSG00000145287	PLAC8	placenta-specific 8 [Source:HGNC Symbol;Acc:19254]	4	q21.22	-1	84011201	84058228	3853	1.04208	6.00041	6.31033e-07	4.09777e-06
ENSG00000143995	MEIS1	Meis homeobox 1 [Source:HGNC Symbol;Acc:7000]	2	p14	1	66660584	66801001	10934	-0.696625	8.7833	6.37301e-07	4.13477e-06
ENSG00000112159	MDN1	MDN1, midasin homolog (yeast) [Source:HGNC Symbol;Acc:18302]	6	q15	-1	90352218	90529442	18602	2.46355	4.00372	6.38166e-07	4.13854e-06
ENSG00000162777	DENND2D	DENN/MADD domain containing 2D [Source:HGNC Symbol;Acc:26192]	1	p13.3	-1	111729796	111747157	5515	1.22679	5.52125	6.40759e-07	4.15219e-06
ENSG00000124172	ATP5E	ATP synthase, H+ transporting, mitochondrial F1 complex, epsilon subunit [Source:HGNC Symbol;Acc:838]	20	q13.32	-1	57600522	57607437	5126	-0.491552	9.0573	6.40842e-07	4.15219e-06
ENSG00000070061	IKBKAP	inhibitor of kappa light polypeptide gene enhancer in B-cells, kinase complex-associated protein [Source:HGNC Symbol;Acc:5959]	9	q31.3	-1	111629797	111696396	6048	2.27401	3.50242	6.47775e-07	4.1915e-06
ENSG00000123136	DDX39A	DEAD (Asp-Glu-Ala-Asp) box polypeptide 39A [Source:HGNC Symbol;Acc:17821]	19	p13.12	-1	14519631	14530192	3837	1.51066	4.71402	6.51203e-07	4.21181e-06
ENSG00000146858	ZC3HAV1L	zinc finger CCCH-type, antiviral 1-like [Source:HGNC Symbol;Acc:22423]	7	q34	-1	138710452	138720775	1753	-1.19332	3.09663	6.5213e-07	4.21491e-06
ENSG00000182208	MOB2	MOB kinase activator 2 [Source:HGNC Symbol;Acc:24904]	11	p15.5	-1	1490687	1522477	4504	-1.00367	4.76846	6.57274e-07	4.24428e-06
ENSG00000273143			10	q25.2	-1	112188598	112255962	628	-2.05906	3.76531	6.67823e-07	4.30949e-06
ENSG00000128815	WDFY4	WDFY family member 4 [Source:HGNC Symbol;Acc:29323]	10	q11.22	1	49892921	50191001	13692	2.25029	4.08388	6.83021e-07	4.39413e-06
ENSG00000122484	RPAP2	RNA polymerase II associated protein 2 [Source:HGNC Symbol;Acc:25791]	1	p22.1	1	92764522	92867613	17142	1.7557	3.23705	6.83325e-07	4.39414e-06
ENSG00000136205	TNS3	tensin 3 [Source:HGNC Symbol;Acc:21616]	7	p12.3	-1	47314752	47622156	11797	-0.960851	4.61421	6.85839e-07	4.40641e-06
ENSG00000141027	NCOR1	nuclear receptor corepressor 1 [Source:HGNC Symbol;Acc:7672]	17	p11.2	-1	15932471	16121499	15393	-0.511208	9.1112	6.89522e-07	4.42616e-06
ENSG00000080345	RIF1	RAP1 interacting factor homolog (yeast) [Source:HGNC Symbol;Acc:23207]	2	q23.3	1	152266397	152364527	18166	2.00695	4.09754	6.98758e-07	4.47753e-06
ENSG00000146223	RPL7L1	ribosomal protein L7-like 1 [Source:HGNC Symbol;Acc:21370]	6	p21.1	1	42847356	42857663	7809	1.41387	3.99096	7.09877e-07	4.54478e-06
ENSG00000163939	PBRM1	polybromo 1 [Source:HGNC Symbol;Acc:30064]	3	p21.1	-1	52579368	52719933	9654	1.42601	4.63873	7.15237e-07	4.57708e-06
ENSG00000168137	SETD5	SET domain containing 5 [Source:HGNC Symbol;Acc:25566]	3	p25.3	1	9439299	9520924	10808	1.40347	3.6275	7.26078e-07	4.64032e-06
ENSG00000131401	NAPSB	napsin B aspartic peptidase, pseudogene [Source:HGNC Symbol;Acc:13396]	19	q13.33	-1	50837053	50848024	1915	2.12611	4.22076	7.28976e-07	4.65679e-06
ENSG00000196954	CASP4	caspase 4, apoptosis-related cysteine peptidase [Source:HGNC Symbol;Acc:1505]	11	q22.3	-1	104813593	104840163	7256	-0.625505	7.62496	7.30002e-07	4.6613e-06
ENSG00000163399	ATP1A1	ATPase, Na+/K+ transporting, alpha 1 polypeptide [Source:HGNC Symbol;Acc:799]	1	p13.1	1	116915290	116952883	7261	1.39861	4.57521	7.32576e-07	4.67363e-06
ENSG00000204264	PSMB8	proteasome (prosome, macropain) subunit, beta type, 8 [Source:HGNC Symbol;Acc:9545]	6	p21.32	-1	32808494	32812480	2006	-0.422005	7.72374	7.3321e-07	4.67562e-06
ENSG00000164674	SYTL3	synaptotagmin-like 3 [Source:HGNC Symbol;Acc:15587]	6	q25.3	1	159071046	159185908	2790	2.40016	3.66145	7.34354e-07	4.68086e-06
ENSG00000159069	FBXW5	F-box and WD repeat domain containing 5 [Source:HGNC Symbol;Acc:13613]	9	q34.3	-1	139834887	139839148	3252	-1.06611	5.65649	7.38441e-07	4.70485e-06
ENSG00000108591	DRG2	developmentally regulated GTP binding protein 2 [Source:HGNC Symbol;Acc:3030]	17	p11.2	1	17991200	18011285	7411	1.96082	3.72819	7.42856e-07	4.73091e-06
ENSG00000164331	ANKRA2	ankyrin repeat, family A (RFXANK-like), 2 [Source:HGNC Symbol;Acc:13208]	5	q13.2	-1	72848160	72861511	2659	2.04969	3.03133	7.43447e-07	4.7326e-06
ENSG00000187554	TLR5	toll-like receptor 5 [Source:HGNC Symbol;Acc:11851]	1	q41	-1	223282748	223316624	4651	-0.814668	5.6	7.45747e-07	4.74108e-06
ENSG00000049860	HEXB	hexosaminidase B (beta polypeptide) [Source:HGNC Symbol;Acc:4879]	5	q13.3	1	73935848	74018472	5067	2.30413	4.26489	7.45758e-07	4.74108e-06
ENSG00000182004	SNRPE	small nuclear ribonucleoprotein polypeptide E [Source:HGNC Symbol;Acc:11161]	1	q32.1	1	203830731	203839678	1474	1.33431	3.78154	7.50774e-07	4.76879e-06
ENSG00000110077	MS4A6A	membrane-spanning 4-domains, subfamily A, member 6A [Source:HGNC Symbol;Acc:13375]	11	q12.2	-1	59939081	59952139	6197	1.88975	5.79004	7.53255e-07	4.78246e-06
ENSG00000130254	SAFB2	scaffold attachment factor B2 [Source:HGNC Symbol;Acc:21605]	19	p13.3	-1	5587010	5624057	6222	1.08438	5.07717	7.62888e-07	4.84081e-06
ENSG00000169189	NSMCE1	non-SMC element 1 homolog (S. cerevisiae) [Source:HGNC Symbol;Acc:29897]	16	p12.1	-1	27236312	27280115	3770	1.40853	4.61201	7.66181e-07	4.85393e-06
ENSG00000138095	LRPPRC	leucine-rich pentatricopeptide repeat containing [Source:HGNC Symbol;Acc:15714]	2	p21	-1	44113647	44223144	9760	2.13077	4.58768	7.67707e-07	4.86148e-06
ENSG00000204977	TRIM13	tripartite motif containing 13 [Source:HGNC Symbol;Acc:9976]	13	q14.2	1	50570024	50594617	8080	-0.844069	3.922	7.68397e-07	4.86372e-06
ENSG00000129354	AP1M2	adaptor-related protein complex 1, mu 2 subunit [Source:HGNC Symbol;Acc:558]	19	p13.2	-1	10683347	10697991	2214	-0.904044	6.61554	7.69072e-07	4.86588e-06
ENSG00000143314	MRPL24	mitochondrial ribosomal protein L24 [Source:HGNC Symbol;Acc:14037]	1	q23.1	-1	156707095	156711382	1695	1.89367	3.57606	7.69862e-07	4.86876e-06
ENSG00000183255	PTTG1IP	pituitary tumor-transforming 1 interacting protein [Source:HGNC Symbol;Acc:13524]	21	q22.3	-1	46269500	46293752	3471	-0.659063	6.69667	7.8634e-07	4.96865e-06
ENSG00000171611	PTCRA	pre T-cell antigen receptor alpha [Source:HGNC Symbol;Acc:21290]	6	p21.1	1	42883727	42893573	1123	-0.83316	6.1216	7.89681e-07	4.98759e-06
ENSG00000073849	ST6GAL1	ST6 beta-galactosamide alpha-2,6-sialyltranferase 1 [Source:HGNC Symbol;Acc:10860]	3	q27.3	1	186648274	186796341	9151	-0.874197	5.5574	8.00703e-07	5.055e-06
ENSG00000138382	METTL5	methyltransferase like 5 [Source:HGNC Symbol;Acc:25006]	2	q31.1	-1	170666591	170681441	2865	1.50991	4.04917	8.01362e-07	5.05697e-06
ENSG00000179361	ARID3B	AT rich interactive domain 3B (BRIGHT-like) [Source:HGNC Symbol;Acc:14350]	15	q24.1	1	74833518	74890472	6209	-1.14145	3.63389	8.18394e-07	5.15772e-06
ENSG00000013016	EHD3	EH-domain containing 3 [Source:HGNC Symbol;Acc:3244]	2	p23.1	1	31456880	31492313	4959	-0.868808	5.9763	8.63026e-07	5.4249e-06
ENSG00000075292	ZNF638	zinc finger protein 638 [Source:HGNC Symbol;Acc:17894]	2	p13.2	1	71503691	71662199	14127	1.11342	5.46933	8.71546e-07	5.47135e-06
ENSG00000143727	ACP1	acid phosphatase 1, soluble [Source:HGNC Symbol;Acc:122]	2	p25.3	1	264140	278283	4160	-0.586273	8.03051	8.75108e-07	5.49134e-06
ENSG00000168438	CDC40	cell division cycle 40 [Source:HGNC Symbol;Acc:17350]	6	q21	1	110501344	110575478	5940	1.69535	4.73891	8.86161e-07	5.5583e-06
ENSG00000049245	VAMP3	vesicle-associated membrane protein 3 [Source:HGNC Symbol;Acc:12644]	1	p36.23	1	7831329	7841492	2760	-0.815036	4.13198	8.93603e-07	5.60256e-06
ENSG00000172349	IL16	interleukin 16 [Source:HGNC Symbol;Acc:5980]	15	q25.1	1	81451916	81605104	10875	0.808221	5.11772	8.96447e-07	5.61797e-06
ENSG00000248636			12	q24.23	-1	119825792	120105884	1013	-0.918138	4.51585	9.13628e-07	5.7207e-06
ENSG00000143110	C1orf162	chromosome 1 open reading frame 162 [Source:HGNC Symbol;Acc:28344]	1	p13.2	1	112016414	112021134	2768	1.07891	6.13447	9.23459e-07	5.77231e-06
ENSG00000112249	ASCC3	activating signal cointegrator 1 complex subunit 3 [Source:HGNC Symbol;Acc:18697]	6	q16.3	-1	100956070	101329248	11731	1.91374	3.94339	9.27156e-07	5.79293e-06
ENSG00000006007	GDE1	glycerophosphodiester phosphodiesterase 1 [Source:HGNC Symbol;Acc:29644]	16	p12.3	-1	19513015	19533467	4412	-0.923117	5.92718	9.27868e-07	5.79489e-06
ENSG00000137267	TUBB2A	tubulin, beta 2A class IIa [Source:HGNC Symbol;Acc:12412]	6	p25.2	-1	3153903	3157760	1727	-3.63549	4.20024	9.30396e-07	5.80568e-06
ENSG00000166086	JAM3	junctional adhesion molecule 3 [Source:HGNC Symbol;Acc:15532]	11	q25	1	133938820	134021896	5451	-0.943916	7.7287	9.33335e-07	5.82152e-06
ENSG00000187742	SECISBP2	SECIS binding protein 2 [Source:HGNC Symbol;Acc:30972]	9	q22.2	1	91933421	91974557	9793	-0.655262	8.04056	9.35252e-07	5.83071e-06
ENSG00000116221	MRPL37	mitochondrial ribosomal protein L37 [Source:HGNC Symbol;Acc:14034]	1	p32.3	1	54649714	54691137	2544	-1.0451	5.45649	9.5891e-07	5.96313e-06
ENSG00000106344	RBM28	RNA binding motif protein 28 [Source:HGNC Symbol;Acc:21863]	7	q32.1	-1	127937738	127983962	15866	2.11298	3.2804	9.62578e-07	5.97827e-06
ENSG00000184203	PPP1R2	protein phosphatase 1, regulatory (inhibitor) subunit 2 [Source:HGNC Symbol;Acc:9288]	3	q29	-1	195241221	195270209	5128	1.02328	4.96123	9.65975e-07	5.9968e-06
ENSG00000254786			11	q12.1	-1	58762912	58767162	1122	-0.76087	5.68057	9.73437e-07	6.0334e-06
ENSG00000085224	ATRX	alpha thalassemia/mental retardation syndrome X-linked [Source:HGNC Symbol;Acc:886]	X	q21.1	-1	76760356	77041702	12224	0.575641	7.08601	9.84796e-07	6.10061e-06
ENSG00000092439	TRPM7	transient receptor potential cation channel, subfamily M, member 7 [Source:HGNC Symbol;Acc:17994]	15	q21.2	-1	50844670	50979012	9198	1.58918	4.21267	1.00137e-06	6.1939e-06
ENSG00000173473	SMARCC1	SWI/SNF related, matrix associated, actin dependent regulator of chromatin, subfamily c, member 1 [Source:HGNC Symbol;Acc:11104]	3	p21.31	-1	47626762	47823596	7645	0.892041	5.22029	1.00511e-06	6.21321e-06
ENSG00000050393	MCUR1	mitochondrial calcium uniporter regulator 1 [Source:HGNC Symbol;Acc:21097]	6	p23	-1	13786789	13814800	6057	-0.801422	8.87972	1.00649e-06	6.21908e-06
ENSG00000156990	RPUSD3	RNA pseudouridylate synthase domain containing 3 [Source:HGNC Symbol;Acc:28437]	3	p25.3	-1	9879533	9886286	5348	2.1518	3.07122	1.00767e-06	6.22372e-06
ENSG00000153015	CWC27	CWC27 spliceosome-associated protein homolog (S. cerevisiae) [Source:HGNC Symbol;Acc:10664]	5	q12.3	1	64064757	64314590	3740	1.39699	4.86085	1.02818e-06	6.34235e-06
ENSG00000169756	LIMS1	LIM and senescent cell antigen-like domains 1 [Source:HGNC Symbol;Acc:6616]	2	q12.3	1	109150857	109303702	7626	-0.598608	12.2342	1.03234e-06	6.35993e-06
ENSG00000162496	DHRS3	dehydrogenase/reductase (SDR family) member 3 [Source:HGNC Symbol;Acc:17693]	1	p36.22	-1	12627939	12677737	3037	-0.829263	7.43692	1.0515e-06	6.46973e-06
ENSG00000125375	ATP5S	ATP synthase, H+ transporting, mitochondrial Fo complex, subunit s (factor B) [Source:HGNC Symbol;Acc:18799]	14	q21.3	1	50779044	50802276	3664	-0.703473	6.3471	1.08323e-06	6.64243e-06
ENSG00000173221	GLRX	glutaredoxin (thioltransferase) [Source:HGNC Symbol;Acc:4330]	5	q15	-1	95087023	95158709	6508	1.06866	4.5381	1.08543e-06	6.65033e-06
ENSG00000084093	REST	RE1-silencing transcription factor [Source:HGNC Symbol;Acc:9966]	4	q12	1	57774075	57802010	7875	1.39276	3.1752	1.11053e-06	6.78139e-06
ENSG00000162722	TRIM58	tripartite motif containing 58 [Source:HGNC Symbol;Acc:24150]	1	q44	1	248020501	248041507	3225	-0.936693	5.04903	1.11056e-06	6.78139e-06
ENSG00000054356	PTPRN	protein tyrosine phosphatase, receptor type, N [Source:HGNC Symbol;Acc:9676]	2	q35	-1	220154345	220174370	8261	-1.13797	4.61358	1.11188e-06	6.78662e-06
ENSG00000197858	GPAA1	glycosylphosphatidylinositol anchor attachment 1 [Source:HGNC Symbol;Acc:4446]	8	q24.3	1	145137493	145141119	3269	-1.05272	5.51379	1.12091e-06	6.83315e-06
ENSG00000168175	MAPK1IP1L	mitogen-activated protein kinase 1 interacting protein 1-like [Source:HGNC Symbol;Acc:19840]	14	q22.3	1	55518349	55536910	6988	-0.743998	5.28071	1.14572e-06	6.97854e-06
ENSG00000175467	SART1	squamous cell carcinoma antigen recognized by T cells [Source:HGNC Symbol;Acc:10538]	11	q13.1	1	65729160	65747299	4323	2.38453	3.19498	1.15127e-06	7.0094e-06
ENSG00000163297	ANTXR2	anthrax toxin receptor 2 [Source:HGNC Symbol;Acc:21732]	4	q21.21	-1	80822303	81046608	10101	-0.777671	6.35731	1.17387e-06	7.13205e-06
ENSG00000163735	CXCL5	chemokine (C-X-C motif) ligand 5 [Source:HGNC Symbol;Acc:10642]	4	q13.3	-1	74861359	74864496	2538	-0.896242	9.21018	1.18096e-06	7.17215e-06
ENSG00000270055			15	q13.2	1	30780166	30782516	2351	-1.18308	3.2864	1.19657e-06	7.25784e-06
ENSG00000184014	DENND5A	DENN/MADD domain containing 5A [Source:HGNC Symbol;Acc:19344]	11	p15.4	-1	9160372	9286937	8648	2.053	3.45498	1.20696e-06	7.31265e-06
ENSG00000180628	PCGF5	polycomb group ring finger 5 [Source:HGNC Symbol;Acc:28264]	10	q23.32	1	92979908	93044088	8236	-0.609887	8.27087	1.20763e-06	7.31273e-06
ENSG00000160445	ZER1	zyg-11 related, cell cycle regulator [Source:HGNC Symbol;Acc:30960]	9	q34.11	-1	131492065	131534693	4370	-1.02441	4.52498	1.21955e-06	7.37871e-06
ENSG00000163938	GNL3	guanine nucleotide binding protein-like 3 (nucleolar) [Source:HGNC Symbol;Acc:29931]	3	p21.1	1	52715172	52728508	3318	1.44713	5.10797	1.22168e-06	7.38854e-06
ENSG00000185222	WBP5	WW domain binding protein 5 [Source:HGNC Symbol;Acc:30084]	X	q22.2	1	102611373	102613397	1096	-0.903101	3.88518	1.24396e-06	7.51705e-06
ENSG00000108187	PBLD	phenazine biosynthesis-like protein domain containing [Source:HGNC Symbol;Acc:23301]	10	q21.3	-1	70042417	70092806	5172	-1.0166	5.21314	1.24627e-06	7.52786e-06
ENSG00000076003	MCM6	minichromosome maintenance complex component 6 [Source:HGNC Symbol;Acc:6949]	2	q21.3	-1	136597196	136633996	4118	-0.963414	6.47435	1.25706e-06	7.58987e-06
ENSG00000111845	PAK1IP1	PAK1 interacting protein 1 [Source:HGNC Symbol;Acc:20882]	6	p24.2	1	10694928	10710015	1800	1.94657	3.6572	1.28648e-06	7.76105e-06
ENSG00000021355	SERPINB1	serpin peptidase inhibitor, clade B (ovalbumin), member 1 [Source:HGNC Symbol;Acc:3311]	6	p25.2	-1	2832566	2842240	3226	-0.570576	9.04567	1.28844e-06	7.76968e-06
ENSG00000142046	TMEM91	transmembrane protein 91 [Source:HGNC Symbol;Acc:32393]	19	q13.2	1	41856816	41889988	2796	-0.921802	7.77394	1.28943e-06	7.77244e-06
ENSG00000155368	DBI	diazepam binding inhibitor (GABA receptor modulator, acyl-CoA binding protein) [Source:HGNC Symbol;Acc:2690]	2	q14.2	1	120124497	120130126	2499	0.887105	5.25206	1.29292e-06	7.78697e-06
ENSG00000223519	KIF28P	kinesin family member 28, pseudogene [Source:HGNC Symbol;Acc:49205]	1	q44	-1	246935139	246993361	3511	-1.01656	6.33066	1.29556e-06	7.79643e-06
ENSG00000125651	GTF2F1	general transcription factor IIF, polypeptide 1, 74kDa [Source:HGNC Symbol;Acc:4652]	19	p13.3	-1	6379580	6393992	3134	1.18525	3.87996	1.31658e-06	7.90653e-06
ENSG00000160446	ZDHHC12	zinc finger, DHHC-type containing 12 [Source:HGNC Symbol;Acc:19159]	9	q34.11	-1	131483148	131486406	2597	-0.69563	4.65222	1.33768e-06	8.01671e-06
ENSG00000106066	CPVL	carboxypeptidase, vitellogenic-like [Source:HGNC Symbol;Acc:14399]	7	p14.3	-1	29034847	29235067	3340	2.05464	5.98796	1.34038e-06	8.02956e-06
ENSG00000148484	RSU1	Ras suppressor protein 1 [Source:HGNC Symbol;Acc:10464]	10	p13	-1	16632610	16859527	4191	-1.03206	12.2188	1.36182e-06	8.15466e-06
ENSG00000157106	SMG1	SMG1 phosphatidylinositol 3-kinase-related kinase [Source:HGNC Symbol;Acc:30045]	16	p12.3	-1	18816175	18937776	25227	1.3805	4.1494	1.36866e-06	8.19224e-06
ENSG00000141198	TOM1L1	target of myb1 (chicken)-like 1 [Source:HGNC Symbol;Acc:11983]	17	q22	1	52976748	53039310	7268	-1.19191	5.33241	1.36924e-06	8.19233e-06
ENSG00000163386	NBPF10	neuroblastoma breakpoint family, member 10 [Source:HGNC Symbol;Acc:31992]	1	q21.1	1	145289772	145370303	13221	1.36159	3.89299	1.37019e-06	8.19466e-06
ENSG00000117360	PRPF3	pre-mRNA processing factor 3 [Source:HGNC Symbol;Acc:17348]	1	q21.2	1	150293925	150325671	5373	2.02311	4.24439	1.37353e-06	8.20783e-06
ENSG00000108064	TFAM	transcription factor A, mitochondrial [Source:HGNC Symbol;Acc:11741]	10	q21.1	1	60144782	60158981	5606	1.58942	3.42357	1.38759e-06	8.27484e-06
ENSG00000166479	TMX3	thioredoxin-related transmembrane protein 3 [Source:HGNC Symbol;Acc:24718]	18	q22.1	-1	66340925	66382535	7637	2.01541	3.47259	1.40132e-06	8.3499e-06
ENSG00000168300	PCMTD1	protein-L-isoaspartate (D-aspartate) O-methyltransferase domain containing 1 [Source:HGNC Symbol;Acc:30483]	8	q11.23	-1	52730140	52811735	7307	-0.519844	8.0987	1.40487e-06	8.36763e-06
ENSG00000184205	TSPYL2	TSPY-like 2 [Source:HGNC Symbol;Acc:24358]	X	p11.22	1	53111549	53117722	4948	-1.26258	4.26267	1.43505e-06	8.5229e-06
ENSG00000153914	SREK1	splicing regulatory glutamine/lysine-rich protein 1 [Source:HGNC Symbol;Acc:17882]	5	q12.3	1	65435799	65479443	18240	0.756192	5.90251	1.44085e-06	8.55385e-06
ENSG00000169100	SLC25A6	solute carrier family 25 (mitochondrial carrier; adenine nucleotide translocator), member 6 [Source:HGNC Symbol;Acc:10992]	X	p22.33	-1	1505045	1511617	2164	0.826139	6.93914	1.4457e-06	8.5787e-06
ENSG00000139613	SMARCC2	SWI/SNF related, matrix associated, actin dependent regulator of chromatin, subfamily c, member 2 [Source:HGNC Symbol;Acc:11105]	12	q13.2	-1	56556767	56583351	8555	0.923649	5.73555	1.44621e-06	8.5787e-06
ENSG00000148180	GSN	gelsolin [Source:HGNC Symbol;Acc:4620]	9	q33.2	1	123970072	124095121	11097	-0.784926	8.65999	1.46554e-06	8.6792e-06
ENSG00000106399	RPA3	replication protein A3, 14kDa [Source:HGNC Symbol;Acc:10291]	7	p21.3	-1	7676149	7758238	3232	1.49892	3.15764	1.46785e-06	8.6893e-06
ENSG00000173960	UBXN2A	UBX domain protein 2A [Source:HGNC Symbol;Acc:27265]	2	p23.3	1	24150155	24227779	6882	-0.717753	6.21674	1.47408e-06	8.72264e-06
ENSG00000143033	MTF2	metal response element binding transcription factor 2 [Source:HGNC Symbol;Acc:29535]	1	p22.1	1	93544792	93604638	5909	1.13769	4.85521	1.49975e-06	8.87092e-06
ENSG00000197043	ANXA6	annexin A6 [Source:HGNC Symbol;Acc:544]	5	q33.1	-1	150480273	150537443	5427	1.68377	5.4828	1.51891e-06	8.98061e-06
ENSG00000134291	TMEM106C	transmembrane protein 106C [Source:HGNC Symbol;Acc:28775]	12	q13.11	1	48357352	48362661	3348	-0.736819	8.42348	1.53797e-06	9.08592e-06
ENSG00000206560	ANKRD28	ankyrin repeat domain 28 [Source:HGNC Symbol;Acc:29024]	3	p25.1	-1	15708743	15901278	11276	-0.71678	8.31508	1.57089e-06	9.26154e-06
ENSG00000105887	MTPN	myotrophin [Source:HGNC Symbol;Acc:15667]	7	q33	-1	135611509	135662101	3775	-0.605835	11.2788	1.60815e-06	9.46587e-06
ENSG00000132676	DAP3	death associated protein 3 [Source:HGNC Symbol;Acc:2673]	1	q22	1	155657751	155708801	4588	0.958838	5.94348	1.67417e-06	9.83057e-06
ENSG00000133943	C14orf159	chromosome 14 open reading frame 159 [Source:HGNC Symbol;Acc:20498]	14	q32.11	1	91526677	91691976	7262	1.86214	3.42362	1.69896e-06	9.96408e-06
ENSG00000168256	NKIRAS2	NFKB inhibitor interacting Ras-like 2 [Source:HGNC Symbol;Acc:17898]	17	q21.2	1	40163400	40177659	5563	-0.951319	4.47132	1.70582e-06	1.00002e-05
ENSG00000143612	C1orf43	chromosome 1 open reading frame 43 [Source:HGNC Symbol;Acc:29876]	1	q21.3	-1	154179182	154193104	2582	-0.702564	6.32912	1.72366e-06	1.00967e-05
ENSG00000163382	APOA1BP	apolipoprotein A-I binding protein [Source:HGNC Symbol;Acc:18453]	1	q23.1	1	156561554	156564091	1933	2.00102	3.61324	1.72779e-06	1.0115e-05
ENSG00000147274	RBMX	RNA binding motif protein, X-linked [Source:HGNC Symbol;Acc:9910]	X	q26.3	-1	135930163	135962923	5882	1.01531	5.73172	1.72817e-06	1.0115e-05
ENSG00000005700	IBTK	inhibitor of Bruton agammaglobulinemia tyrosine kinase [Source:HGNC Symbol;Acc:17853]	6	q14.1	-1	82879700	82957471	8722	1.78922	4.03889	1.73218e-06	1.01344e-05
ENSG00000084733	RAB10	RAB10, member RAS oncogene family [Source:HGNC Symbol;Acc:9759]	2	p23.3	1	26256976	26360323	3631	-0.563167	7.61969	1.74559e-06	1.02046e-05
ENSG00000110011	DNAJC4	DnaJ (Hsp40) homolog, subfamily C, member 4 [Source:HGNC Symbol;Acc:5271]	11	q13.1	1	63997750	64001758	2807	-0.865245	5.87226	1.75247e-06	1.02407e-05
ENSG00000183431	SF3A3	splicing factor 3a, subunit 3, 60kDa [Source:HGNC Symbol;Acc:10767]	1	p34.3	-1	38422647	38456593	4740	1.34089	5.22246	1.76022e-06	1.02695e-05
ENSG00000090989	EXOC1	exocyst complex component 1 [Source:HGNC Symbol;Acc:30380]	4	q12	1	56719782	56771200	5347	1.76319	3.86988	1.76146e-06	1.02726e-05
ENSG00000140553	UNC45A	unc-45 homolog A (C. elegans) [Source:HGNC Symbol;Acc:30594]	15	q26.1	1	91473410	91497323	7498	-0.934596	5.92969	1.76872e-06	1.03108e-05
ENSG00000141503	MINK1	misshapen-like kinase 1 [Source:HGNC Symbol;Acc:17565]	17	p13.2	1	4736683	4801356	7817	-0.767117	6.43056	1.79595e-06	1.04612e-05
ENSG00000119801	YPEL5	yippee-like 5 (Drosophila) [Source:HGNC Symbol;Acc:18329]	2	p23.1	1	30369807	30383399	3421	-0.68051	8.73986	1.82058e-06	1.05961e-05
ENSG00000154146	NRGN	neurogranin (protein kinase C substrate, RC3) [Source:HGNC Symbol;Acc:8000]	11	q24.2	1	124609742	124617106	1309	-0.863517	7.89646	1.83112e-06	1.06532e-05
ENSG00000143106	PSMA5	proteasome (prosome, macropain) subunit, alpha type, 5 [Source:HGNC Symbol;Acc:9534]	1	p13.3	-1	109941653	109969062	5737	1.17489	5.07044	1.83596e-06	1.06732e-05
ENSG00000054118	THRAP3	thyroid hormone receptor associated protein 3 [Source:HGNC Symbol;Acc:22964]	1	p34.3	1	36690017	36770958	4736	0.79282	5.54277	1.88072e-06	1.09199e-05
ENSG00000149136	SSRP1	structure specific recognition protein 1 [Source:HGNC Symbol;Acc:11327]	11	q12.1	-1	57093459	57103351	6323	2.14023	3.38878	1.89335e-06	1.09801e-05
ENSG00000204710	SPDYC	speedy/RINGO cell cycle regulator family member C [Source:HGNC Symbol;Acc:32681]	11	q13.1	1	64937625	64940715	991	-1.88536	6.24404	1.91412e-06	1.10917e-05
ENSG00000237473			3	q26.31	1	172871527	173054755	470	-0.971419	4.94219	1.91661e-06	1.11016e-05
ENSG00000123131	PRDX4	peroxiredoxin 4 [Source:HGNC Symbol;Acc:17169]	X	p22.11	1	23682379	23704516	1904	2.28508	3.46701	1.91757e-06	1.11028e-05
ENSG00000125970	RALY	RALY heterogeneous nuclear ribonucleoprotein [Source:HGNC Symbol;Acc:15921]	20	q11.22	1	32581452	32696114	2900	-0.659001	6.53271	1.92789e-06	1.11581e-05
ENSG00000149100	EIF3M	eukaryotic translation initiation factor 3, subunit M [Source:HGNC Symbol;Acc:24460]	11	p13	1	32605344	32627808	7428	1.10533	6.49038	1.93071e-06	1.117e-05
ENSG00000105819	PMPCB	peptidase (mitochondrial processing) beta [Source:HGNC Symbol;Acc:9119]	7	q22.1	1	102937869	102969958	4835	1.3818	5.48845	1.94559e-06	1.12471e-05
ENSG00000174444	RPL4	ribosomal protein L4 [Source:HGNC Symbol;Acc:10353]	15	q22.31	-1	66790355	66816870	5635	0.436971	9.84936	1.96574e-06	1.13546e-05
ENSG00000226824			7	q11.21	1	66119525	66134842	938	-1.22333	4.29808	1.97216e-06	1.13871e-05
ENSG00000123737	EXOSC9	exosome component 9 [Source:HGNC Symbol;Acc:9137]	4	q27	1	122722472	122738176	4711	2.19614	3.85251	1.98325e-06	1.14421e-05
ENSG00000023287	RB1CC1	RB1-inducible coiled-coil 1 [Source:HGNC Symbol;Acc:15574]	8	q11.23	-1	53535016	53658403	7615	1.28328	4.18705	1.98839e-06	1.14672e-05
ENSG00000141504	SAT2	spermidine/spermine N1-acetyltransferase family member 2 [Source:HGNC Symbol;Acc:23160]	17	p13.1	-1	7529552	7531194	1643	1.51473	3.52169	1.99825e-06	1.15195e-05
ENSG00000145912	NHP2	NHP2 ribonucleoprotein [Source:HGNC Symbol;Acc:14377]	5	q35.3	-1	177576461	177580968	1510	1.32192	3.21475	2.0129e-06	1.15947e-05
ENSG00000189343	RPS2P46	ribosomal protein S2 pseudogene 46 [Source:HGNC Symbol;Acc:35839]	17	p11.2	-1	19349246	19350169	924	1.30295	5.36065	2.02252e-06	1.16455e-05
ENSG00000107819	SFXN3	sideroflexin 3 [Source:HGNC Symbol;Acc:16087]	10	q24.31	1	102790991	102800998	4628	-1.15854	5.03167	2.05235e-06	1.17939e-05
ENSG00000174953	DHX36	DEAH (Asp-Glu-Ala-His) box polypeptide 36 [Source:HGNC Symbol;Acc:14410]	3	q25.2	-1	153990335	154042286	10576	1.49019	4.7001	2.07114e-06	1.18878e-05
ENSG00000180817	PPA1	pyrophosphatase (inorganic) 1 [Source:HGNC Symbol;Acc:9226]	10	q22.1	-1	71962586	71993667	5164	1.34596	5.50111	2.09645e-06	1.20156e-05
ENSG00000138688	KIAA1109	KIAA1109 [Source:HGNC Symbol;Acc:26953]	4	q27	1	123073488	123283913	20470	1.51884	5.00846	2.09671e-06	1.20156e-05
ENSG00000134910	STT3A	STT3A, subunit of the oligosaccharyltransferase complex (catalytic) [Source:HGNC Symbol;Acc:6172]	11	q24.2	1	125461607	125495110	7345	1.60987	4.57519	2.10546e-06	1.20609e-05
ENSG00000145220	LYAR	Ly1 antibody reactive [Source:HGNC Symbol;Acc:26021]	4	p16.3	-1	4269428	4291896	2319	1.51709	4.0018	2.11369e-06	1.21034e-05
ENSG00000109971	HSPA8	heat shock 70kDa protein 8 [Source:HGNC Symbol;Acc:5241]	11	q24.1	-1	122928197	122933938	4849	0.985114	8.00884	2.11682e-06	1.21165e-05
ENSG00000145431	PDGFC	platelet derived growth factor C [Source:HGNC Symbol;Acc:8801]	4	q32.1	-1	157681606	157892546	5593	-1.01496	5.38299	2.17265e-06	1.24165e-05
ENSG00000239213			3	q22.3	-1	136560568	136580896	1429	-0.890794	4.71051	2.2002e-06	1.25542e-05
ENSG00000111817	DSE	dermatan sulfate epimerase [Source:HGNC Symbol;Acc:21144]	6	q22.1	1	116575336	116762424	11498	-0.854633	4.4075	2.27213e-06	1.29493e-05
ENSG00000136270	TBRG4	transforming growth factor beta regulator 4 [Source:HGNC Symbol;Acc:17443]	7	p13	-1	45139699	45151646	5803	2.10389	3.47003	2.29666e-06	1.30635e-05
ENSG00000095370	SH2D3C	SH2 domain containing 3C [Source:HGNC Symbol;Acc:16884]	9	q34.11	-1	130500596	130541020	4599	1.75208	3.53446	2.32175e-06	1.31805e-05
ENSG00000113638	TTC33	tetratricopeptide repeat domain 33 [Source:HGNC Symbol;Acc:29959]	5	p13.1	-1	40714577	40756077	2612	-0.786002	5.81359	2.33805e-06	1.32678e-05
ENSG00000018280	SLC11A1	solute carrier family 11 (proton-coupled divalent metal ion transporter), member 1 [Source:HGNC Symbol;Acc:10907]	2	q35	1	219246752	219261617	8676	2.10462	4.03007	2.39614e-06	1.35691e-05
ENSG00000117280	RAB7L1	RAB7, member RAS oncogene family-like 1 [Source:HGNC Symbol;Acc:9789]	1	q32.1	-1	205737114	205744588	3882	1.45895	3.50287	2.40989e-06	1.36339e-05
ENSG00000151500	THYN1	thymocyte nuclear protein 1 [Source:HGNC Symbol;Acc:29560]	11	q25	-1	134118173	134123264	2119	1.58578	4.9363	2.411e-06	1.36339e-05
ENSG00000114388	NPRL2	nitrogen permease regulator-like 2 (S. cerevisiae) [Source:HGNC Symbol;Acc:24969]	3	p21.31	-1	50384761	50388522	3677	2.21112	3.99997	2.44899e-06	1.38379e-05
ENSG00000143797	MBOAT2	membrane bound O-acyltransferase domain containing 2 [Source:HGNC Symbol;Acc:25193]	2	p25.1	-1	8992820	9143942	8798	-0.848269	5.93672	2.45685e-06	1.38769e-05
ENSG00000145247	OCIAD2	OCIA domain containing 2 [Source:HGNC Symbol;Acc:28685]	4	p11	-1	48887036	48908954	2483	1.36899	4.74984	2.46362e-06	1.39098e-05
ENSG00000137941	TTLL7	tubulin tyrosine ligase-like family, member 7 [Source:HGNC Symbol;Acc:26242]	1	p31.1	-1	84330711	84464833	10543	-1.44368	4.7376	2.49402e-06	1.4065e-05
ENSG00000214765	SEPT7P2	septin 7 pseudogene 2 [Source:HGNC Symbol;Acc:32339]	7	p12.3	-1	45763379	45808617	4538	1.47972	3.49028	2.50958e-06	1.41373e-05
ENSG00000100083	GGA1	golgi-associated, gamma adaptin ear containing, ARF binding protein 1 [Source:HGNC Symbol;Acc:17842]	22	q13.1	1	38004481	38029571	9370	1.85602	3.18982	2.51936e-06	1.41859e-05
ENSG00000138378	STAT4	signal transducer and activator of transcription 4 [Source:HGNC Symbol;Acc:11365]	2	q32.3	-1	191894302	192016322	4250	2.39905	4.93445	2.5629e-06	1.44088e-05
ENSG00000089248	ERP29	endoplasmic reticulum protein 29 [Source:HGNC Symbol;Acc:13799]	12	q24.13	1	112451120	112461255	3083	0.985713	4.20237	2.58132e-06	1.45067e-05
ENSG00000053501	USE1	unconventional SNARE in the ER 1 homolog (S. cerevisiae) [Source:HGNC Symbol;Acc:30882]	19	p13.11	1	17326155	17330638	2431	1.93809	3.09269	2.58961e-06	1.45477e-05
ENSG00000134759	ELP2	elongator acetyltransferase complex subunit 2 [Source:HGNC Symbol;Acc:18248]	18	q12.2	1	33709407	33757909	8458	2.13059	4.31304	2.59521e-06	1.45735e-05
ENSG00000205730	ITPRIPL2	inositol 1,4,5-trisphosphate receptor interacting protein-like 2 [Source:HGNC Symbol;Acc:27257]	16	p12.3	1	19125254	19132946	7693	-1.0063	4.03954	2.59903e-06	1.45893e-05
ENSG00000163527	STT3B	STT3B, subunit of the oligosaccharyltransferase complex (catalytic) [Source:HGNC Symbol;Acc:30611]	3	p23	1	31574130	31679112	5010	1.75455	3.53632	2.65391e-06	1.48744e-05
ENSG00000034677	RNF19A	ring finger protein 19A, RBR E3 ubiquitin protein ligase [Source:HGNC Symbol;Acc:13432]	8	q22.2	-1	101269288	101348446	6031	1.32605	3.04018	2.66881e-06	1.4931e-05
ENSG00000100181	TPTEP1	transmembrane phosphatase with tensin homology pseudogene 1 [Source:HGNC Symbol;Acc:43648]	22	q11.1	1	17082777	17179632	12081	-0.785681	8.00146	2.68786e-06	1.50183e-05
ENSG00000113194	FAF2	Fas associated factor family member 2 [Source:HGNC Symbol;Acc:24666]	5	q35.2	1	175874629	175937075	5954	2.45728	3.01021	2.70011e-06	1.50752e-05
ENSG00000027869	SH2D2A	SH2 domain containing 2A [Source:HGNC Symbol;Acc:10821]	1	q23.1	-1	156776035	156786654	2512	1.33948	3.11228	2.70405e-06	1.50914e-05
ENSG00000151657	KIN	KIN, antigenic determinant of recA protein homolog (mouse) [Source:HGNC Symbol;Acc:6327]	10	p14	-1	7792925	7829990	7509	1.56514	4.30807	2.70541e-06	1.50932e-05
ENSG00000213934	HBG1	hemoglobin, gamma A [Source:HGNC Symbol;Acc:4831]	11	p15.4	-1	5269313	5271122	808	-2.58385	3.02713	2.7075e-06	1.5099e-05
ENSG00000026508	CD44	CD44 molecule (Indian blood group) [Source:HGNC Symbol;Acc:1681]	11	p13	1	35160417	35253949	10060	1.28944	5.62812	2.70948e-06	1.50998e-05
ENSG00000125835	SNRPB	small nuclear ribonucleoprotein polypeptides B and B1 [Source:HGNC Symbol;Acc:11153]	20	p13	-1	2442280	2451499	1824	0.928729	4.9768	2.71382e-06	1.51169e-05
ENSG00000058866	DGKG	diacylglycerol kinase, gamma 90kDa [Source:HGNC Symbol;Acc:2853]	3	q27.3	-1	185823457	186080026	10978	-0.963581	5.69191	2.72955e-06	1.51928e-05
ENSG00000140391	TSPAN3	tetraspanin 3 [Source:HGNC Symbol;Acc:17752]	15	q24.3	-1	77336359	77376326	5893	2.07677	3.36922	2.77748e-06	1.54242e-05
ENSG00000221914	PPP2R2A	protein phosphatase 2, regulatory subunit B, alpha [Source:HGNC Symbol;Acc:9304]	8	p21.2	1	26149007	26230196	7864	1.91894	3.08832	2.80055e-06	1.55464e-05
ENSG00000110696	C11orf58	chromosome 11 open reading frame 58 [Source:HGNC Symbol;Acc:16990]	11	p15.1	1	16634679	16778428	8675	-0.46695	8.28057	2.84625e-06	1.5788e-05
ENSG00000147133	TAF1	TAF1 RNA polymerase II, TATA box binding protein (TBP)-associated factor, 250kDa [Source:HGNC Symbol;Acc:11535]	X	q13.1	1	70586114	70752224	10835	1.84709	3.34407	2.86767e-06	1.58947e-05
ENSG00000115216	NRBP1	nuclear receptor binding protein 1 [Source:HGNC Symbol;Acc:7993]	2	p23.3	1	27650657	27665126	5329	-0.730507	7.28569	2.92879e-06	1.62211e-05
ENSG00000155660	PDIA4	protein disulfide isomerase family A, member 4 [Source:HGNC Symbol;Acc:30167]	7	q36.1	-1	148700154	148725733	3277	1.9643	3.50012	2.93204e-06	1.62329e-05
ENSG00000122786	CALD1	caldesmon 1 [Source:HGNC Symbol;Acc:1441]	7	q33	1	134429003	134655479	9930	-0.786412	8.73179	2.96867e-06	1.64232e-05
ENSG00000118246	FASTKD2	FAST kinase domains 2 [Source:HGNC Symbol;Acc:29160]	2	q33.3	1	207630081	207657233	6079	2.53257	3.07866	2.97031e-06	1.6426e-05
ENSG00000244038	DDOST	dolichyl-diphosphooligosaccharide--protein glycosyltransferase subunit (non-catalytic) [Source:HGNC Symbol;Acc:2728]	1	p36.12	-1	20978270	20988000	2674	1.08769	5.59911	2.97329e-06	1.64362e-05
ENSG00000103187	COTL1	coactosin-like 1 (Dictyostelium) [Source:HGNC Symbol;Acc:18304]	16	q24.1	-1	84599200	84651683	6742	-0.741324	5.83138	3.03042e-06	1.67327e-05
ENSG00000077254	USP33	ubiquitin specific peptidase 33 [Source:HGNC Symbol;Acc:20059]	1	p31.1	-1	78161672	78225537	6918	-0.632535	7.94288	3.03153e-06	1.67327e-05
ENSG00000159840	ZYX	zyxin [Source:HGNC Symbol;Acc:13200]	7	q34	1	143078173	143088204	3482	-0.754317	7.76745	3.07361e-06	1.69393e-05
ENSG00000242349	NPPA-AS1	NPPA antisense RNA 1 [Source:HGNC Symbol;Acc:37635]	1	p36.22	1	11901074	11908136	1427	-1.09576	3.53952	3.08769e-06	1.69975e-05
ENSG00000154719	MRPL39	mitochondrial ribosomal protein L39 [Source:HGNC Symbol;Acc:14027]	21	q21.3	-1	26957968	26979829	1199	1.96214	3.96916	3.11256e-06	1.71214e-05
ENSG00000106052	TAX1BP1	Tax1 (human T-cell leukemia virus type I) binding protein 1 [Source:HGNC Symbol;Acc:11575]	7	p15.2	1	27778950	27884183	8661	-0.404219	8.84308	3.12758e-06	1.71975e-05
ENSG00000136783	NIPSNAP3A	nipsnap homolog 3A (C. elegans) [Source:HGNC Symbol;Acc:23619]	9	q31.1	1	107509969	107522403	2585	-0.924785	5.11006	3.16042e-06	1.73716e-05
ENSG00000104870	FCGRT	Fc fragment of IgG, receptor, transporter, alpha [Source:HGNC Symbol;Acc:3621]	19	q13.33	1	50010073	50029590	4173	2.13442	4.31454	3.22582e-06	1.77109e-05
ENSG00000255002			14	q23.3	-1	65679611	65689065	1442	-1.81162	3.95256	3.24987e-06	1.78362e-05
ENSG00000048707	VPS13D	vacuolar protein sorting 13 homolog D (S. cerevisiae) [Source:HGNC Symbol;Acc:23595]	1	p36.22	1	12290124	12572099	20346	1.3404	4.36078	3.25962e-06	1.7883e-05
ENSG00000152234	ATP5A1	ATP synthase, H+ transporting, mitochondrial F1 complex, alpha subunit 1, cardiac muscle [Source:HGNC Symbol;Acc:823]	18	q21.1	-1	43664110	43684300	7012	0.863626	7.50695	3.27576e-06	1.79648e-05
ENSG00000111596	CNOT2	CCR4-NOT transcription complex, subunit 2 [Source:HGNC Symbol;Acc:7878]	12	q15	1	70636774	70748773	13186	0.94991	5.89949	3.29016e-06	1.8037e-05
ENSG00000159377	PSMB4	proteasome (prosome, macropain) subunit, beta type, 4 [Source:HGNC Symbol;Acc:9541]	1	q21.3	1	151372010	151374420	2158	0.724043	5.97539	3.30042e-06	1.80864e-05
ENSG00000138629	UBL7	ubiquitin-like 7 (bone marrow stromal cell-derived) [Source:HGNC Symbol;Acc:28221]	15	q24.1	-1	74738318	74753523	1885	1.48902	4.8249	3.34092e-06	1.82807e-05
ENSG00000095321	CRAT	carnitine O-acetyltransferase [Source:HGNC Symbol;Acc:2342]	9	q34.11	-1	131857089	131873468	3803	-0.938338	6.84436	3.38569e-06	1.85117e-05
ENSG00000143545	RAB13	RAB13, member RAS oncogene family [Source:HGNC Symbol;Acc:9762]	1	q21.3	-1	153954127	153958834	2713	-0.840535	6.36304	3.40717e-06	1.86222e-05
ENSG00000169398	PTK2	protein tyrosine kinase 2 [Source:HGNC Symbol;Acc:9611]	8	q24.3	-1	141667999	142012315	13747	-0.696406	7.41343	3.41454e-06	1.86555e-05
ENSG00000204392	LSM2	LSM2 homolog, U6 small nuclear RNA associated (S. cerevisiae) [Source:HGNC Symbol;Acc:13940]	6	p21.33	-1	31765173	31774761	1077	1.38791	3.37267	3.42172e-06	1.86877e-05
ENSG00000163312	HELQ	helicase, POLQ-like [Source:HGNC Symbol;Acc:18536]	4	q21.23	-1	84328496	84377009	3713	1.81275	3.16378	3.44858e-06	1.88202e-05
ENSG00000090863	GLG1	golgi glycoprotein 1 [Source:HGNC Symbol;Acc:4316]	16	q23.1	-1	74485856	74641012	9550	1.4305	5.1053	3.60939e-06	1.96021e-05
ENSG00000144649	FAM198A	family with sequence similarity 198, member A [Source:HGNC Symbol;Acc:24485]	3	p22.1	1	43020759	43101703	4411	-0.767841	5.7591	3.61165e-06	1.9607e-05
ENSG00000108100	CCNY	cyclin Y [Source:HGNC Symbol;Acc:23354]	10	p11.21	1	35535953	35860852	4998	-0.831398	5.61016	3.67167e-06	1.9917e-05
ENSG00000113811		Selenoprotein K [Source:UniProtKB/Swiss-Prot;Acc:Q9Y6D0]	3	p21.1	-1	53918437	53926015	2165	0.804691	5.58522	3.67285e-06	1.9917e-05
ENSG00000140479	PCSK6	proprotein convertase subtilisin/kexin type 6 [Source:HGNC Symbol;Acc:8569]	15	q26.3	-1	101840818	102065405	9348	-0.827301	7.20498	3.6799e-06	1.99478e-05
ENSG00000116717	GADD45A	growth arrest and DNA-damage-inducible, alpha [Source:HGNC Symbol;Acc:4095]	1	p31.3	1	68150744	68154021	2069	-0.697855	6.00712	3.69597e-06	2.00274e-05
ENSG00000163510	CWC22	CWC22 spliceosome-associated protein homolog (S. cerevisiae) [Source:HGNC Symbol;Acc:29322]	2	q31.3	-1	180809603	180871840	3328	1.31731	4.93065	3.69758e-06	2.00287e-05
ENSG00000128951	DUT	deoxyuridine triphosphatase [Source:HGNC Symbol;Acc:3078]	15	q21.1	1	48623208	48635570	3674	1.37404	3.59508	3.70186e-06	2.00444e-05
ENSG00000267279			18	q21.33	-1	59252979	59274149	1199	-0.722652	6.81504	3.72238e-06	2.0133e-05
ENSG00000101940	WDR13	WD repeat domain 13 [Source:HGNC Symbol;Acc:14352]	X	p11.23	1	48448430	48463581	4210	-0.745806	6.14449	3.76111e-06	2.03198e-05
ENSG00000110514	MADD	MAP-kinase activating death domain [Source:HGNC Symbol;Acc:6766]	11	p11.2	1	47290712	47351582	8353	-0.720799	7.65542	3.79815e-06	2.04971e-05
ENSG00000171634	BPTF	bromodomain PHD finger transcription factor [Source:HGNC Symbol;Acc:3581]	17	q24.2	1	65821640	65980494	15098	0.623665	6.60514	3.86426e-06	2.08074e-05
ENSG00000102390	PBDC1	polysaccharide biosynthesis domain containing 1 [Source:HGNC Symbol;Acc:28790]	X	q13.3	1	75392771	75398039	1201	1.43055	3.485	3.90212e-06	2.10035e-05
ENSG00000134453	RBM17	RNA binding motif protein 17 [Source:HGNC Symbol;Acc:16944]	10	p15.1	1	6130950	6159420	6419	1.1654	4.64969	3.90511e-06	2.10118e-05
ENSG00000114857	NKTR	natural killer-tumor recognition sequence [Source:HGNC Symbol;Acc:7833]	3	p22.1	1	42642106	42690227	17350	0.826378	6.00692	3.93012e-06	2.11308e-05
ENSG00000171960	PPIH	peptidylprolyl isomerase H (cyclophilin H) [Source:HGNC Symbol;Acc:14651]	1	p34.2	1	43124096	43142429	2212	2.24496	3.16221	3.9782e-06	2.13814e-05
ENSG00000143621	ILF2	interleukin enhancer binding factor 2 [Source:HGNC Symbol;Acc:6037]	1	q21.3	-1	153634512	153643524	2033	0.890341	6.16875	4.00654e-06	2.15178e-05
ENSG00000186480	INSIG1	insulin induced gene 1 [Source:HGNC Symbol;Acc:6083]	7	q36.2	1	155089486	155101945	3650	-0.826035	5.89329	4.06335e-06	2.17987e-05
ENSG00000196352	CD55	CD55 molecule, decay accelerating factor for complement (Cromer blood group) [Source:HGNC Symbol;Acc:2665]	1	q32.2	1	207494853	207534311	4477	-0.520313	7.08294	4.09759e-06	2.19581e-05
ENSG00000264964			18	p11.22	-1	9315192	9334439	466	-0.726861	5.74545	4.1851e-06	2.2394e-05
ENSG00000117592	PRDX6	peroxiredoxin 6 [Source:HGNC Symbol;Acc:16753]	1	q25.1	1	173446405	173457946	2367	-0.566681	10.4964	4.20313e-06	2.24657e-05
ENSG00000112576	CCND3	cyclin D3 [Source:HGNC Symbol;Acc:1585]	6	p21.1	-1	41902671	42018095	5300	-0.674996	8.68318	4.21436e-06	2.25091e-05
ENSG00000117395	EBNA1BP2	EBNA1 binding protein 2 [Source:HGNC Symbol;Acc:15531]	1	p34.2	-1	43629846	43736607	3561	1.92955	3.62846	4.23767e-06	2.26253e-05
ENSG00000163918	RFC4	replication factor C (activator 1) 4, 37kDa [Source:HGNC Symbol;Acc:9972]	3	q27.3	-1	186507669	186524847	2997	2.76236	3.12055	4.24918e-06	2.26784e-05
ENSG00000232119	MCTS1	malignant T cell amplified sequence 1 [Source:HGNC Symbol;Acc:23357]	X	q24	1	119727865	119754929	2837	1.50725	4.14988	4.3205e-06	2.30421e-05
ENSG00000196924	FLNA	filamin A, alpha [Source:HGNC Symbol;Acc:3754]	X	q28	-1	153576892	153603006	10585	-0.801171	10.221	4.33863e-06	2.31304e-05
ENSG00000167004	PDIA3	protein disulfide isomerase family A, member 3 [Source:HGNC Symbol;Acc:4606]	15	q15.3	1	44038590	44065477	4240	-0.588816	8.36656	4.37633e-06	2.32974e-05
ENSG00000100216	TOMM22	translocase of outer mitochondrial membrane 22 homolog (yeast) [Source:HGNC Symbol;Acc:18002]	22	q13.1	1	39077953	39080818	1583	1.1198	4.11736	4.41948e-06	2.3501e-05
ENSG00000169247	SH3TC2	SH3 domain and tetratricopeptide repeats 2 [Source:HGNC Symbol;Acc:29427]	5	q32	-1	148303202	148442726	15047	-1.15283	4.9362	4.44272e-06	2.36073e-05
ENSG00000166477	LEO1	Leo1, Paf1/RNA polymerase II complex component, homolog (S. cerevisiae) [Source:HGNC Symbol;Acc:30401]	15	q21.2	-1	52230222	52264003	2679	1.85042	3.71478	4.46351e-06	2.37091e-05
ENSG00000137815	RTF1	Rtf1, Paf1/RNA polymerase II complex component, homolog (S. cerevisiae) [Source:HGNC Symbol;Acc:28996]	15	q15.1	1	41700606	41775761	5770	1.12952	4.62156	4.57036e-06	2.42564e-05
ENSG00000198162	MAN1A2	mannosidase, alpha, class 1A, member 2 [Source:HGNC Symbol;Acc:6822]	1	p12	1	117910071	118071494	9667	-0.620251	8.32434	4.57155e-06	2.42564e-05
ENSG00000082805	ERC1	ELKS/RAB6-interacting/CAST family member 1 [Source:HGNC Symbol;Acc:17072]	12	p13.33	1	1099675	1605099	13484	1.63776	3.51745	4.58471e-06	2.43085e-05
ENSG00000142188	TMEM50B	transmembrane protein 50B [Source:HGNC Symbol;Acc:1280]	21	q22.11	-1	34804792	34852318	4495	1.63989	3.8268	4.59231e-06	2.43326e-05
ENSG00000135837	CEP350	centrosomal protein 350kDa [Source:HGNC Symbol;Acc:24238]	1	q25.2	1	179923873	180084015	14301	0.845632	5.59946	4.63094e-06	2.45e-05
ENSG00000163430	FSTL1	follistatin-like 1 [Source:HGNC Symbol;Acc:3972]	3	q13.33	-1	120111140	120170100	8727	-0.834089	7.39562	4.6872e-06	2.47886e-05
ENSG00000116752	BCAS2	breast carcinoma amplified sequence 2 [Source:HGNC Symbol;Acc:975]	1	p13.2	-1	115110178	115124260	1299	1.73412	4.39601	4.76487e-06	2.51719e-05
ENSG00000246448			4	q31.21	1	144621410	144786225	566	-0.789811	7.62804	4.8179e-06	2.54428e-05
ENSG00000169714	CNBP	CCHC-type zinc finger, nucleic acid binding protein [Source:HGNC Symbol;Acc:13164]	3	q21.3	-1	128888327	128902765	1927	0.764736	6.17163	4.83139e-06	2.55048e-05
ENSG00000259483			14	q22.3	-1	56770208	56777479	517	-0.764426	6.82311	4.8341e-06	2.55098e-05
ENSG00000239900	ADSL	adenylosuccinate lyase [Source:HGNC Symbol;Acc:291]	22	q13.1	1	40742507	40786467	6021	1.319	4.96414	4.85448e-06	2.55988e-05
ENSG00000140749	IGSF6	immunoglobulin superfamily, member 6 [Source:HGNC Symbol;Acc:5953]	16	p12.2	-1	21652609	21663981	1781	1.624	5.38412	4.95494e-06	2.61096e-05
ENSG00000083799	CYLD	cylindromatosis (turban tumor syndrome) [Source:HGNC Symbol;Acc:2584]	16	q12.1	1	50775961	50835846	12963	1.29891	5.32186	4.98733e-06	2.62707e-05
ENSG00000145819	ARHGAP26	Rho GTPase activating protein 26 [Source:HGNC Symbol;Acc:17073]	5	q31.3	1	142149949	142608576	13347	2.75957	3.208	5.00487e-06	2.6344e-05
ENSG00000196655	TRAPPC4	trafficking protein particle complex 4 [Source:HGNC Symbol;Acc:19943]	11	q23.3	1	118889142	118896164	5140	0.807772	4.42038	5.02705e-06	2.6432e-05
ENSG00000109066	TMEM104	transmembrane protein 104 [Source:HGNC Symbol;Acc:25984]	17	q25.1	1	72772622	72835918	4983	-1.02084	4.65701	5.05917e-06	2.65721e-05
ENSG00000187741	FANCA	Fanconi anemia, complementation group A [Source:HGNC Symbol;Acc:3582]	16	q24.3	-1	89803957	89883065	9736	-1.44615	3.68666	5.07959e-06	2.66601e-05
ENSG00000099901	RANBP1	RAN binding protein 1 [Source:HGNC Symbol;Acc:9847]	22	q11.21	1	20103461	20114878	4620	1.78237	3.19239	5.14058e-06	2.6951e-05
ENSG00000173852	DPY19L1	dpy-19-like 1 (C. elegans) [Source:HGNC Symbol;Acc:22205]	7	p14.2	-1	34968488	35077883	5698	-1.22013	4.70187	5.14537e-06	2.69663e-05
ENSG00000163737	PF4	platelet factor 4 [Source:HGNC Symbol;Acc:8861]	4	q13.3	-1	74846794	74847841	604	-0.642045	13.1906	5.18446e-06	2.71547e-05
ENSG00000104679	R3HCC1	R3H domain and coiled-coil containing 1 [Source:HGNC Symbol;Acc:27329]	8	p21.3	1	23127633	23153792	2630	1.52621	3.63008	5.21652e-06	2.73097e-05
ENSG00000159023	EPB41	erythrocyte membrane protein band 4.1 (elliptocytosis 1, RH-linked) [Source:HGNC Symbol;Acc:3377]	1	p35.3	1	29213603	29446553	8282	-0.589487	6.94191	5.22076e-06	2.7322e-05
ENSG00000182578	CSF1R	colony stimulating factor 1 receptor [Source:HGNC Symbol;Acc:2433]	5	q32	-1	149432854	149492935	5151	1.80986	4.58766	5.27793e-06	2.75992e-05
ENSG00000121749	TBC1D15	TBC1 domain family, member 15 [Source:HGNC Symbol;Acc:25694]	12	q21.1	1	72233487	72320629	7828	-0.658824	8.47215	5.32965e-06	2.78418e-05
ENSG00000111615	KRR1	KRR1, small subunit (SSU) processome component, homolog (yeast) [Source:HGNC Symbol;Acc:5176]	12	q21.2	-1	75890684	75905416	4706	1.25454	4.27113	5.50898e-06	2.87476e-05
ENSG00000189043	NDUFA4	NADH dehydrogenase (ubiquinone) 1 alpha subcomplex, 4, 9kDa [Source:HGNC Symbol;Acc:7687]	7	p21.3	-1	10971578	10979883	3556	-0.574678	8.83178	5.55473e-06	2.89655e-05
ENSG00000074266	EED	embryonic ectoderm development [Source:HGNC Symbol;Acc:3188]	11	q14.2	1	85955586	85989855	7016	1.88572	3.69142	5.60774e-06	2.92105e-05
ENSG00000186162	CIDECP	cell death-inducing DFFA-like effector c pseudogene [Source:HGNC Symbol;Acc:24230]	3	p25.3	-1	10055932	10068049	3000	-0.621903	5.8397	5.74713e-06	2.98937e-05
ENSG00000131781	FMO5	flavin containing monooxygenase 5 [Source:HGNC Symbol;Acc:3773]	1	q21.1	-1	146646930	146714700	5988	-1.19544	4.87206	5.8675e-06	3.04762e-05
ENSG00000104517	UBR5	ubiquitin protein ligase E3 component n-recognin 5 [Source:HGNC Symbol;Acc:16806]	8	q22.3	-1	103265240	103425069	13085	1.46305	4.9176	5.92533e-06	3.07546e-05
ENSG00000182944	EWSR1	EWS RNA-binding protein 1 [Source:HGNC Symbol;Acc:3508]	22	q12.2	1	29663998	29696515	10327	0.813424	5.58461	6.00047e-06	3.11224e-05
ENSG00000105486	LIG1	ligase I, DNA, ATP-dependent [Source:HGNC Symbol;Acc:6598]	19	q13.33	-1	48618702	48673860	6572	1.20684	3.68438	6.04663e-06	3.13394e-05
ENSG00000165006	UBAP1	ubiquitin associated protein 1 [Source:HGNC Symbol;Acc:12461]	9	p13.3	1	34179003	34252521	3050	-0.928588	4.91359	6.0764e-06	3.14712e-05
ENSG00000164035	EMCN	endomucin [Source:HGNC Symbol;Acc:16041]	4	q24	-1	101316498	101801283	5243	-1.50064	3.61723	6.10675e-06	3.16059e-05
ENSG00000156265	MAP3K7CL	MAP3K7 C-terminal like [Source:HGNC Symbol;Acc:16457]	21	q21.3	1	30449792	30548210	4497	-0.754855	13.0329	6.11971e-06	3.16504e-05
ENSG00000170291	ELP5	elongator acetyltransferase complex subunit 5 [Source:HGNC Symbol;Acc:30617]	17	p13.1	1	7154735	7163259	2737	1.46996	3.14385	6.15662e-06	3.17961e-05
ENSG00000173486	FKBP2	FK506 binding protein 2, 13kDa [Source:HGNC Symbol;Acc:3718]	11	q13.1	1	64008475	64011604	1608	1.03495	3.82261	6.16449e-06	3.18254e-05
ENSG00000141959	PFKL	phosphofructokinase, liver [Source:HGNC Symbol;Acc:8876]	21	q22.3	1	45719934	45747259	8926	-0.777252	5.78766	6.27562e-06	3.23761e-05
ENSG00000128534	NAA38	N(alpha)-acetyltransferase 38, NatC auxiliary subunit [Source:HGNC Symbol;Acc:20471]	7	q31.31	1	117824086	117832878	6210	1.05199	3.91422	6.36131e-06	3.27833e-05
ENSG00000136286	MYO1G	myosin IG [Source:HGNC Symbol;Acc:13880]	7	p13	-1	45002261	45018697	8653	1.67044	4.40416	6.37385e-06	3.28247e-05
ENSG00000089356	FXYD3	FXYD domain containing ion transport regulator 3 [Source:HGNC Symbol;Acc:4027]	19	q13.12	1	35606732	35615228	3385	-1.42709	3.09919	6.42311e-06	3.30549e-05
ENSG00000136111	TBC1D4	TBC1 domain family, member 4 [Source:HGNC Symbol;Acc:19165]	13	q22.2	-1	75858808	76056250	6651	1.84773	3.52226	6.42808e-06	3.30654e-05
ENSG00000023902	PLEKHO1	pleckstrin homology domain containing, family O member 1 [Source:HGNC Symbol;Acc:24310]	1	q21.2	1	150121373	150136916	6629	-0.522889	7.2995	6.43129e-06	3.30654e-05
ENSG00000215483	LINC00598	long intergenic non-protein coding RNA 598 [Source:HGNC Symbol;Acc:42770]	13	q14.11	-1	41025131	41055143	1037	-1.02829	3.79547	6.45625e-06	3.31785e-05
ENSG00000145687	SSBP2	single-stranded DNA binding protein 2 [Source:HGNC Symbol;Acc:15831]	5	q14.1	-1	80708840	81047616	11284	-0.560045	7.86564	6.51379e-06	3.34623e-05
ENSG00000125351	UPF3B	UPF3 regulator of nonsense transcripts homolog B (yeast) [Source:HGNC Symbol;Acc:20439]	X	q24	-1	118967985	118986961	2531	1.31585	4.233	6.53415e-06	3.35551e-05
ENSG00000086758	HUWE1	HECT, UBA and WWE domain containing 1, E3 ubiquitin protein ligase [Source:HGNC Symbol;Acc:30892]	X	p11.22	-1	53559057	53713673	17373	0.975542	5.20645	6.65008e-06	3.41263e-05
ENSG00000113013	HSPA9	heat shock 70kDa protein 9 (mortalin) [Source:HGNC Symbol;Acc:5244]	5	q31.2	-1	137890571	137911133	4751	1.07776	5.8545	6.71527e-06	3.44365e-05
ENSG00000103160	HSDL1	hydroxysteroid dehydrogenase like 1 [Source:HGNC Symbol;Acc:16475]	16	q23.3	-1	84155886	84178797	3896	-0.939728	4.04675	6.72327e-06	3.44654e-05
ENSG00000121774	KHDRBS1	KH domain containing, RNA binding, signal transduction associated 1 [Source:HGNC Symbol;Acc:18116]	1	p35.1	1	32479430	32526451	3588	1.576	3.10156	6.8886e-06	3.52259e-05
ENSG00000170542	SERPINB9	serpin peptidase inhibitor, clade B (ovalbumin), member 9 [Source:HGNC Symbol;Acc:8955]	6	p25.2	-1	2887500	2903514	4118	-1.15457	4.40509	6.91523e-06	3.53496e-05
ENSG00000152952	PLOD2	procollagen-lysine, 2-oxoglutarate 5-dioxygenase 2 [Source:HGNC Symbol;Acc:9082]	3	q24	-1	145787227	145881440	7646	-0.987886	6.46014	6.95629e-06	3.55438e-05
ENSG00000135521	LTV1	LTV1 homolog (S. cerevisiae) [Source:HGNC Symbol;Acc:21173]	6	q24.2	1	144164481	144184949	1847	2.20781	3.61307	6.97699e-06	3.56278e-05
ENSG00000079616	KIF22	kinesin family member 22 [Source:HGNC Symbol;Acc:6391]	16	p11.2	1	29802040	29816706	4312	1.64317	3.60394	6.99063e-06	3.56849e-05
ENSG00000112514	CUTA	cutA divalent cation tolerance homolog (E. coli) [Source:HGNC Symbol;Acc:21101]	6	p21.32	-1	33384219	33386094	1876	0.635798	5.72846	7.06386e-06	3.60207e-05
ENSG00000167182	SP2	Sp2 transcription factor [Source:HGNC Symbol;Acc:11207]	17	q21.32	1	45973516	46006323	3112	-0.812617	3.79765	7.09159e-06	3.61495e-05
ENSG00000205133	TRIQK	triple QxxK/R motif containing [Source:HGNC Symbol;Acc:27828]	8	q22.1	-1	93895758	94029901	6724	-0.820378	4.97272	7.15393e-06	3.64417e-05
ENSG00000108448	TRIM16L	tripartite motif containing 16-like [Source:HGNC Symbol;Acc:32670]	17	p11.2	1	18601311	18639431	4329	-1.46634	3.53905	7.19476e-06	3.66368e-05
ENSG00000140263	SORD	sorbitol dehydrogenase [Source:HGNC Symbol;Acc:11184]	15	q21.1	1	45315302	45369383	6159	-1.59169	3.84267	7.20556e-06	3.6679e-05
ENSG00000240497			3	q26.31	1	171185873	171187422	229	-0.607955	6.7082	7.21602e-06	3.67193e-05
ENSG00000111364	DDX55	DEAD (Asp-Glu-Ala-Asp) box polypeptide 55 [Source:HGNC Symbol;Acc:20085]	12	q24.31	1	124086624	124105488	5714	2.14463	3.62556	7.3321e-06	3.72815e-05
ENSG00000173626	TRAPPC3L	trafficking protein particle complex 3-like [Source:HGNC Symbol;Acc:21090]	6	q22.1	-1	116816152	116866773	2757	-0.933226	3.52729	7.36911e-06	3.74459e-05
ENSG00000178307	TMEM11	transmembrane protein 11 [Source:HGNC Symbol;Acc:16823]	17	p11.2	-1	21100593	21117937	3309	-0.792083	3.37119	7.55215e-06	3.82957e-05
ENSG00000204642	HLA-F	major histocompatibility complex, class I, F [Source:HGNC Symbol;Acc:4963]	6	p22.1	1	29690552	29706305	4685	0.492741	6.21385	7.59341e-06	3.84915e-05
ENSG00000168918	INPP5D	inositol polyphosphate-5-phosphatase, 145kDa [Source:HGNC Symbol;Acc:6079]	2	q37.1	1	233924677	234116549	6998	1.65404	3.75354	7.6177e-06	3.86011e-05
ENSG00000198918	RPL39	ribosomal protein L39 [Source:HGNC Symbol;Acc:10350]	X	q24	-1	118920467	118925606	2141	1.08358	4.67242	7.62942e-06	3.86304e-05
ENSG00000102241	HTATSF1	HIV-1 Tat specific factor 1 [Source:HGNC Symbol;Acc:5276]	X	q26.3	1	135579238	135594505	3136	1.67749	3.25682	7.685e-06	3.88744e-05
ENSG00000101974	ATP11C	ATPase, class VI, type 11C [Source:HGNC Symbol;Acc:13554]	X	q27.1	-1	138808505	139027435	7407	2.07046	3.00427	7.72967e-06	3.90868e-05
ENSG00000187555	USP7	ubiquitin specific peptidase 7 (herpes virus-associated) [Source:HGNC Symbol;Acc:12630]	16	p13.2	-1	8985951	9058371	7969	1.19337	4.98918	7.74377e-06	3.91444e-05
ENSG00000118515	SGK1	serum/glucocorticoid regulated kinase 1 [Source:HGNC Symbol;Acc:10810]	6	q23.2	-1	134490384	134639250	9992	2.70194	3.08395	7.82307e-06	3.94895e-05
ENSG00000136810	TXN	thioredoxin [Source:HGNC Symbol;Acc:12435]	9	q31.3	-1	113006091	113018920	1142	-0.414876	7.2597	7.82563e-06	3.94895e-05
ENSG00000102710	SUPT20H	suppressor of Ty 20 homolog (S. cerevisiae) [Source:HGNC Symbol;Acc:20596]	13	q13.3	-1	37583449	37633850	10870	1.72041	4.59751	7.88834e-06	3.97922e-05
ENSG00000150637	CD226	CD226 molecule [Source:HGNC Symbol;Acc:16961]	18	q22.2	-1	67498394	67629039	3957	-0.628592	7.34296	7.90431e-06	3.98589e-05
ENSG00000107937	GTPBP4	GTP binding protein 4 [Source:HGNC Symbol;Acc:21535]	10	p15.3	1	1034338	1065876	6161	1.61613	4.21061	7.92614e-06	3.99551e-05
ENSG00000188906	LRRK2	leucine-rich repeat kinase 2 [Source:HGNC Symbol;Acc:18618]	12	q12	1	40590546	40763087	13465	2.08347	4.5342	7.98337e-06	4.02296e-05
ENSG00000154473	BUB3	BUB3 mitotic checkpoint protein [Source:HGNC Symbol;Acc:1151]	10	q26.13	1	124913793	124924886	3203	0.977338	5.53837	8.01553e-06	4.03637e-05
ENSG00000140740	UQCRC2	ubiquinol-cytochrome c reductase core protein II [Source:HGNC Symbol;Acc:12586]	16	p12.2	1	21963981	21994981	4992	1.10509	6.1523	8.05999e-06	4.05595e-05
ENSG00000076685	NT5C2	5'-nucleotidase, cytosolic II [Source:HGNC Symbol;Acc:8022]	10	q24.33	-1	104845940	104953056	7320	-0.812192	5.81927	8.09726e-06	4.07048e-05
ENSG00000175582	RAB6A	RAB6A, member RAS oncogene family [Source:HGNC Symbol;Acc:9786]	11	q13.4	-1	73386683	73472182	4896	-0.690606	6.96783	8.16179e-06	4.10008e-05
ENSG00000135372	NAT10	N-acetyltransferase 10 (GCN5-related) [Source:HGNC Symbol;Acc:29830]	11	p13	1	34127149	34169217	5242	2.13591	3.79189	8.29192e-06	4.16114e-05
ENSG00000147123	NDUFB11	NADH dehydrogenase (ubiquinone) 1 beta subcomplex, 11, 17.3kDa [Source:HGNC Symbol;Acc:20372]	X	p11.23	-1	47001615	47004903	1418	0.659526	5.13118	8.5109e-06	4.26073e-05
ENSG00000185475	TMEM179B	transmembrane protein 179B [Source:HGNC Symbol;Acc:33744]	11	q12.3	1	62554887	62557877	1496	1.01452	4.38318	8.52263e-06	4.26513e-05
ENSG00000100697	DICER1	dicer 1, ribonuclease type III [Source:HGNC Symbol;Acc:17098]	14	q32.13	-1	95552565	95624347	12292	1.29576	4.43299	8.54132e-06	4.27301e-05
ENSG00000121964	GTDC1	glycosyltransferase-like domain containing 1 [Source:HGNC Symbol;Acc:20887]	2	q22.3	-1	144695635	145090135	14162	-0.849559	6.20833	8.58106e-06	4.28847e-05
ENSG00000158552	ZFAND2B	zinc finger, AN1-type domain 2B [Source:HGNC Symbol;Acc:25206]	2	q35	1	220059959	220074373	3396	-0.591334	6.63358	8.58748e-06	4.2902e-05
ENSG00000087502	ERGIC2	ERGIC and golgi 2 [Source:HGNC Symbol;Acc:30208]	12	p11.22	-1	29490285	29534122	5826	1.00546	5.08542	8.64083e-06	4.3124e-05
ENSG00000109445	ZNF330	zinc finger protein 330 [Source:HGNC Symbol;Acc:15462]	4	q31.21	1	142142041	142155851	2536	2.18749	3.28278	8.67164e-06	4.32481e-05
ENSG00000144747	TMF1	TATA element modulatory factor 1 [Source:HGNC Symbol;Acc:11870]	3	p14.1	-1	69068978	69101484	7038	0.7341	5.04704	8.67968e-06	4.32734e-05
ENSG00000120694	HSPH1	heat shock 105kDa/110kDa protein 1 [Source:HGNC Symbol;Acc:16969]	13	q12.3	-1	31710762	31736525	4097	1.4981	4.64964	8.68993e-06	4.33096e-05
ENSG00000204406	MBD5	methyl-CpG binding domain protein 5 [Source:HGNC Symbol;Acc:20444]	2	q23.1	1	148778580	149275805	12933	-0.713969	4.98344	8.81255e-06	4.38906e-05
ENSG00000147862	NFIB	nuclear factor I/B [Source:HGNC Symbol;Acc:7785]	9	p22.3	-1	14081842	14398982	10508	-1.01934	6.72661	9.00608e-06	4.47931e-05
ENSG00000139746	RBM26	RNA binding motif protein 26 [Source:HGNC Symbol;Acc:20327]	13	q31.1	-1	79885962	79980612	9018	1.75805	3.95941	9.10489e-06	4.52226e-05
ENSG00000249684			5	q35.3	1	177377336	177390961	1421	-1.21999	3.50187	9.15756e-06	4.54562e-05
ENSG00000113360	DROSHA	drosha, ribonuclease type III [Source:HGNC Symbol;Acc:17904]	5	p13.3	-1	31400604	31532303	7780	2.32602	3.53303	9.15848e-06	4.54562e-05
ENSG00000155158	TTC39B	tetratricopeptide repeat domain 39B [Source:HGNC Symbol;Acc:23704]	9	p22.3	-1	15163620	15307358	12208	-0.704091	7.20382	9.18242e-06	4.55454e-05
ENSG00000066294	CD84	CD84 molecule [Source:HGNC Symbol;Acc:1704]	1	q23.3	-1	160510885	160549306	9255	-0.791386	6.14526	9.24324e-06	4.58314e-05
ENSG00000104613	INTS10	integrator complex subunit 10 [Source:HGNC Symbol;Acc:25548]	8	p21.3	1	19674651	19709594	6869	1.45386	4.29119	9.28384e-06	4.59857e-05
ENSG00000134905	CARS2	cysteinyl-tRNA synthetase 2, mitochondrial (putative) [Source:HGNC Symbol;Acc:25695]	13	q34	-1	111293759	111365950	10460	1.80744	3.25894	9.30871e-06	4.60932e-05
ENSG00000173575	CHD2	chromodomain helicase DNA binding protein 2 [Source:HGNC Symbol;Acc:1917]	15	q26.1	1	93426526	93571237	17837	0.602599	6.92632	9.40421e-06	4.65502e-05
ENSG00000239713	APOBEC3G	apolipoprotein B mRNA editing enzyme, catalytic polypeptide-like 3G [Source:HGNC Symbol;Acc:17357]	22	q13.1	1	39436924	39483748	5496	1.3519	4.86929	9.58746e-06	4.73766e-05
ENSG00000170876	TMEM43	transmembrane protein 43 [Source:HGNC Symbol;Acc:28472]	3	p25.1	1	14166440	14185179	3572	1.86594	3.15392	9.59261e-06	4.7386e-05
ENSG00000114209	PDCD10	programmed cell death 10 [Source:HGNC Symbol;Acc:8761]	3	q26.1	-1	167401086	167452727	3275	-0.585175	9.43087	9.61002e-06	4.74558e-05
ENSG00000105185	PDCD5	programmed cell death 5 [Source:HGNC Symbol;Acc:8764]	19	q13.11	1	33071974	33078358	2253	1.20772	4.3455	9.61637e-06	4.74664e-05
ENSG00000119446	RBM18	RNA binding motif protein 18 [Source:HGNC Symbol;Acc:28413]	9	q33.2	-1	124999903	125027118	5193	-0.815561	4.46378	9.61948e-06	4.74664e-05
ENSG00000173145	NOC3L	nucleolar complex associated 3 homolog (S. cerevisiae) [Source:HGNC Symbol;Acc:24034]	10	q23.33	-1	96075004	96122716	4691	2.05157	3.52443	9.63458e-06	4.75125e-05
ENSG00000085514	PILRA	paired immunoglobin-like type 2 receptor alpha [Source:HGNC Symbol;Acc:20396]	7	q22.1	1	99965153	99997719	2003	1.70359	4.37989	9.65006e-06	4.75727e-05
ENSG00000138363	ATIC	5-aminoimidazole-4-carboxamide ribonucleotide formyltransferase/IMP cyclohydrolase [Source:HGNC Symbol;Acc:794]	2	q35	1	216176540	216214487	3919	1.84056	4.49945	9.75924e-06	4.80783e-05
ENSG00000105483	CARD8	caspase recruitment domain family, member 8 [Source:HGNC Symbol;Acc:17057]	19	q13.33	-1	48684027	48759203	12894	-0.587777	7.03141	9.79724e-06	4.82492e-05
ENSG00000198522	GPN1	GPN-loop GTPase 1 [Source:HGNC Symbol;Acc:17030]	2	p23.3	1	27851114	27874375	3746	1.53922	3.55411	9.81324e-06	4.82952e-05
ENSG00000118640	VAMP8	vesicle-associated membrane protein 8 [Source:HGNC Symbol;Acc:12647]	2	p11.2	1	85788685	85809154	990	-0.4895	6.81797	9.86405e-06	4.85081e-05
ENSG00000111860	CEP85L	centrosomal protein 85kDa-like [Source:HGNC Symbol;Acc:21638]	6	q22.31	-1	118781935	119031238	9462	1.78025	3.88769	9.90679e-06	4.86732e-05
ENSG00000125870	SNRPB2	small nuclear ribonucleoprotein polypeptide B [Source:HGNC Symbol;Acc:11155]	20	p12.1	1	16710606	16722421	1820	0.845856	5.04539	1.00152e-05	4.9156e-05
ENSG00000114013	CD86	CD86 molecule [Source:HGNC Symbol;Acc:1705]	3	q13.33	1	121774213	121839983	3430	2.22384	3.39549	1.01063e-05	4.95862e-05
ENSG00000145907	G3BP1	GTPase activating protein (SH3 domain) binding protein 1 [Source:HGNC Symbol;Acc:30292]	5	q33.1	1	151150606	151192346	12406	1.1453	5.25922	1.01387e-05	4.97284e-05
ENSG00000238160			5	q31.1	-1	131755108	131762406	999	-1.11122	3.12706	1.01553e-05	4.97934e-05
ENSG00000069535	MAOB	monoamine oxidase B [Source:HGNC Symbol;Acc:6834]	X	p11.3	-1	43625858	43741693	3050	-1.67001	4.25909	1.02149e-05	5.00347e-05
ENSG00000107949	BCCIP	BRCA2 and CDKN1A interacting protein [Source:HGNC Symbol;Acc:978]	10	q26.2	1	127512115	127542264	4499	1.37465	4.25137	1.02976e-05	5.04065e-05
ENSG00000134717	BTF3L4	basic transcription factor 3-like 4 [Source:HGNC Symbol;Acc:30547]	1	p32.3	1	52521797	52556388	6022	1.36545	3.07437	1.04845e-05	5.12346e-05
ENSG00000174032	SLC25A30	solute carrier family 25, member 30 [Source:HGNC Symbol;Acc:27371]	13	q14.13	-1	45967451	45992590	6794	-1.32652	3.66414	1.05046e-05	5.13155e-05
ENSG00000204120	GIGYF2	GRB10 interacting GYF protein 2 [Source:HGNC Symbol;Acc:11960]	2	q37.1	1	233562009	233725285	13434	1.21824	4.54556	1.05157e-05	5.13524e-05
ENSG00000187522	HSPA14	heat shock 70kDa protein 14 [Source:HGNC Symbol;Acc:29526]	10	p13	1	14880163	14913740	4818	1.6106	3.36399	1.05284e-05	5.1397e-05
ENSG00000117691	NENF	neudesin neurotrophic factor [Source:HGNC Symbol;Acc:30384]	1	q32.3	1	212606229	212619714	1290	-0.841125	5.21875	1.05667e-05	5.15389e-05
ENSG00000255240			11	q12.1	-1	58701116	58826132	3698	-0.736389	6.04341	1.05793e-05	5.15761e-05
ENSG00000135046	ANXA1	annexin A1 [Source:HGNC Symbol;Acc:533]	9	q21.13	1	75766673	75785309	4561	1.034	7.9123	1.0599e-05	5.16551e-05
ENSG00000172172	MRPL13	mitochondrial ribosomal protein L13 [Source:HGNC Symbol;Acc:14278]	8	q24.12	-1	121393000	121457642	4210	1.52001	4.06697	1.06231e-05	5.17431e-05
ENSG00000014123	UFL1	UFM1-specific ligase 1 [Source:HGNC Symbol;Acc:23039]	6	q16.1	1	96969471	97003152	4539	1.60747	4.4971	1.06242e-05	5.17431e-05
ENSG00000196154	S100A4	S100 calcium binding protein A4 [Source:HGNC Symbol;Acc:10494]	1	q21.3	-1	153516089	153522612	1025	0.870716	7.05402	1.06692e-05	5.19274e-05
ENSG00000145868	FBXO38	F-box protein 38 [Source:HGNC Symbol;Acc:28844]	5	q32	1	147763498	147822399	8722	2.38938	3.33317	1.07228e-05	5.21532e-05
ENSG00000108651	UTP6	UTP6, small subunit (SSU) processome component, homolog (yeast) [Source:HGNC Symbol;Acc:18279]	17	q11.2	-1	30187923	30228784	6445	1.7763	4.56036	1.09262e-05	5.30718e-05
ENSG00000170606	HSPA4	heat shock 70kDa protein 4 [Source:HGNC Symbol;Acc:5237]	5	q31.1	1	132387654	132442141	5126	1.42283	4.78995	1.12326e-05	5.44144e-05
ENSG00000121210	KIAA0922	KIAA0922 [Source:HGNC Symbol;Acc:29146]	4	q31.3	1	154387498	154557863	6393	0.948911	5.64902	1.13023e-05	5.47156e-05
ENSG00000197226	TBC1D9B	TBC1 domain family, member 9B (with GRAM domain) [Source:HGNC Symbol;Acc:29097]	5	q35.3	-1	179289066	179334859	11473	-0.996089	5.06162	1.13068e-05	5.47192e-05
ENSG00000243466	IGKV1-5	immunoglobulin kappa variable 1-5 [Source:HGNC Symbol;Acc:5741]	2	p11.2	-1	89246819	89247475	532	2.0037	3.27985	1.13543e-05	5.49308e-05
ENSG00000255479			11	q13.5	-1	76336506	76337878	831	-1.03169	3.68823	1.14372e-05	5.53136e-05
ENSG00000065833	ME1	malic enzyme 1, NADP(+)-dependent, cytosolic [Source:HGNC Symbol;Acc:6983]	6	q14.2	-1	83920108	84140797	3378	-1.83015	4.54818	1.14674e-05	5.5441e-05
ENSG00000081320	STK17B	serine/threonine kinase 17b [Source:HGNC Symbol;Acc:11396]	2	q32.3	-1	196998290	197041227	6580	1.90892	3.73038	1.1489e-05	5.55272e-05
ENSG00000138722	MMRN1	multimerin 1 [Source:HGNC Symbol;Acc:7178]	4	q22.1	1	90800683	90875780	5510	-0.89346	7.27311	1.15157e-05	5.56378e-05
ENSG00000125354	38961	septin 6 [Source:HGNC Symbol;Acc:15848]	X	q24	-1	118749687	118827333	6553	-0.653725	8.77568	1.15935e-05	5.5976e-05
ENSG00000160818	GPATCH4	G patch domain containing 4 [Source:HGNC Symbol;Acc:25982]	1	q23.1	-1	156564279	156571288	4437	2.28006	3.13288	1.18546e-05	5.7123e-05
ENSG00000152359	POC5	POC5 centriolar protein [Source:HGNC Symbol;Acc:26658]	5	q13.3	-1	74969949	75013313	3455	1.56206	3.07165	1.18833e-05	5.72422e-05
ENSG00000156411	C14orf2	chromosome 14 open reading frame 2 [Source:HGNC Symbol;Acc:1188]	14	q32.33	-1	104378625	104394606	3415	-0.48977	7.31204	1.19185e-05	5.73926e-05
ENSG00000164808	SPIDR	scaffolding protein involved in DNA repair [Source:HGNC Symbol;Acc:28971]	8	q11.21	1	48173167	48648868	7477	1.38662	3.88901	1.19575e-05	5.75617e-05
ENSG00000112419	PHACTR2	phosphatase and actin regulator 2 [Source:HGNC Symbol;Acc:20956]	6	q24.2	1	143857982	144152322	11224	-0.955756	5.21496	1.20715e-05	5.80834e-05
ENSG00000137266	SLC22A23	solute carrier family 22, member 23 [Source:HGNC Symbol;Acc:21106]	6	p25.2	-1	3269196	3457256	8898	-0.727515	4.67661	1.2174e-05	5.85261e-05
ENSG00000206503	HLA-A	major histocompatibility complex, class I, A [Source:HGNC Symbol;Acc:4931]	6	p22.1	1	29909037	29913661	2710	-0.853332	9.59569	1.22258e-05	5.87557e-05
ENSG00000065615	CYB5R4	cytochrome b5 reductase 4 [Source:HGNC Symbol;Acc:20147]	6	q14.2	1	84569362	84677143	9635	-0.724458	6.59205	1.23053e-05	5.91186e-05
ENSG00000124164	VAPB	VAMP (vesicle-associated membrane protein)-associated protein B and C [Source:HGNC Symbol;Acc:12649]	20	q13.32	1	56964178	57026157	10585	-0.605953	5.71225	1.24509e-05	5.97587e-05
ENSG00000143924	EML4	echinoderm microtubule associated protein like 4 [Source:HGNC Symbol;Acc:1316]	2	p21	1	42396490	42559688	8357	1.46724	4.32328	1.24612e-05	5.97885e-05
ENSG00000134444	KIAA1468	KIAA1468 [Source:HGNC Symbol;Acc:29289]	18	q21.33	1	59854491	59974355	7592	1.88617	3.26213	1.24963e-05	5.9917e-05
ENSG00000139921	TMX1	thioredoxin-related transmembrane protein 1 [Source:HGNC Symbol;Acc:15487]	14	q22.1	1	51706880	51722759	2994	-0.531527	5.7723	1.26285e-05	6.05108e-05
ENSG00000131634	TMEM204	transmembrane protein 204 [Source:HGNC Symbol;Acc:14158]	16	p13.3	1	1578689	1605581	2047	-0.902572	3.22054	1.28191e-05	6.14039e-05
ENSG00000173163	COMMD1	copper metabolism (Murr1) domain containing 1 [Source:HGNC Symbol;Acc:23024]	2	p15	1	62115859	62374382	2730	1.30773	3.02076	1.30192e-05	6.22804e-05
ENSG00000121579	NAA50	N(alpha)-acetyltransferase 50, NatE catalytic subunit [Source:HGNC Symbol;Acc:29533]	3	q13.2	-1	113435307	113465147	6431	-0.802285	4.83224	1.32431e-05	6.32889e-05
ENSG00000036549	ZZZ3	zinc finger, ZZ-type containing 3 [Source:HGNC Symbol;Acc:24523]	1	p31.1	-1	78028101	78149104	9008	1.18896	3.34926	1.3339e-05	6.36844e-05
ENSG00000107854	TNKS2	tankyrase, TRF1-interacting ankyrin-related ADP-ribose polymerase 2 [Source:HGNC Symbol;Acc:15677]	10	q23.32	1	93558069	93625033	6157	1.40088	3.68939	1.33502e-05	6.37171e-05
ENSG00000161526	SAP30BP	SAP30 binding protein [Source:HGNC Symbol;Acc:30785]	17	q25.1	1	73663196	73704142	8268	1.08105	4.91638	1.35536e-05	6.46029e-05
ENSG00000139835	GRTP1	growth hormone regulated TBC protein 1 [Source:HGNC Symbol;Acc:20310]	13	q34	-1	113978505	114018446	2656	-1.03991	4.39189	1.4249e-05	6.76293e-05
ENSG00000094914	AAAS	achalasia, adrenocortical insufficiency, alacrimia [Source:HGNC Symbol;Acc:13666]	12	q13.13	-1	53701240	53718648	4138	1.74621	3.94712	1.43032e-05	6.78419e-05
ENSG00000113569	NUP155	nucleoporin 155kDa [Source:HGNC Symbol;Acc:8063]	5	p13.2	-1	37288239	37371283	9233	1.70264	3.39291	1.43254e-05	6.79252e-05
ENSG00000064961	HMG20B	high mobility group 20B [Source:HGNC Symbol;Acc:5002]	19	p13.3	1	3572775	3579086	3857	-1.01326	5.66474	1.43333e-05	6.79406e-05
ENSG00000184445	KNTC1	kinetochore associated 1 [Source:HGNC Symbol;Acc:17255]	12	q24.31	1	123011793	123110943	11325	1.87793	3.0333	1.43668e-05	6.80772e-05
ENSG00000169020	ATP5I	ATP synthase, H+ transporting, mitochondrial Fo complex, subunit E [Source:HGNC Symbol;Acc:846]	4	p16.3	-1	666225	668127	940	0.666823	5.09303	1.44091e-05	6.82108e-05
ENSG00000183690	EFHC2	EF-hand domain (C-terminal) containing 2 [Source:HGNC Symbol;Acc:26233]	X	p11.3	-1	44007128	44202918	3319	-0.79125	8.08924	1.46434e-05	6.92523e-05
ENSG00000170310	STX8	syntaxin 8 [Source:HGNC Symbol;Acc:11443]	17	p13.1	-1	9153788	9479908	3779	1.08052	5.01194	1.47637e-05	6.97971e-05
ENSG00000142794	NBPF3	neuroblastoma breakpoint family, member 3 [Source:HGNC Symbol;Acc:25076]	1	p36.12	1	21766621	21811498	6812	-1.49196	3.78348	1.49473e-05	7.05976e-05
ENSG00000179218	CALR	calreticulin [Source:HGNC Symbol;Acc:1455]	19	p13.2	1	13049392	13055303	2714	1.21898	4.34697	1.50122e-05	7.08582e-05
ENSG00000147649	MTDH	metadherin [Source:HGNC Symbol;Acc:29608]	8	q22.1	1	98656407	98740998	6391	0.785277	5.7357	1.50254e-05	7.08973e-05
ENSG00000167261	DPEP2	dipeptidase 2 [Source:HGNC Symbol;Acc:23028]	16	q22.1	-1	68021297	68034489	3498	1.41587	3.59018	1.51252e-05	7.1299e-05
ENSG00000188026	RILPL1	Rab interacting lysosomal protein-like 1 [Source:HGNC Symbol;Acc:26814]	12	q24.31	-1	123955925	124018265	3935	-0.896602	3.7394	1.52141e-05	7.16949e-05
ENSG00000161204	ABCF3	ATP-binding cassette, sub-family F (GCN20), member 3 [Source:HGNC Symbol;Acc:72]	3	q27.1	1	183903811	183911800	5207	2.06003	3.70917	1.55645e-05	7.32982e-05
ENSG00000067900	ROCK1	Rho-associated, coiled-coil containing protein kinase 1 [Source:HGNC Symbol;Acc:10251]	18	q11.1	-1	18526867	18691812	11064	0.517531	7.55299	1.59116e-05	7.48605e-05
ENSG00000119326	CTNNAL1	catenin (cadherin-associated protein), alpha-like 1 [Source:HGNC Symbol;Acc:2512]	9	q31.3	-1	111704851	111775809	3129	-0.684097	7.44059	1.5935e-05	7.49462e-05
ENSG00000142864	SERBP1	SERPINE1 mRNA binding protein 1 [Source:HGNC Symbol;Acc:17860]	1	p31.3	-1	67873493	67896098	7676	0.725021	5.35771	1.59936e-05	7.51975e-05
ENSG00000005810	MYCBP2	MYC binding protein 2, E3 ubiquitin protein ligase [Source:HGNC Symbol;Acc:23386]	13	q22.3	-1	77618792	77901185	15943	0.527332	6.83463	1.61804e-05	7.60509e-05
ENSG00000137628	DDX60	DEAD (Asp-Glu-Ala-Asp) box polypeptide 60 [Source:HGNC Symbol;Acc:25942]	4	q32.3	-1	169137444	169239958	6750	1.79708	4.22334	1.62573e-05	7.63878e-05
ENSG00000171311	EXOSC1	exosome component 1 [Source:HGNC Symbol;Acc:17286]	10	q24.1	-1	99195899	99205774	3345	1.49567	3.56773	1.63977e-05	7.69978e-05
ENSG00000108278	ZNHIT3	zinc finger, HIT-type containing 3 [Source:HGNC Symbol;Acc:12309]	17	q12	1	34842473	34855154	6688	1.10651	3.31555	1.6502e-05	7.74375e-05
ENSG00000111011	RSRC2	arginine/serine-rich coiled-coil 2 [Source:HGNC Symbol;Acc:30559]	12	q24.31	-1	122989190	123011547	7556	0.584264	5.86625	1.66476e-05	7.79949e-05
ENSG00000127837	AAMP	angio-associated, migratory cell protein [Source:HGNC Symbol;Acc:18]	2	q35	-1	219128850	219134980	3136	1.2589	4.60262	1.67341e-05	7.83746e-05
ENSG00000171314	PGAM1	phosphoglycerate mutase 1 (brain) [Source:HGNC Symbol;Acc:8888]	10	q24.1	1	99185917	99193198	2568	-0.590573	4.55518	1.68101e-05	7.87052e-05
ENSG00000205744	DENND1C	DENN/MADD domain containing 1C [Source:HGNC Symbol;Acc:26225]	19	p13.3	-1	6467218	6482568	4657	1.76038	4.31829	1.69984e-05	7.95355e-05
ENSG00000166783	KIAA0430	KIAA0430 [Source:HGNC Symbol;Acc:29562]	16	p13.11	-1	15688243	15737023	11162	1.0402	4.25955	1.70141e-05	7.95834e-05
ENSG00000143870	PDIA6	protein disulfide isomerase family A, member 6 [Source:HGNC Symbol;Acc:30168]	2	p25.1	-1	10923517	10978103	4101	1.27772	4.9605	1.71909e-05	8.03586e-05
ENSG00000130119	GNL3L	guanine nucleotide binding protein-like 3 (nucleolar)-like [Source:HGNC Symbol;Acc:25553]	X	p11.22	1	54556644	54587504	2589	-0.737722	5.56181	1.74386e-05	8.14117e-05
ENSG00000197323	TRIM33	tripartite motif containing 33 [Source:HGNC Symbol;Acc:16290]	1	p13.2	-1	114935399	115053781	9574	1.5491	3.93271	1.75566e-05	8.19363e-05
ENSG00000087258	GNAO1	guanine nucleotide binding protein (G protein), alpha activating activity polypeptide O [Source:HGNC Symbol;Acc:4389]	16	q12.2	1	56225302	56391356	9813	-0.814164	5.16389	1.75936e-05	8.20826e-05
ENSG00000111481	COPZ1	coatomer protein complex, subunit zeta 1 [Source:HGNC Symbol;Acc:2243]	12	q13.13	1	54694986	54745633	3901	-0.429064	7.23118	1.76943e-05	8.24998e-05
ENSG00000148153	INIP	INTS3 and NABP interacting protein [Source:HGNC Symbol;Acc:24994]	9	q32	-1	115446206	115480516	4423	1.22973	3.07967	1.7701e-05	8.25043e-05
ENSG00000145495	MARCH6	membrane-associated ring finger (C3HC4) 6, E3 ubiquitin protein ligase [Source:HGNC Symbol;Acc:30550]	5	p15.2	1	10353815	10440500	11336	-0.580259	8.09547	1.78291e-05	8.30481e-05
ENSG00000064490	RFXANK	regulatory factor X-associated ankyrin-containing protein [Source:HGNC Symbol;Acc:9987]	19	p13.11	1	19303008	19312678	2533	1.20425	3.45866	1.78879e-05	8.32686e-05
ENSG00000138035	PNPT1	polyribonucleotide nucleotidyltransferase 1 [Source:HGNC Symbol;Acc:23166]	2	p16.1	-1	55861400	55921045	5134	2.57425	3.61347	1.80162e-05	8.38391e-05
ENSG00000115211	EIF2B4	eukaryotic translation initiation factor 2B, subunit 4 delta, 67kDa [Source:HGNC Symbol;Acc:3260]	2	p23.3	-1	27587219	27593353	5341	1.93781	3.40326	1.8254e-05	8.47827e-05
ENSG00000113580	NR3C1	nuclear receptor subfamily 3, group C, member 1 (glucocorticoid receptor) [Source:HGNC Symbol;Acc:7978]	5	q31.3	-1	142657496	142815077	9172	0.926488	4.41048	1.82601e-05	8.4784e-05
ENSG00000164332	UBLCP1	ubiquitin-like domain containing CTD phosphatase 1 [Source:HGNC Symbol;Acc:28110]	5	q33.3	1	158690089	158713044	2672	1.2679	4.71254	1.84101e-05	8.53714e-05
ENSG00000065526	SPEN	spen family transcriptional repressor [Source:HGNC Symbol;Acc:17575]	1	p36.21	1	16174359	16266955	13294	1.81681	3.12691	1.84384e-05	8.54483e-05
ENSG00000164985	PSIP1	PC4 and SFRS1 interacting protein 1 [Source:HGNC Symbol;Acc:9527]	9	p22.3	-1	15464064	15511017	6768	0.652053	5.84795	1.84592e-05	8.55105e-05
ENSG00000102901	CENPT	centromere protein T [Source:HGNC Symbol;Acc:25787]	16	q22.1	-1	67862060	67881714	5539	-0.581498	6.82206	1.85054e-05	8.56302e-05
ENSG00000141298	SSH2	slingshot protein phosphatase 2 [Source:HGNC Symbol;Acc:30580]	17	q11.2	-1	27952956	28257294	12608	-0.644491	5.88367	1.85122e-05	8.56302e-05
ENSG00000135473	PAN2	PAN2 poly(A) specific ribonuclease subunit homolog (S. cerevisiae) [Source:HGNC Symbol;Acc:20074]	12	q13.3	-1	56710007	56727837	7288	2.24127	3.1925	1.85141e-05	8.56302e-05
ENSG00000178971	CTC1	CTS telomere maintenance complex component 1 [Source:HGNC Symbol;Acc:26169]	17	p13.1	-1	8130191	8151362	6315	2.35331	3.08467	1.85189e-05	8.56302e-05
ENSG00000239839	DEFA3	defensin, alpha 3, neutrophil-specific [Source:HGNC Symbol;Acc:2762]	8	p23.1	-1	6873391	6875823	498	-2.25331	4.69351	1.88989e-05	8.73593e-05
ENSG00000092094	OSGEP	O-sialoglycoprotein endopeptidase [Source:HGNC Symbol;Acc:18028]	14	q11.2	-1	20914570	20923264	5041	1.02524	5.04325	1.90493e-05	8.79425e-05
ENSG00000163029	SMC6	structural maintenance of chromosomes 6 [Source:HGNC Symbol;Acc:20466]	2	p24.2	-1	17845079	17981509	9363	1.21834	5.07847	1.91423e-05	8.8316e-05
ENSG00000101605	MYOM1	myomesin 1 [Source:HGNC Symbol;Acc:7613]	18	p11.31	-1	3066805	3220106	6573	-0.967605	5.5658	1.92664e-05	8.88604e-05
ENSG00000065060	UHRF1BP1	UHRF1 binding protein 1 [Source:HGNC Symbol;Acc:21216]	6	p21.31	1	34759857	34850915	9844	-1.22666	4.45398	1.94207e-05	8.95149e-05
ENSG00000183019	C19orf59	chromosome 19 open reading frame 59 [Source:HGNC Symbol;Acc:27291]	19	p13.2	1	7741514	7744712	1906	-1.03504	3.83132	1.95222e-05	8.99546e-05
ENSG00000166750	SLFN5	schlafen family member 5 [Source:HGNC Symbol;Acc:28286]	17	q12	1	33570055	33600674	10709	1.75115	3.07359	1.99577e-05	9.17283e-05
ENSG00000163781	TOPBP1	topoisomerase (DNA) II binding protein 1 [Source:HGNC Symbol;Acc:17008]	3	q22.1	-1	133317019	133380737	6515	1.86859	3.29858	2.01049e-05	9.23465e-05
ENSG00000154889	MPPE1	metallophosphoesterase 1 [Source:HGNC Symbol;Acc:15988]	18	p11.21	-1	11882621	11909222	7630	1.40256	3.22976	2.02406e-05	9.28818e-05
ENSG00000124657	OR2B6	olfactory receptor, family 2, subfamily B, member 6 [Source:HGNC Symbol;Acc:8241]	6	p22.1	1	27925019	27925960	942	-1.00539	4.3351	2.0268e-05	9.2978e-05
ENSG00000197956	S100A6	S100 calcium binding protein A6 [Source:HGNC Symbol;Acc:10496]	1	q21.3	-1	153507075	153508720	971	0.864552	6.81018	2.05045e-05	9.39743e-05
ENSG00000131507	NDFIP1	Nedd4 family interacting protein 1 [Source:HGNC Symbol;Acc:17592]	5	q31.3	1	141488070	141534005	6021	-0.956889	6.3458	2.05637e-05	9.41798e-05
ENSG00000234456	MAGI2-AS3	MAGI2 antisense RNA 3 [Source:HGNC Symbol;Acc:40862]	7	q21.11	1	79082198	79100524	9849	-1.4005	6.15425	2.05688e-05	9.41798e-05
ENSG00000223482	NUTM2A-AS1	NUTM2A antisense RNA 1 [Source:HGNC Symbol;Acc:45161]	10	q23.2	-1	88963632	89102369	6851	-0.758154	7.81057	2.05931e-05	9.42611e-05
ENSG00000005893	LAMP2	lysosomal-associated membrane protein 2 [Source:HGNC Symbol;Acc:6501]	X	q24	-1	119561682	119603220	5617	-0.699499	6.76969	2.12674e-05	9.70724e-05
ENSG00000164609	SLU7	SLU7 splicing factor homolog (S. cerevisiae) [Source:HGNC Symbol;Acc:16939]	5	q33.3	-1	159828648	159848718	5082	0.714173	6.48078	2.1931e-05	9.99134e-05
ENSG00000136709	WDR33	WD repeat domain 33 [Source:HGNC Symbol;Acc:25651]	2	q14.3	-1	128458596	128568761	14580	1.265	3.87884	2.1943e-05	9.99364e-05
ENSG00000213889	PPM1N	protein phosphatase, Mg2+/Mn2+ dependent, 1N (putative) [Source:HGNC Symbol;Acc:26845]	19	q13.32	1	45992035	46005768	2571	-0.773169	4.83733	2.20937e-05	0.00010056
ENSG00000187764	SEMA4D	sema domain, immunoglobulin domain (Ig), transmembrane domain (TM) and short cytoplasmic domain, (semaphorin) 4D [Source:HGNC Symbol;Acc:10732]	9	q22.2	-1	91975702	92113045	14160	-0.591372	7.43376	2.24464e-05	0.000101974
ENSG00000167522	ANKRD11	ankyrin repeat domain 11 [Source:HGNC Symbol;Acc:21316]	16	q24.3	-1	89334038	89556969	15352	1.02971	3.28844	2.262e-05	0.000102698
ENSG00000167641	PPP1R14A	protein phosphatase 1, regulatory (inhibitor) subunit 14A [Source:HGNC Symbol;Acc:14871]	19	q13.2	-1	38741877	38747231	1501	-0.773379	6.29744	2.26806e-05	0.000102941
ENSG00000179091	CYC1	cytochrome c-1 [Source:HGNC Symbol;Acc:2579]	8	q24.3	1	145149930	145152428	1975	1.33473	3.33439	2.30588e-05	0.000104592
ENSG00000112245	PTP4A1	protein tyrosine phosphatase type IVA, member 1 [Source:HGNC Symbol;Acc:9634]	6	q12	1	64231666	64293492	5796	-0.812286	5.90374	2.31609e-05	0.000105023
ENSG00000076924	XAB2	XPA binding protein 2 [Source:HGNC Symbol;Acc:14089]	19	p13.2	-1	7684411	7694451	4673	1.06829	3.23027	2.35904e-05	0.000106904
ENSG00000241685	ARPC1A	actin related protein 2/3 complex, subunit 1A, 41kDa [Source:HGNC Symbol;Acc:703]	7	q22.1	1	98923521	98985787	2557	-0.525036	6.69675	2.36547e-05	0.000107095
ENSG00000131795	RBM8A	RNA binding motif protein 8A [Source:HGNC Symbol;Acc:9905]	1	q21.1	1	145507598	145513536	5240	0.861455	4.84706	2.37338e-05	0.000107386
ENSG00000143158	MPC2	mitochondrial pyruvate carrier 2 [Source:HGNC Symbol;Acc:24515]	1	q24.2	-1	167885967	167906278	2552	-0.550151	5.984	2.38329e-05	0.000107801
ENSG00000130826	DKC1	dyskeratosis congenita 1, dyskerin [Source:HGNC Symbol;Acc:2890]	X	q28	1	153991031	154005964	4189	1.2135	4.35966	2.38429e-05	0.000107812
ENSG00000146540	C7orf50	chromosome 7 open reading frame 50 [Source:HGNC Symbol;Acc:22421]	7	p22.3	-1	1036622	1177896	4961	-0.85454	5.10753	2.40819e-05	0.000108792
ENSG00000148700	ADD3	adducin 3 (gamma) [Source:HGNC Symbol;Acc:245]	10	q25.1	1	111756126	111895323	6541	-0.539481	9.56725	2.43646e-05	0.000109966
ENSG00000101439	CST3	cystatin C [Source:HGNC Symbol;Acc:2475]	20	p11.21	-1	23608534	23619110	2504	-0.749338	8.12746	2.45555e-05	0.00011069
ENSG00000154265	ABCA5	ATP-binding cassette, sub-family A (ABC1), member 5 [Source:HGNC Symbol;Acc:35]	17	q24.3	-1	67240452	67323385	13161	2.57248	3.16963	2.4571e-05	0.000110726
ENSG00000159579	RSPRY1	ring finger and SPRY domain containing 1 [Source:HGNC Symbol;Acc:29420]	16	q13	1	57220049	57274387	6064	1.48739	3.93637	2.4698e-05	0.000111264
ENSG00000100060	MFNG	MFNG O-fucosylpeptide 3-beta-N-acetylglucosaminyltransferase [Source:HGNC Symbol;Acc:7038]	22	q13.1	-1	37865101	37882439	3042	-0.66621	6.83154	2.47986e-05	0.000111648
ENSG00000117625	RCOR3	REST corepressor 3 [Source:HGNC Symbol;Acc:25594]	1	q32.2	1	211431719	211489727	9092	-0.635624	6.02481	2.50348e-05	0.000112641
ENSG00000162869	PPP1R21	protein phosphatase 1, regulatory subunit 21 [Source:HGNC Symbol;Acc:30595]	2	p16.3	1	48667737	48742525	3990	2.02458	3.27268	2.50539e-05	0.000112692
ENSG00000135018	UBQLN1	ubiquilin 1 [Source:HGNC Symbol;Acc:12508]	9	q21.32	-1	86274878	86323118	7117	-0.725502	4.71593	2.51768e-05	0.00011321
ENSG00000116898	MRPS15	mitochondrial ribosomal protein S15 [Source:HGNC Symbol;Acc:14504]	1	p34.3	-1	36921319	36930038	2916	1.49505	4.02407	2.51978e-05	0.000113269
ENSG00000172893	DHCR7	7-dehydrocholesterol reductase [Source:HGNC Symbol;Acc:2860]	11	q13.4	-1	71139239	71163914	4160	-1.3143	3.7223	2.52885e-05	0.000113642
ENSG00000132842	AP3B1	adaptor-related protein complex 3, beta 1 subunit [Source:HGNC Symbol;Acc:566]	5	q14.1	-1	77296349	77590579	7310	0.959942	5.38326	2.55725e-05	0.000114839
ENSG00000150712	MTMR12	myotubularin related protein 12 [Source:HGNC Symbol;Acc:18191]	5	p13.3	-1	32227100	32313115	5545	-0.751193	6.61336	2.55787e-05	0.000114839
ENSG00000047648	ARHGAP6	Rho GTPase activating protein 6 [Source:HGNC Symbol;Acc:676]	X	p22.2	-1	11136239	11683821	8357	-0.67875	6.6478	2.56923e-05	0.000115314
ENSG00000067704	IARS2	isoleucyl-tRNA synthetase 2, mitochondrial [Source:HGNC Symbol;Acc:29685]	1	q41	1	220267444	220321380	4162	2.20585	3.61013	2.57647e-05	0.000115603
ENSG00000111530	CAND1	cullin-associated and neddylation-dissociated 1 [Source:HGNC Symbol;Acc:30688]	12	q14.3	1	67663061	67713731	13655	1.77216	3.50907	2.59364e-05	0.000116266
ENSG00000149131	SERPING1	serpin peptidase inhibitor, clade G (C1 inhibitor), member 1 [Source:HGNC Symbol;Acc:1228]	11	q12.1	1	57364860	57382326	3603	-1.36199	5.6286	2.61476e-05	0.000117068
ENSG00000166788	SAAL1	serum amyloid A-like 1 [Source:HGNC Symbol;Acc:25158]	11	p15.1	-1	18091482	18127638	3070	2.25993	3.26262	2.61732e-05	0.000117146
ENSG00000117155	SSX2IP	synovial sarcoma, X breakpoint 2 interacting protein [Source:HGNC Symbol;Acc:16509]	1	p22.3	-1	85109390	85156486	8651	-0.557398	8.85666	2.66145e-05	0.000118902
ENSG00000075415	SLC25A3	solute carrier family 25 (mitochondrial carrier; phosphate carrier), member 3 [Source:HGNC Symbol;Acc:10989]	12	q23.1	1	98987369	98995946	4685	0.646626	5.98266	2.67653e-05	0.000119539
ENSG00000248516			4	p16.3	1	4323689	4335909	1416	-0.898923	3.77653	2.69543e-05	0.000120309
ENSG00000197345	MRPL21	mitochondrial ribosomal protein L21 [Source:HGNC Symbol;Acc:14479]	11	q13.3	-1	68658744	68671303	2825	1.33948	3.96806	2.70985e-05	0.000120879
ENSG00000102189	EEA1	early endosome antigen 1 [Source:HGNC Symbol;Acc:3185]	12	q22	-1	93164413	93323107	10150	0.940851	5.18825	2.71291e-05	0.000120978
ENSG00000177879	AP3S1	adaptor-related protein complex 3, sigma 1 subunit [Source:HGNC Symbol;Acc:2013]	5	q22.3	1	115177178	115249778	3198	-0.674732	5.83664	2.73347e-05	0.000121857
ENSG00000072786	STK10	serine/threonine kinase 10 [Source:HGNC Symbol;Acc:11388]	5	q35.1	-1	171469077	171615390	9083	1.44021	3.91207	2.7344e-05	0.000121862
ENSG00000114933	INO80D	INO80 complex subunit D [Source:HGNC Symbol;Acc:25997]	2	q33.3	-1	206858445	206951027	14373	1.24632	3.00335	2.83952e-05	0.000126275
ENSG00000248275	TRIM52-AS1	TRIM52 antisense RNA 1 (head to head) [Source:HGNC Symbol;Acc:49006]	5	q35.3	1	180688213	180699308	1316	-0.800355	3.30371	2.88097e-05	0.00012793
ENSG00000108587	GOSR1	golgi SNAP receptor complex member 1 [Source:HGNC Symbol;Acc:4430]	17	q11.2	1	28804380	28854610	9855	1.08512	4.4494	2.89326e-05	0.000128385
ENSG00000163930	BAP1	BRCA1 associated protein-1 (ubiquitin carboxy-terminal hydrolase) [Source:HGNC Symbol;Acc:950]	3	p21.1	-1	52435029	52444366	5055	-1.0687	4.62517	2.90613e-05	0.000128843
ENSG00000227355			9	q33.2	1	124137519	124214455	440	-0.697856	6.52896	2.93377e-05	0.00012991
ENSG00000233968			10	p12.31	-1	19999257	20017479	2151	-0.696695	8.02331	2.95754e-05	0.000130803
ENSG00000139318	DUSP6	dual specificity phosphatase 6 [Source:HGNC Symbol;Acc:3072]	12	q21.33	-1	89741009	89747048	4632	1.32333	3.5359	2.96117e-05	0.000130885
ENSG00000108387	38231	septin 4 [Source:HGNC Symbol;Acc:9165]	17	q22	-1	56597611	56618179	8012	-0.632126	6.93351	2.96119e-05	0.000130885
ENSG00000181036	FCRL6	Fc receptor-like 6 [Source:HGNC Symbol;Acc:31910]	1	q23.2	1	159770301	159786041	2671	1.84618	3.64607	2.99499e-05	0.000132172
ENSG00000157181	C1orf27	chromosome 1 open reading frame 27 [Source:HGNC Symbol;Acc:24299]	1	q31.1	1	186344890	186390510	4153	2.08917	3.1215	2.99577e-05	0.000132172
ENSG00000020426	MNAT1	MNAT CDK-activating kinase assembly factor 1 [Source:HGNC Symbol;Acc:7181]	14	q23.1	1	61201460	61436671	3865	0.930025	3.78454	3.01734e-05	0.000133063
ENSG00000162819	BROX	BRO1 domain and CAAX motif containing [Source:HGNC Symbol;Acc:26512]	1	q41	1	222885895	222908538	4932	-0.664243	6.64164	3.01884e-05	0.000133069
ENSG00000080824	HSP90AA1	heat shock protein 90kDa alpha (cytosolic), class A member 1 [Source:HGNC Symbol;Acc:5253]	14	q32.31	-1	102547075	102606036	5248	0.370427	7.81274	3.05153e-05	0.000134388
ENSG00000133706	LARS	leucyl-tRNA synthetase [Source:HGNC Symbol;Acc:6512]	5	q32	-1	145492601	145562223	8118	1.13399	5.53457	3.07496e-05	0.000135378
ENSG00000107077	KDM4C	lysine (K)-specific demethylase 4C [Source:HGNC Symbol;Acc:17071]	9	p24.1	1	6720863	7175648	10322	1.55091	3.74076	3.09683e-05	0.000136258
ENSG00000107551	RASSF4	Ras association (RalGDS/AF-6) domain family member 4 [Source:HGNC Symbol;Acc:20793]	10	q11.21	1	45454855	45491339	9481	1.86581	3.81702	3.11357e-05	0.000136912
ENSG00000205038	PKHD1L1	polycystic kidney and hepatic disease 1 (autosomal recessive)-like 1 [Source:HGNC Symbol;Acc:20313]	8	q23.1	1	110374706	110542559	13728	-0.72064	7.80389	3.14052e-05	0.000138011
ENSG00000119718	EIF2B2	eukaryotic translation initiation factor 2B, subunit 2 beta, 39kDa [Source:HGNC Symbol;Acc:3258]	14	q24.3	1	75469614	75476292	2669	-0.640529	5.90849	3.1414e-05	0.000138011
ENSG00000125877	ITPA	inosine triphosphatase (nucleoside triphosphate pyrophosphatase) [Source:HGNC Symbol;Acc:6176]	20	p13	1	3189514	3204516	2071	1.37853	3.40981	3.17513e-05	0.000139324
ENSG00000162961	DPY30	dpy-30 homolog (C. elegans) [Source:HGNC Symbol;Acc:24590]	2	p22.3	-1	32092878	32264881	2745	1.11283	3.94072	3.19132e-05	0.00013995
ENSG00000100109	TFIP11	tuftelin interacting protein 11 [Source:HGNC Symbol;Acc:17165]	22	q12.1	-1	26887191	26908471	5431	1.70001	3.10061	3.21443e-05	0.000140921
ENSG00000244509	APOBEC3C	apolipoprotein B mRNA editing enzyme, catalytic polypeptide-like 3C [Source:HGNC Symbol;Acc:17353]	22	q13.1	1	39410088	39416357	2818	-0.437476	6.5688	3.2263e-05	0.000141397
ENSG00000142892	PIGK	phosphatidylinositol glycan anchor biosynthesis, class K [Source:HGNC Symbol;Acc:8965]	1	p31.1	-1	77554675	77685115	5513	-1.06901	5.33317	3.24263e-05	0.000141986
ENSG00000196565	HBG2	hemoglobin, gamma G [Source:HGNC Symbol;Acc:4832]	11	p15.4	-1	5274420	5667019	2027	-2.25466	6.31934	3.29313e-05	0.000144001
ENSG00000070785	EIF2B3	eukaryotic translation initiation factor 2B, subunit 3 gamma, 58kDa [Source:HGNC Symbol;Acc:3259]	1	p34.1	-1	45316450	45452282	3043	1.94209	3.50542	3.3002e-05	0.000144246
ENSG00000114573	ATP6V1A	ATPase, H+ transporting, lysosomal 70kDa, V1 subunit A [Source:HGNC Symbol;Acc:851]	3	q13.2	1	113465866	113530903	5130	-0.909247	6.21505	3.33496e-05	0.000145722
ENSG00000163001	CCDC104	coiled-coil domain containing 104 [Source:HGNC Symbol;Acc:30540]	2	p16.1	1	55746740	55773015	3502	1.41385	4.03298	3.34173e-05	0.00014593
ENSG00000156531	PHF6	PHD finger protein 6 [Source:HGNC Symbol;Acc:18145]	X	q26.2	1	133507283	133562820	8015	1.54403	3.2977	3.35231e-05	0.00014626
ENSG00000138594	TMOD3	tropomodulin 3 (ubiquitous) [Source:HGNC Symbol;Acc:11873]	15	q21.2	1	52121825	52239492	7045	-0.513759	7.51412	3.35502e-05	0.000146334
ENSG00000137486	ARRB1	arrestin, beta 1 [Source:HGNC Symbol;Acc:711]	11	q13.4	-1	74975226	75062873	5976	-0.633668	7.25513	3.37135e-05	0.000146958
ENSG00000234545	FAM133B	family with sequence similarity 133, member B [Source:HGNC Symbol;Acc:28629]	7	q21.2	-1	92190107	92219708	4462	0.715524	5.25963	3.41596e-05	0.000148746
ENSG00000170584	NUDCD2	NudC domain containing 2 [Source:HGNC Symbol;Acc:30535]	5	q34	-1	162873532	162887146	8847	1.45917	3.12244	3.41645e-05	0.000148746
ENSG00000108312	UBTF	upstream binding transcription factor, RNA polymerase I [Source:HGNC Symbol;Acc:12511]	17	q21.31	-1	42282401	42298994	6993	1.43119	3.6979	3.43027e-05	0.000149303
ENSG00000183648	NDUFB1	NADH dehydrogenase (ubiquinone) 1 beta subcomplex, 1, 7kDa [Source:HGNC Symbol;Acc:7695]	14	q32.12	-1	92582466	92588261	2263	0.506411	5.24222	3.4501e-05	0.000150034
ENSG00000164292	RHOBTB3	Rho-related BTB domain containing 3 [Source:HGNC Symbol;Acc:18757]	5	q15	1	95049226	95160087	8833	-1.24492	3.46039	3.46788e-05	0.000150759
ENSG00000223509			15	q13.3	-1	32812049	32829127	2846	-0.649838	6.29968	3.48209e-05	0.000151286
ENSG00000198707	CEP290	centrosomal protein 290kDa [Source:HGNC Symbol;Acc:29021]	12	q21.32	-1	88442793	88535993	10386	1.05496	5.14847	3.51568e-05	0.000152654
ENSG00000079134	THOC1	THO complex 1 [Source:HGNC Symbol;Acc:19070]	18	p11.32	-1	214520	268050	8099	1.76407	4.05929	3.52141e-05	0.000152857
ENSG00000183137	CEP57L1	centrosomal protein 57kDa-like 1 [Source:HGNC Symbol;Acc:21561]	6	q21	1	109416313	109485135	6432	-0.922787	4.40916	3.52296e-05	0.000152879
ENSG00000084693	AGBL5	ATP/GTP binding protein-like 5 [Source:HGNC Symbol;Acc:26147]	2	p23.3	1	27265232	27293490	5283	-0.832499	5.77932	3.54437e-05	0.000153762
ENSG00000147155	EBP	emopamil binding protein (sterol isomerase) [Source:HGNC Symbol;Acc:3133]	X	p11.23	1	48379546	48387104	2409	1.26575	3.09168	3.5492e-05	0.000153926
ENSG00000166888	STAT6	signal transducer and activator of transcription 6, interleukin-4 induced [Source:HGNC Symbol;Acc:11368]	12	q13.3	-1	57489191	57525922	7298	0.828232	5.10421	3.55256e-05	0.000154025
ENSG00000167085	PHB	prohibitin [Source:HGNC Symbol;Acc:8912]	17	q21.33	-1	47481414	47492246	3814	1.04267	4.57385	3.56525e-05	0.000154483
ENSG00000071909	MYO3B	myosin IIIB [Source:HGNC Symbol;Acc:15576]	2	q31.1	1	171034655	171511681	8236	-1.89881	4.35632	3.5847e-05	0.000155188
ENSG00000138031	ADCY3	adenylate cyclase 3 [Source:HGNC Symbol;Acc:234]	2	p23.3	-1	25042038	25142708	6058	-1.06076	4.16787	3.6099e-05	0.000156232
ENSG00000171720	HDAC3	histone deacetylase 3 [Source:HGNC Symbol;Acc:4854]	5	q31.3	-1	141000443	141016437	4631	-0.671275	5.92389	3.69479e-05	0.000159621
ENSG00000114120	SLC25A36	solute carrier family 25 (pyrimidine nucleotide carrier ), member 36 [Source:HGNC Symbol;Acc:25554]	3	q23	1	140660672	140698775	9229	1.59565	3.10365	3.69747e-05	0.000159689
ENSG00000116691	MIIP	migration and invasion inhibitory protein [Source:HGNC Symbol;Acc:25715]	1	p36.22	1	12079523	12092102	2821	1.90667	3.14666	3.75553e-05	0.000162052
ENSG00000167851	CD300A	CD300a molecule [Source:HGNC Symbol;Acc:19319]	17	q25.1	1	72462555	72480933	2684	1.62309	3.76976	3.77867e-05	0.000163002
ENSG00000101158	NELFCD	negative elongation factor complex member C/D [Source:HGNC Symbol;Acc:15934]	20	q13.32	1	57556263	57570188	6298	-0.631896	6.66004	3.82613e-05	0.000164951
[truncated: 383 more rows]

## Sheet: CRC
Table S5, related to Figure 2 - Differentially expressed mRNAs between healthy donor platelets and TEPs of individual tumor types.				logFC = logarithmic Fold Change. A logFC > 0 corresponds with upregulated mRNAs in TEPs of patients with cancer.
				logCPM = logarithmic Counts Per Million
				FDR = False Discovery Rate, p value corrected for multiple hypothesis testing (Benjamini and Hochberg correction)
Colorectal cancer
Ensembl gene ID	HGNC symbol	Description	Chromosome	Band	Strand	Start position	End position	Coding gene size	logFC	logCPM	PValue	FDR
ENSG00000211772	TRBC2	T cell receptor beta constant 2 [Source:HGNC Symbol;Acc:12157]	7	q34	1	142498725	142500432	758	-2.97311	7.14459	3.16215e-39	4.56962e-35
ENSG00000163492	CCDC141	coiled-coil domain containing 141 [Source:HGNC Symbol;Acc:26821]	2	q31.2	-1	179694484	179914813	15446	-7.10999	3.16024	2.47786e-38	1.79038e-34
ENSG00000177600	RPLP2	ribosomal protein, large, P2 [Source:HGNC Symbol;Acc:10377]	11	p15.5	1	809647	812880	1955	-2.08451	9.08216	3.13695e-37	1.51107e-33
ENSG00000155657	TTN	titin [Source:HGNC Symbol;Acc:12403]	2	q31.2	-1	179390716	179695529	118327	-7.12615	5.66105	1.10183e-36	3.98065e-33
ENSG00000170315	UBB	ubiquitin B [Source:HGNC Symbol;Acc:12463]	17	p11.2	1	16284112	16286059	1621	1.34723	8.40356	1.09027e-35	3.15111e-32
ENSG00000102265	TIMP1	TIMP metallopeptidase inhibitor 1 [Source:HGNC Symbol;Acc:11820]	X	p11.23	1	47441712	47446188	1790	1.69112	10.9789	8.21461e-35	1.69585e-31
ENSG00000142089	IFITM3	interferon induced transmembrane protein 3 [Source:HGNC Symbol;Acc:5414]	11	p15.5	-1	319669	327537	1348	2.18124	6.80663	1.2311e-34	2.22383e-31
ENSG00000126353	CCR7	chemokine (C-C motif) receptor 7 [Source:HGNC Symbol;Acc:1608]	17	q21.2	-1	38710021	38721724	2508	-5.20438	4.11291	1.4125e-34	2.26801e-31
ENSG00000111348	ARHGDIB	Rho GDP dissociation inhibitor (GDI) beta [Source:HGNC Symbol;Acc:679]	12	p12.3	-1	15094951	15114662	2102	1.26742	12.307	4.65837e-34	6.11983e-31
ENSG00000159140	SON	SON DNA binding protein [Source:HGNC Symbol;Acc:11183]	21	q22.11	1	34914924	34949812	13197	-1.75958	6.60744	1.04609e-33	1.25976e-30
ENSG00000139644	TMBIM6	transmembrane BAX inhibitor motif containing 6 [Source:HGNC Symbol;Acc:11723]	12	q13.12	1	50101508	50158717	6187	1.01019	10.0839	1.17821e-33	1.30971e-30
ENSG00000081237	PTPRC	protein tyrosine phosphatase, receptor type, C [Source:HGNC Symbol;Acc:9666]	1	q31.3	1	198607801	198726545	8507	-2.99786	8.7617	4.52822e-33	4.6741e-30
ENSG00000251562	MALAT1	metastasis associated lung adenocarcinoma transcript 1 (non-protein coding) [Source:HGNC Symbol;Acc:29665]	11	q13.1	1	65265233	65273940	8708	-3.4203	4.13699	1.24161e-32	1.16767e-29
ENSG00000165775	FUNDC2	FUN14 domain containing 2 [Source:HGNC Symbol;Acc:24925]	X	q28	1	154254255	154288578	10252	1.36761	6.43583	1.29283e-32	1.16767e-29
ENSG00000139193	CD27	CD27 molecule [Source:HGNC Symbol;Acc:11922]	12	p13.31	1	6554033	6560884	1410	-4.53049	3.74386	2.79042e-32	2.37202e-29
ENSG00000229164	TRAC	T cell receptor alpha constant [Source:HGNC Symbol;Acc:12029]	14	q11.2	1	23016447	23021097	974	-3.55649	6.25795	8.90256e-31	7.14727e-28
ENSG00000163682	RPL9	ribosomal protein L9 [Source:HGNC Symbol;Acc:10369]	4	p14	-1	39455744	39460568	3259	-2.01921	9.41424	1.31177e-30	9.97708e-28
ENSG00000117289	TXNIP	thioredoxin interacting protein [Source:HGNC Symbol;Acc:16952]	1	q21.1	1	145438469	145442635	3626	-2.00567	8.04604	1.41187e-30	1.02015e-27
ENSG00000172809	RPL38	ribosomal protein L38 [Source:HGNC Symbol;Acc:10349]	17	q25.1	1	72199721	72206794	3829	-1.77768	7.78395	1.66383e-30	1.14495e-27
ENSG00000185825	BCAP31	B-cell receptor-associated protein 31 [Source:HGNC Symbol;Acc:16695]	X	q28	-1	152965947	152990152	2629	1.3494	9.55639	3.39052e-30	2.22711e-27
ENSG00000173812	EIF1	eukaryotic translation initiation factor 1 [Source:HGNC Symbol;Acc:3249]	17	q21.2	1	39845137	39848920	3623	1.26141	12.2272	3.60342e-30	2.26404e-27
ENSG00000196912	ANKRD36B	ankyrin repeat domain 36B [Source:HGNC Symbol;Acc:29333]	2	q11.2	-1	98108978	98206428	7599	-4.47932	4.80563	4.67001e-30	2.81193e-27
ENSG00000108848	LUC7L3	LUC7-like 3 (S. cerevisiae) [Source:HGNC Symbol;Acc:24309]	17	q21.33	1	48796905	48833574	8151	-2.38138	7.05352	7.74356e-30	4.47609e-27
ENSG00000135976	ANKRD36	ankyrin repeat domain 36 [Source:HGNC Symbol;Acc:24079]	2	q11.2	1	97779233	97930258	10693	-3.4056	5.8242	9.46058e-30	5.1507e-27
ENSG00000197756	RPL37A	ribosomal protein L37a [Source:HGNC Symbol;Acc:10348]	2	q35	1	217362912	217443903	5958	-1.72287	8.10799	9.80753e-30	5.1507e-27
ENSG00000171858	RPS21	ribosomal protein S21 [Source:HGNC Symbol;Acc:10409]	20	q13.33	1	60962172	60963576	1023	-2.20294	8.0367	9.97991e-30	5.1507e-27
ENSG00000155115	GTF3C6	general transcription factor IIIC, polypeptide 6, alpha 35kDa [Source:HGNC Symbol;Acc:20872]	6	q21	1	111279763	111289093	1067	1.20801	8.55345	1.39399e-29	6.94638e-27
ENSG00000115523	GNLY	granulysin [Source:HGNC Symbol;Acc:4414]	2	p11.2	1	85912298	85925977	3051	-2.45648	7.83755	2.95779e-29	1.42477e-26
ENSG00000102898	NUTF2	nuclear transport factor 2 [Source:HGNC Symbol;Acc:13722]	16	q22.1	1	67880635	67906470	3895	1.28567	9.10159	6.66905e-29	3.10885e-26
ENSG00000132424	PNISR	PNN-interacting serine/arginine-rich protein [Source:HGNC Symbol;Acc:21222]	6	q16.2	-1	99845927	99873207	10870	-3.12956	6.11153	7.54358e-29	3.40663e-26
ENSG00000100650	SRSF5	serine/arginine-rich splicing factor 5 [Source:HGNC Symbol;Acc:10787]	14	q24.1	1	70193617	70238722	5357	-1.92157	6.21075	1.20544e-28	5.27872e-26
ENSG00000174501	ANKRD36C	ankyrin repeat domain 36C [Source:HGNC Symbol;Acc:32946]	2	q11.1	-1	96514587	96657541	8749	-3.05164	5.93348	1.99893e-28	8.49606e-26
ENSG00000168421	RHOH	ras homolog family member H [Source:HGNC Symbol;Acc:686]	4	p14	1	40192673	40248587	6594	-3.96989	3.29703	2.87585e-28	1.1874e-25
ENSG00000142676	RPL11	ribosomal protein L11 [Source:HGNC Symbol;Acc:10301]	1	p36.11	1	24018269	24022915	1987	-1.84268	8.81987	3.11356e-28	1.24339e-25
ENSG00000145592	RPL37	ribosomal protein L37 [Source:HGNC Symbol;Acc:10347]	5	p13.1	-1	40825364	40835437	8153	-1.82451	8.27328	3.18355e-28	1.24339e-25
ENSG00000063177	RPL18	ribosomal protein L18 [Source:HGNC Symbol;Acc:10310]	19	q13.33	-1	49118585	49122793	4209	-1.94615	8.60427	3.36817e-28	1.28088e-25
ENSG00000077549	CAPZB	capping protein (actin filament) muscle Z-line, beta [Source:HGNC Symbol;Acc:1491]	1	p36.13	-1	19665267	19812066	3476	1.19061	9.74579	4.41237e-28	1.59408e-25
ENSG00000108107	RPL28	ribosomal protein L28 [Source:HGNC Symbol;Acc:10330]	19	q13.42	1	55896713	55914612	6927	-1.69017	7.99322	6.67854e-28	2.35394e-25
ENSG00000142102	ATHL1	ATH1, acid trehalase-like 1 (yeast) [Source:HGNC Symbol;Acc:26210]	11	p15.5	1	289135	296107	5260	-5.14453	3.55916	1.00419e-27	3.45514e-25
ENSG00000142937	RPS8	ribosomal protein S8 [Source:HGNC Symbol;Acc:10441]	1	p34.1	1	45240923	45244451	2847	-1.92155	8.15772	1.31866e-27	4.4316e-25
ENSG00000149311	ATM	ataxia telangiectasia mutated [Source:HGNC Symbol;Acc:795]	11	q22.3	1	108093211	108239829	22317	-3.83425	5.85626	3.28435e-27	1.03934e-24
ENSG00000087086	FTL	ferritin, light polypeptide [Source:HGNC Symbol;Acc:3999]	19	q13.33	1	49468558	49470135	878	1.06081	13.784	3.3084e-27	1.03934e-24
ENSG00000148843	PDCD11	programmed cell death 11 [Source:HGNC Symbol;Acc:13408]	10	q24.33	1	105156405	105206049	7382	-4.14418	3.3555	4.21999e-27	1.29751e-24
ENSG00000105402	NAPA	N-ethylmaleimide-sensitive factor attachment protein, alpha [Source:HGNC Symbol;Acc:7641]	19	q13.33	-1	47990894	48018497	5839	1.36275	8.0861	4.40456e-27	1.32605e-24
ENSG00000142541	RPL13A	ribosomal protein L13a [Source:HGNC Symbol;Acc:10304]	19	q13.33	1	49990811	49995565	2369	-1.62285	10.2404	4.7592e-27	1.40358e-24
ENSG00000172159	FRMD3	FERM domain containing 3 [Source:HGNC Symbol;Acc:24125]	9	q21.32	-1	85857905	86153461	6361	1.62558	7.76398	4.9578e-27	1.4329e-24
ENSG00000138326	RPS24	ribosomal protein S24 [Source:HGNC Symbol;Acc:10411]	10	q22.3	1	79793518	79816570	4880	-1.86582	8.02646	5.41148e-27	1.53336e-24
ENSG00000167645	YIF1B	Yip1 interacting factor homolog B (S. cerevisiae) [Source:HGNC Symbol;Acc:30511]	19	q13.2	-1	38795753	38807913	3184	1.47621	8.95294	1.70552e-26	4.65029e-24
ENSG00000130255	RPL36	ribosomal protein L36 [Source:HGNC Symbol;Acc:13631]	19	p13.3	1	5674958	5691887	2272	-1.75917	8.18718	1.77315e-26	4.74515e-24
ENSG00000023697	DERA	deoxyribose-phosphate aldolase (putative) [Source:HGNC Symbol;Acc:24269]	12	p12.3	1	16064106	16190220	2848	1.59283	8.62493	3.28827e-26	8.63977e-24
ENSG00000147394	ZNF185	zinc finger protein 185 (LIM domain) [Source:HGNC Symbol;Acc:12976]	X	q28	1	152082986	152142024	4795	1.51575	10.5349	4.12162e-26	1.0636e-23
ENSG00000147168	IL2RG	interleukin 2 receptor, gamma [Source:HGNC Symbol;Acc:6010]	X	q13.1	-1	70327254	70331958	2760	-3.12414	7.70722	5.02855e-26	1.27487e-23
ENSG00000166681	NGFRAP1	nerve growth factor receptor (TNFRSF16) associated protein 1 [Source:HGNC Symbol;Acc:13388]	X	q22.2	1	102631268	102633005	1362	1.43758	9.96	5.38995e-26	1.34293e-23
ENSG00000161203	AP2M1	adaptor-related protein complex 2, mu 1 subunit [Source:HGNC Symbol;Acc:564]	3	q27.1	1	183892477	183901879	4753	1.27649	10.6322	5.7031e-26	1.39687e-23
ENSG00000102172	SMS	spermine synthase [Source:HGNC Symbol;Acc:11123]	X	p22.11	1	21958691	22025798	2695	1.3386	7.60037	7.43388e-26	1.79045e-23
ENSG00000105220	GPI	glucose-6-phosphate isomerase [Source:HGNC Symbol;Acc:4458]	19	q13.11	1	34850385	34893061	9112	1.49589	8.0604	1.38939e-25	3.187e-23
ENSG00000124491	F13A1	coagulation factor XIII, A1 polypeptide [Source:HGNC Symbol;Acc:3531]	6	p25.1	-1	6144318	6321246	4690	1.46317	14.0363	1.54048e-25	3.47835e-23
ENSG00000179144	GIMAP7	GTPase, IMAP family member 7 [Source:HGNC Symbol;Acc:22404]	7	q36.1	1	150211918	150218161	1256	-2.53457	4.91416	2.04552e-25	4.54765e-23
ENSG00000104763	ASAH1	N-acylsphingosine amidohydrolase (acid ceramidase) 1 [Source:HGNC Symbol;Acc:735]	8	p22	-1	17913934	17942494	5051	1.58659	11.2311	2.6786e-25	5.86492e-23
ENSG00000117616	C1orf63	chromosome 1 open reading frame 63 [Source:HGNC Symbol;Acc:25234]	1	p36.11	-1	25568728	25664704	6804	-2.37599	4.91492	3.31502e-25	7.15006e-23
ENSG00000178057	NDUFAF3	NADH dehydrogenase (ubiquinone) complex I, assembly factor 3 [Source:HGNC Symbol;Acc:29918]	3	p21.31	1	49057892	49060928	2434	1.44686	9.78099	4.17812e-25	8.87912e-23
ENSG00000136942	RPL35	ribosomal protein L35 [Source:HGNC Symbol;Acc:10344]	9	q33.3	-1	127620159	127624260	1535	-1.77684	7.72652	4.4191e-25	9.25514e-23
ENSG00000167526	RPL13	ribosomal protein L13 [Source:HGNC Symbol;Acc:10303]	16	q24.3	1	89627065	89630950	3886	-1.64463	9.62342	5.77608e-25	1.15931e-22
ENSG00000168374	ARF4	ADP-ribosylation factor 4 [Source:HGNC Symbol;Acc:655]	3	p14.3	-1	57557090	57583947	2595	1.13847	7.88338	5.95842e-25	1.17952e-22
ENSG00000072818	ACAP1	ArfGAP with coiled-coil, ankyrin repeat and PH domains 1 [Source:HGNC Symbol;Acc:16467]	17	p13.1	1	7239848	7254797	7421	-3.37664	5.01231	7.15114e-25	1.3965e-22
ENSG00000235162	C12orf75	chromosome 12 open reading frame 75 [Source:HGNC Symbol;Acc:35164]	12	q23.3	1	105629068	105789875	2693	1.84835	7.7442	1.03113e-24	1.96064e-22
ENSG00000160014	CALM3	calmodulin 3 (phosphorylase kinase, delta) [Source:HGNC Symbol;Acc:1449]	19	q13.32	1	47104331	47114050	3667	1.26399	11.5839	2.08527e-24	3.91354e-22
ENSG00000142669	SH3BGRL3	SH3 domain binding glutamic acid-rich protein like 3 [Source:HGNC Symbol;Acc:15568]	1	p36.11	1	26605667	26608007	1780	1.42906	13.1618	2.19418e-24	4.06514e-22
ENSG00000161911	TREML1	triggering receptor expressed on myeloid cells-like 1 [Source:HGNC Symbol;Acc:20434]	6	p21.1	-1	41117080	41122075	1483	1.45325	11.3469	2.63431e-24	4.81878e-22
ENSG00000198168	SVIP	small VCP/p97-interacting protein [Source:HGNC Symbol;Acc:25238]	11	p14.3	-1	22835345	22851845	5263	1.32006	9.07929	2.88254e-24	5.12482e-22
ENSG00000100316	RPL3	ribosomal protein L3 [Source:HGNC Symbol;Acc:10332]	22	q13.1	-1	39708887	39716394	4787	-1.65887	10.9944	2.88808e-24	5.12482e-22
ENSG00000115268	RPS15	ribosomal protein S15 [Source:HGNC Symbol;Acc:10388]	19	p13.3	1	1438358	1440583	2226	-1.35182	7.73871	3.05815e-24	5.32451e-22
ENSG00000104765	BNIP3L	BCL2/adenovirus E1B 19kDa interacting protein 3-like [Source:HGNC Symbol;Acc:1085]	8	p21.2	1	26240414	26363152	4307	1.19293	9.29787	3.19154e-24	5.49059e-22
ENSG00000112306	RPS12	ribosomal protein S12 [Source:HGNC Symbol;Acc:10385]	6	q23.2	1	133135580	133138703	767	-1.59885	9.21798	3.27053e-24	5.56029e-22
ENSG00000197958	RPL12	ribosomal protein L12 [Source:HGNC Symbol;Acc:10302]	9	q33.3	-1	130209953	130213684	2452	-1.72397	9.06935	3.39208e-24	5.69988e-22
ENSG00000198851	CD3E	CD3e molecule, epsilon (CD3-TCR complex) [Source:HGNC Symbol;Acc:1674]	11	q23.3	1	118175260	118186890	2844	-3.33394	5.53515	4.51041e-24	7.40681e-22
ENSG00000114391	RPL24	ribosomal protein L24 [Source:HGNC Symbol;Acc:10325]	3	q12.3	-1	101399935	101405626	2682	-1.78331	8.08098	4.9178e-24	7.98508e-22
ENSG00000136003	ISCU	iron-sulfur cluster assembly enzyme [Source:HGNC Symbol;Acc:29882]	12	q23.3	1	108956358	108963160	4439	1.18188	8.46397	4.97431e-24	7.98709e-22
ENSG00000110013	SIAE	sialic acid acetylesterase [Source:HGNC Symbol;Acc:18187]	11	q24.2	-1	124503009	124565603	7911	1.70679	7.35223	5.73512e-24	9.10749e-22
ENSG00000038219	BOD1L1	biorientation of chromosomes in cell division 1-like 1 [Source:HGNC Symbol;Acc:31792]	4	p15.33	-1	13570362	13629347	15860	-2.89936	5.30426	5.93705e-24	9.32569e-22
ENSG00000110321	EIF4G2	eukaryotic translation initiation factor 4 gamma, 2 [Source:HGNC Symbol;Acc:3297]	11	p15.3	-1	10818597	10830657	8655	1.10063	11.8022	6.23931e-24	9.69508e-22
ENSG00000227507	LTB	lymphotoxin beta (TNF superfamily, member 3) [Source:HGNC Symbol;Acc:6711]	6	p21.33	-1	31548302	31550299	1535	-3.72775	3.15033	7.91705e-24	1.21712e-21
ENSG00000143119	CD53	CD53 molecule [Source:HGNC Symbol;Acc:1686]	1	p13.3	1	111415775	111442550	2081	-2.69635	6.43223	8.64463e-24	1.31498e-21
ENSG00000035403	VCL	vinculin [Source:HGNC Symbol;Acc:12665]	10	q22.2	1	75757872	75879918	5818	1.54618	12.2008	9.62961e-24	1.44956e-21
ENSG00000143947	RPS27A	ribosomal protein S27a [Source:HGNC Symbol;Acc:10417]	2	p16.1	1	55459039	55462989	3130	-1.4955	10.0288	1.12007e-23	1.66868e-21
ENSG00000185651	UBE2L3	ubiquitin-conjugating enzyme E2L 3 [Source:HGNC Symbol;Acc:12488]	22	q11.21	1	21903736	21978323	3838	1.06178	7.25649	1.4094e-23	2.07829e-21
ENSG00000089009	RPL6	ribosomal protein L6 [Source:HGNC Symbol;Acc:10362]	12	q24.13	-1	112842994	112856642	4447	-1.75399	7.95104	1.57027e-23	2.29212e-21
ENSG00000064601	CTSA	cathepsin A [Source:HGNC Symbol;Acc:9251]	20	q13.12	1	44518783	44527459	5856	1.41833	12.7418	1.70953e-23	2.47045e-21
ENSG00000112078	KCTD20	potassium channel tetramerization domain containing 20 [Source:HGNC Symbol;Acc:21052]	6	p21.31	1	36410544	36458920	6239	1.41643	8.14932	1.86009e-23	2.6614e-21
ENSG00000168028	RPSA	ribosomal protein SA [Source:HGNC Symbol;Acc:6502]	3	p22.1	1	39448180	39454033	3936	-1.62107	8.13975	1.92254e-23	2.72378e-21
ENSG00000143226	FCGR2A	Fc fragment of IgG, low affinity IIa, receptor (CD32) [Source:HGNC Symbol;Acc:3616]	1	q23.3	1	161475220	161493803	5314	2.28489	6.80033	1.98768e-23	2.78874e-21
ENSG00000173083	HPSE	heparanase [Source:HGNC Symbol;Acc:5164]	4	q21.23	-1	84213614	84256306	4721	2.63104	6.65191	2.06019e-23	2.86267e-21
ENSG00000168685	IL7R	interleukin 7 receptor [Source:HGNC Symbol;Acc:6024]	5	p13.2	1	35852797	35879705	6060	-3.01186	6.14372	2.14762e-23	2.95574e-21
ENSG00000122224	LY9	lymphocyte antigen 9 [Source:HGNC Symbol;Acc:6730]	1	q23.3	1	160765864	160798051	9121	-5.029	3.24649	2.25667e-23	3.07652e-21
ENSG00000228651			10	q21.1	-1	54316462	54515169	650	1.62216	7.19139	2.32557e-23	3.11174e-21
ENSG00000105193	RPS16	ribosomal protein S16 [Source:HGNC Symbol;Acc:10396]	19	q13.2	-1	39923847	39926588	2603	-1.83792	7.70925	2.74254e-23	3.636e-21
ENSG00000247774	PCED1B-AS1	PCED1B antisense RNA 1 [Source:HGNC Symbol;Acc:44166]	12	q13.11	-1	47599681	47610239	3092	-2.29809	5.26144	3.14798e-23	4.13558e-21
ENSG00000125691	RPL23	ribosomal protein L23 [Source:HGNC Symbol;Acc:10316]	17	q12	-1	37004118	37010096	5979	-1.68007	8.73716	3.57658e-23	4.61475e-21
ENSG00000243317	C7orf73	chromosome 7 open reading frame 73 [Source:HGNC Symbol;Acc:41909]	7	q33	1	135347244	135378166	3742	1.33195	9.35947	5.86325e-23	7.49822e-21
ENSG00000177954	RPS27	ribosomal protein S27 [Source:HGNC Symbol;Acc:10416]	1	q21.3	1	153963235	153964626	946	-1.40205	10.8391	6.06194e-23	7.6843e-21
ENSG00000174456	C12orf76	chromosome 12 open reading frame 76 [Source:HGNC Symbol;Acc:33790]	12	q24.11	-1	110465872	110511491	5998	1.75337	5.84661	7.23376e-23	9.09e-21
ENSG00000166340	TPP1	tripeptidyl peptidase I [Source:HGNC Symbol;Acc:2073]	11	p15.4	-1	6634000	6640692	4895	1.52968	9.28462	8.26922e-23	1.02864e-20
ENSG00000130429	ARPC1B	actin related protein 2/3 complex, subunit 1B, 41kDa [Source:HGNC Symbol;Acc:704]	7	q22.1	1	98971872	98992424	3979	1.4771	12.0354	8.51567e-23	1.04288e-20
ENSG00000110719	TCIRG1	T-cell, immune regulator 1, ATPase, H+ transporting, lysosomal V0 subunit A3 [Source:HGNC Symbol;Acc:11647]	11	q13.2	1	67806483	67818362	4384	-4.39628	4.18215	8.92323e-23	1.07601e-20
ENSG00000071127	WDR1	WD repeat domain 1 [Source:HGNC Symbol;Acc:12754]	4	p16.1	-1	10075963	10118573	7827	1.34293	10.547	8.9351e-23	1.07601e-20
ENSG00000253394	LINC00534	long intergenic non-protein coding RNA 534 [Source:HGNC Symbol;Acc:43643]	8	q21.3	1	91233716	91581546	1354	1.71035	6.99456	9.06135e-23	1.0822e-20
ENSG00000110700	RPS13	ribosomal protein S13 [Source:HGNC Symbol;Acc:10386]	11	p15.1	-1	17095936	17099334	2186	-1.66906	8.78785	9.71546e-23	1.1508e-20
ENSG00000100941	PNN	pinin, desmosome associated protein [Source:HGNC Symbol;Acc:9162]	14	q21.1	1	39644387	39652422	4201	-2.60001	5.57754	1.14573e-22	1.3461e-20
ENSG00000144713	RPL32	ribosomal protein L32 [Source:HGNC Symbol;Acc:10336]	3	p25.2	-1	12875984	12883087	3720	-1.81286	8.76525	1.34088e-22	1.53787e-20
ENSG00000154814	OXNAD1	oxidoreductase NAD-binding domain containing 1 [Source:HGNC Symbol;Acc:25128]	3	p25.1	1	16306706	16391806	6056	-3.04189	3.99839	1.41964e-22	1.61295e-20
ENSG00000149925	ALDOA	aldolase A, fructose-bisphosphate [Source:HGNC Symbol;Acc:414]	16	p11.2	1	30064411	30081778	6153	1.27382	11.9192	1.42868e-22	1.61295e-20
ENSG00000108669	CYTH1	cytohesin 1 [Source:HGNC Symbol;Acc:9501]	17	q25.3	-1	76670130	76778379	7754	-3.51241	4.21096	1.50836e-22	1.68972e-20
ENSG00000108298	RPL19	ribosomal protein L19 [Source:HGNC Symbol;Acc:10312]	17	q12	1	37356536	37360980	2368	-1.61554	9.43108	1.60873e-22	1.77464e-20
ENSG00000166441	RPL27A	ribosomal protein L27a [Source:HGNC Symbol;Acc:10329]	11	p15.4	1	8703958	8736306	7193	-1.35524	8.97571	1.6308e-22	1.78535e-20
ENSG00000145425	RPS3A	ribosomal protein S3A [Source:HGNC Symbol;Acc:10421]	4	q31.3	1	152020725	152025804	2341	-1.63	9.28843	1.79878e-22	1.95445e-20
ENSG00000148303	RPL7A	ribosomal protein L7a [Source:HGNC Symbol;Acc:10364]	9	q34.2	1	136215069	136218281	2242	-1.69364	8.53226	1.90598e-22	2.05547e-20
ENSG00000137154	RPS6	ribosomal protein S6 [Source:HGNC Symbol;Acc:10429]	9	p22.1	-1	19375713	19380252	2714	-1.79884	10.3332	1.98641e-22	2.12634e-20
ENSG00000104324	CPQ	carboxypeptidase Q [Source:HGNC Symbol;Acc:16910]	8	q22.1	1	97657455	98161882	3457	1.66253	6.39323	2.04471e-22	2.17265e-20
ENSG00000233927	RPS28	ribosomal protein S28 [Source:HGNC Symbol;Acc:10418]	19	p13.2	1	8386042	8388224	2119	-1.50488	7.45614	2.0902e-22	2.20478e-20
ENSG00000257923	CUX1	cut-like homeobox 1 [Source:HGNC Symbol;Acc:2557]	7	q22.1	1	101458959	101927249	18329	1.35959	8.2521	2.3499e-22	2.46076e-20
ENSG00000008988	RPS20	ribosomal protein S20 [Source:HGNC Symbol;Acc:10405]	8	q12.1	-1	56979854	56987069	2931	-1.23719	8.90538	3.00149e-22	3.12047e-20
ENSG00000172757	CFL1	cofilin 1 (non-muscle) [Source:HGNC Symbol;Acc:1874]	11	q13.1	-1	65590493	65629497	5863	1.18288	9.44546	4.50398e-22	4.64907e-20
ENSG00000140374	ETFA	electron-transfer-flavoprotein, alpha polypeptide [Source:HGNC Symbol;Acc:3481]	15	q24.3	-1	76507696	76603813	5031	1.3018	10.4716	4.76645e-22	4.8507e-20
ENSG00000013441	CLK1	CDC-like kinase 1 [Source:HGNC Symbol;Acc:2068]	2	q33.1	-1	201717732	201729422	5125	-2.43057	5.78432	5.20459e-22	5.25955e-20
ENSG00000149806	FAU	Finkel-Biskis-Reilly murine sarcoma virus (FBR-MuSV) ubiquitously expressed [Source:HGNC Symbol;Acc:3597]	11	q13.1	-1	64888100	64889945	1846	-1.11919	7.44777	9.70087e-22	9.66809e-20
ENSG00000137818	RPLP1	ribosomal protein, large, P1 [Source:HGNC Symbol;Acc:10372]	15	q23	1	69745123	69748255	2993	-0.973734	9.79661	1.07643e-21	1.06544e-19
ENSG00000105374	NKG7	natural killer cell group 7 sequence [Source:HGNC Symbol;Acc:7830]	19	q13.41	-1	51874860	51875969	935	-2.22862	6.47632	1.0949e-21	1.07636e-19
ENSG00000150093	ITGB1	integrin, beta 1 (fibronectin receptor, beta polypeptide, antigen CD29 includes MDF2, MSK12) [Source:HGNC Symbol;Acc:6153]	10	p11.22	-1	33189247	33294720	6127	1.24853	10.8561	1.31377e-21	1.28279e-19
ENSG00000071082	RPL31	ribosomal protein L31 [Source:HGNC Symbol;Acc:10334]	2	q11.2	1	101618177	101640494	5791	-1.65925	9.43264	1.44179e-21	1.39834e-19
ENSG00000119707	RBM25	RNA binding motif protein 25 [Source:HGNC Symbol;Acc:23244]	14	q24.2	1	73525144	73588122	9375	-2.72738	5.908	1.52456e-21	1.46877e-19
ENSG00000120727	PAIP2	poly(A) binding protein interacting protein 2 [Source:HGNC Symbol;Acc:17970]	5	q31.2	1	138677276	138705406	3155	1.04868	9.81436	1.5464e-21	1.47994e-19
ENSG00000213741	RPS29	ribosomal protein S29 [Source:HGNC Symbol;Acc:10419]	14	q21.3	-1	50043390	50065408	2656	-1.57619	8.90961	1.57259e-21	1.4951e-19
ENSG00000067560	RHOA	ras homolog family member A [Source:HGNC Symbol;Acc:667]	3	p21.31	-1	49396578	49450431	2582	1.0226	10.2147	1.9973e-21	1.87422e-19
ENSG00000140416	TPM1	tropomyosin 1 (alpha) [Source:HGNC Symbol;Acc:12010]	15	q22.2	1	63334831	63364114	8468	1.35629	9.27878	2.01065e-21	1.87457e-19
ENSG00000116754	SRSF11	serine/arginine-rich splicing factor 11 [Source:HGNC Symbol;Acc:10782]	1	p31.1	1	70671365	70718735	8477	-1.81714	6.60183	2.33731e-21	2.15495e-19
ENSG00000164587	RPS14	ribosomal protein S14 [Source:HGNC Symbol;Acc:10387]	5	q33.1	-1	149822753	149829319	4544	-1.60179	10.1288	2.44934e-21	2.24022e-19
ENSG00000134419	RPS15A	ribosomal protein S15a [Source:HGNC Symbol;Acc:10389]	16	p12.3	-1	18792617	18801705	6679	-1.28511	7.11961	2.59508e-21	2.35859e-19
ENSG00000103316	CRYM	crystallin, mu [Source:HGNC Symbol;Acc:2418]	16	p12.2	-1	21250195	21314404	3782	2.84497	6.07928	2.65759e-21	2.4003e-19
ENSG00000099785	MARCH2	membrane-associated ring finger (C3HC4) 2, E3 ubiquitin protein ligase [Source:HGNC Symbol;Acc:28038]	19	p13.2	1	8478154	8503901	2216	1.27368	8.76012	3.16956e-21	2.84493e-19
ENSG00000146859	TMEM140	transmembrane protein 140 [Source:HGNC Symbol;Acc:21870]	7	q33	1	134832824	134850967	2313	1.32642	7.30574	3.72448e-21	3.32238e-19
ENSG00000105355	PLIN3	perilipin 3 [Source:HGNC Symbol;Acc:16893]	19	p13.3	-1	4838353	4867780	2813	1.35415	6.24411	3.74993e-21	3.32456e-19
ENSG00000109475	RPL34	ribosomal protein L34 [Source:HGNC Symbol;Acc:10340]	4	q25	1	109541722	109551568	3393	-1.74653	9.65036	3.80338e-21	3.35138e-19
ENSG00000100453	GZMB	granzyme B (granzyme 2, cytotoxic T-lymphocyte-associated serine esterase 1) [Source:HGNC Symbol;Acc:4709]	14	q12	-1	25100160	25103473	1408	-2.29598	5.86878	4.00793e-21	3.51022e-19
ENSG00000105373	GLTSCR2	glioma tumor suppressor candidate region gene 2 [Source:HGNC Symbol;Acc:4333]	19	q13.33	1	48248779	48260315	5341	-2.71223	4.68324	4.07809e-21	3.55015e-19
ENSG00000167978	SRRM2	serine/arginine repetitive matrix 2 [Source:HGNC Symbol;Acc:16639]	16	p13.3	1	2802330	2822539	13266	-3.63887	3.8617	4.38054e-21	3.79061e-19
ENSG00000104904	OAZ1	ornithine decarboxylase antizyme 1 [Source:HGNC Symbol;Acc:8095]	19	p13.3	1	2269485	2273487	3457	1.21589	12.5612	5.07276e-21	4.33766e-19
ENSG00000152795	HNRNPDL	heterogeneous nuclear ribonucleoprotein D-like [Source:HGNC Symbol;Acc:5037]	4	q21.22	-1	83343717	83351294	5209	-2.00179	6.65385	5.37858e-21	4.57211e-19
ENSG00000151575	TEX9	testis expressed 9 [Source:HGNC Symbol;Acc:29585]	15	q21.3	1	56536207	56738195	6880	1.84155	6.67403	5.98264e-21	5.05585e-19
ENSG00000023734	STRAP	serine/threonine kinase receptor associated protein [Source:HGNC Symbol;Acc:30796]	12	p12.3	1	16035325	16056412	2211	1.21714	8.16909	6.76051e-21	5.68001e-19
ENSG00000122406	RPL5	ribosomal protein L5 [Source:HGNC Symbol;Acc:10360]	1	p22.1	1	93297582	93307481	2890	-1.74132	8.97677	7.85443e-21	6.56094e-19
ENSG00000005961	ITGA2B	integrin, alpha 2b (platelet glycoprotein IIb of IIb/IIIa complex, antigen CD41) [Source:HGNC Symbol;Acc:6138]	17	q21.31	-1	42449548	42466873	5551	1.63744	12.1733	8.7879e-21	7.2985e-19
ENSG00000163714	U2SURP	U2 snRNP-associated SURP domain containing [Source:HGNC Symbol;Acc:30855]	3	q23	1	142683339	142779567	11297	-2.52017	6.2722	9.06579e-21	7.48627e-19
ENSG00000198898	CAPZA2	capping protein (actin filament) muscle Z-line, alpha 2 [Source:HGNC Symbol;Acc:1490]	7	q31.2	1	116451124	116562103	8386	1.24342	10.7122	9.47116e-21	7.76315e-19
ENSG00000157538	DSCR3	Down syndrome critical region gene 3 [Source:HGNC Symbol;Acc:3044]	21	q22.13	-1	38595721	38640262	9343	1.12677	5.85439	9.50853e-21	7.76315e-19
ENSG00000180879	SSR4	signal sequence receptor, delta [Source:HGNC Symbol;Acc:11326]	X	q28	1	153058971	153063960	4590	1.10775	9.66269	1.13164e-20	9.13598e-19
ENSG00000105369	CD79A	CD79a molecule, immunoglobulin-associated alpha [Source:HGNC Symbol;Acc:1698]	19	q13.2	1	42381190	42385439	1503	-3.69784	4.40198	1.14803e-20	9.21676e-19
ENSG00000163728	TTC14	tetratricopeptide repeat domain 14 [Source:HGNC Symbol;Acc:24697]	3	q26.33	1	180319918	180335616	7783	-4.7285	3.25436	1.25746e-20	1.00395e-18
ENSG00000162368	CMPK1	cytidine monophosphate (UMP-CMP) kinase 1, cytosolic [Source:HGNC Symbol;Acc:18170]	1	p33	1	47799469	47844511	3844	1.23609	8.61378	1.64296e-20	1.2974e-18
ENSG00000167468	GPX4	glutathione peroxidase 4 [Source:HGNC Symbol;Acc:4556]	19	p13.3	1	1103936	1106787	2033	1.19383	10.9549	1.7207e-20	1.35141e-18
ENSG00000196199	MPHOSPH8	M-phase phosphoprotein 8 [Source:HGNC Symbol;Acc:29810]	13	q12.11	1	20207788	20247599	4786	-2.62972	5.0985	1.77538e-20	1.38681e-18
ENSG00000129636	ITFG1	integrin alpha FG-GAP repeat containing 1 [Source:HGNC Symbol;Acc:30697]	16	q12.1	-1	47188298	47498060	7768	1.14926	7.98284	1.87669e-20	1.45807e-18
ENSG00000067225	PKM	pyruvate kinase, muscle [Source:HGNC Symbol;Acc:9021]	15	q23	-1	72491370	72524164	8572	1.35292	12.4439	1.89735e-20	1.46623e-18
ENSG00000149932	TMEM219	transmembrane protein 219 [Source:HGNC Symbol;Acc:25201]	16	p11.2	1	29952206	29984373	2428	1.15472	9.67652	2.01468e-20	1.54863e-18
ENSG00000163519	TRAT1	T cell receptor associated transmembrane adaptor 1 [Source:HGNC Symbol;Acc:30698]	3	q13.13	1	108541545	108573852	2528	-4.53629	4.21971	2.17814e-20	1.66541e-18
ENSG00000231500	RPS18	ribosomal protein S18 [Source:HGNC Symbol;Acc:10401]	6	p21.32	1	33239787	33244287	1898	-1.62172	10.2459	2.5181e-20	1.91522e-18
ENSG00000087460	GNAS	GNAS complex locus [Source:HGNC Symbol;Acc:4392]	20	q13.32	1	57414773	57486247	13320	1.06343	11.9825	3.24017e-20	2.43874e-18
ENSG00000204272			X	p11.21	1	56755692	56844813	1529	1.22635	5.97617	3.93139e-20	2.93852e-18
ENSG00000091592	NLRP1	NLR family, pyrin domain containing 1 [Source:HGNC Symbol;Acc:14374]	17	p13.2	-1	5402747	5522744	12811	-3.59354	4.27086	3.94487e-20	2.93852e-18
ENSG00000129003	VPS13C	vacuolar protein sorting 13 homolog C (S. cerevisiae) [Source:HGNC Symbol;Acc:23594]	15	q22.2	-1	62144588	62352672	16791	-1.86962	6.72032	4.24795e-20	3.14806e-18
ENSG00000159348	CYB5R1	cytochrome b5 reductase 1 [Source:HGNC Symbol;Acc:13397]	1	q32.1	-1	202930997	202936408	4504	1.174	8.78381	4.64158e-20	3.42222e-18
ENSG00000196126	HLA-DRB1	major histocompatibility complex, class II, DR beta 1 [Source:HGNC Symbol;Acc:4948]	6	p21.32	-1	32546546	32557625	1229	-2.86344	6.55979	4.69309e-20	3.44263e-18
ENSG00000162894	FAIM3	Fas apoptotic inhibitory molecule 3 [Source:HGNC Symbol;Acc:14315]	1	q32.1	-1	207077731	207096592	2348	-3.38439	3.66117	5.1386e-20	3.7504e-18
ENSG00000131469	RPL27	ribosomal protein L27 [Source:HGNC Symbol;Acc:10328]	17	q21.31	1	41150290	41154976	2026	-1.59226	8.47644	5.44097e-20	3.95113e-18
ENSG00000170043	TRAPPC1	trafficking protein particle complex 1 [Source:HGNC Symbol;Acc:19894]	17	p13.1	-1	7833663	7835441	1171	1.12026	10.5808	7.01604e-20	5.06944e-18
ENSG00000188846	RPL14	ribosomal protein L14 [Source:HGNC Symbol;Acc:10305]	3	p22.1	1	40498783	40503861	2409	-1.58379	8.77905	7.65157e-20	5.50113e-18
ENSG00000092841	MYL6	myosin, light chain 6, alkali, smooth muscle and non-muscle [Source:HGNC Symbol;Acc:7587]	12	q13.2	1	56551945	56557280	4609	1.11499	12.393	8.70016e-20	6.22406e-18
ENSG00000158417	EIF5B	eukaryotic translation initiation factor 5B [Source:HGNC Symbol;Acc:30793]	2	q11.2	1	99953816	100017789	7877	-2.23679	5.43344	9.6382e-20	6.86116e-18
ENSG00000197746	PSAP	prosaposin [Source:HGNC Symbol;Acc:9498]	10	q22.1	-1	73576055	73611126	3224	1.3522	11.1242	1.0862e-19	7.69443e-18
ENSG00000168010	ATG16L2	autophagy related 16-like 2 (S. cerevisiae) [Source:HGNC Symbol;Acc:25464]	11	q13.4	1	72525353	72554719	8617	-4.04952	4.05639	1.13569e-19	8.00579e-18
ENSG00000187109	NAP1L1	nucleosome assembly protein 1-like 1 [Source:HGNC Symbol;Acc:7637]	12	q21.2	-1	76438670	76478813	9052	1.1052	12.928	1.25144e-19	8.73653e-18
ENSG00000009307	CSDE1	cold shock domain containing E1, RNA-binding [Source:HGNC Symbol;Acc:29905]	1	p13.2	-1	115259534	115301297	5755	1.02863	9.80109	1.26192e-19	8.76728e-18
ENSG00000198034	RPS4X	ribosomal protein S4, X-linked [Source:HGNC Symbol;Acc:10424]	X	q13.1	-1	71475529	71497150	2982	-1.55862	8.82528	1.58605e-19	1.09665e-17
ENSG00000142546	NOSIP	nitric oxide synthase interacting protein [Source:HGNC Symbol;Acc:17946]	19	q13.33	-1	50058968	50093519	4367	-1.52742	6.58734	1.74258e-19	1.19914e-17
ENSG00000266714	MYO15B	myosin XVB pseudogene [Source:HGNC Symbol;Acc:14083]	17	q25.1	1	73584139	73622929	12862	-3.96721	3.08717	2.02926e-19	1.38325e-17
ENSG00000167286	CD3D	CD3d molecule, delta (CD3-TCR complex) [Source:HGNC Symbol;Acc:1673]	11	q23.3	-1	118209669	118213459	929	-3.09647	5.48585	2.14301e-19	1.45393e-17
ENSG00000135899	SP110	SP110 nuclear body protein [Source:HGNC Symbol;Acc:5401]	2	q37.1	-1	231032009	231090444	6865	-2.0617	6.29292	2.59784e-19	1.74611e-17
ENSG00000106211	HSPB1	heat shock 27kDa protein 1 [Source:HGNC Symbol;Acc:5246]	7	q11.23	1	75931861	75933612	1634	1.36597	6.39073	2.80005e-19	1.87331e-17
ENSG00000185909	KLHDC8B	kelch domain containing 8B [Source:HGNC Symbol;Acc:28557]	3	p21.31	1	49209044	49213917	2156	2.06468	5.37462	3.46623e-19	2.29773e-17
ENSG00000174175	SELP	selectin P (granule membrane protein 140kDa, antigen CD62) [Source:HGNC Symbol;Acc:10721]	1	q24.2	-1	169558087	169599431	3490	1.4302	10.064	3.58389e-19	2.36488e-17
ENSG00000028839	TBPL1	TBP-like 1 [Source:HGNC Symbol;Acc:11589]	6	q23.2	1	134273308	134311570	5039	1.22779	7.72073	3.74259e-19	2.45585e-17
ENSG00000185787	MORF4L1	mortality factor 4 like 1 [Source:HGNC Symbol;Acc:16989]	15	q25.1	1	79102829	79190475	6584	0.891622	8.85684	4.12979e-19	2.68827e-17
ENSG00000111371	SLC38A1	solute carrier family 38, member 1 [Source:HGNC Symbol;Acc:13447]	12	q13.11	-1	46576846	46663800	10013	-2.93855	5.33112	4.58441e-19	2.97082e-17
ENSG00000074966	TXK	TXK tyrosine kinase [Source:HGNC Symbol;Acc:12434]	4	p12	-1	48068410	48136273	3472	-3.03703	4.49583	4.72571e-19	3.04872e-17
ENSG00000169249	ZRSR2	zinc finger (CCCH type), RNA-binding motif and serine/arginine rich 2 [Source:HGNC Symbol;Acc:23019]	X	p22.2	1	15808595	15841383	2077	-2.68082	4.07624	5.32924e-19	3.4228e-17
ENSG00000245164	LINC00861	long intergenic non-protein coding RNA 861 [Source:HGNC Symbol;Acc:45133]	8	q24.13	-1	126934552	126963493	5724	-2.87313	3.23517	5.7927e-19	3.70399e-17
ENSG00000108465	CDK5RAP3	CDK5 regulatory subunit associated protein 3 [Source:HGNC Symbol;Acc:18673]	17	q21.32	1	46045176	46059140	6070	-2.72415	4.91519	5.95025e-19	3.78798e-17
ENSG00000162909	CAPN2	calpain 2, (m/II) large subunit [Source:HGNC Symbol;Acc:1479]	1	q41	1	223889295	223963720	8792	1.2083	8.41042	6.13294e-19	3.88716e-17
ENSG00000119397	CNTRL	centriolin [Source:HGNC Symbol;Acc:1858]	9	q33.2	1	123837141	123939888	9417	-2.34058	5.81549	6.47812e-19	4.088e-17
ENSG00000135486	HNRNPA1	heterogeneous nuclear ribonucleoprotein A1 [Source:HGNC Symbol;Acc:5031]	12	q13.13	1	54673977	54680872	5093	-1.38424	8.45483	6.57696e-19	4.13233e-17
ENSG00000101558	VAPA	VAMP (vesicle-associated membrane protein)-associated protein A, 33kDa [Source:HGNC Symbol;Acc:12648]	18	p11.22	1	9913999	9960018	11880	0.90574	7.99852	7.50107e-19	4.67233e-17
ENSG00000145241	CENPC	centromere protein C [Source:HGNC Symbol;Acc:1854]	4	q13.2	-1	68337521	68411324	5558	-2.3435	4.97989	7.76239e-19	4.81435e-17
ENSG00000143162	CREG1	cellular repressor of E1A-stimulated genes 1 [Source:HGNC Symbol;Acc:2351]	1	q24.2	-1	167498914	167523004	2688	1.53497	5.72939	8.52635e-19	5.26557e-17
ENSG00000134198	TSPAN2	tetraspanin 2 [Source:HGNC Symbol;Acc:20659]	1	p13.2	-1	115590632	115632121	3410	1.55245	6.88262	1.00408e-18	6.17446e-17
ENSG00000158985	CDC42SE2	CDC42 small effector 2 [Source:HGNC Symbol;Acc:18547]	5	q23.3	1	130581186	130734140	6024	1.02928	7.98998	1.01993e-18	6.24536e-17
ENSG00000003436	TFPI	tissue factor pathway inhibitor (lipoprotein-associated coagulation inhibitor) [Source:HGNC Symbol;Acc:11760]	2	q32.1	-1	188328957	188430487	11714	1.12236	8.49475	1.06593e-18	6.49949e-17
ENSG00000185201	IFITM2	interferon induced transmembrane protein 2 [Source:HGNC Symbol;Acc:5413]	11	p15.5	1	307631	315272	1307	1.56073	4.67924	1.07233e-18	6.511e-17
ENSG00000257267	ZNF271	zinc finger protein 271 [Source:HGNC Symbol;Acc:13065]	18	q12.2	1	32870246	32890730	5124	1.11995	7.91893	1.17477e-18	7.07357e-17
ENSG00000138279	ANXA7	annexin A7 [Source:HGNC Symbol;Acc:545]	10	q22.2	-1	75134859	75173834	2862	0.932397	8.53069	1.20822e-18	7.24479e-17
ENSG00000070961	ATP2B1	ATPase, Ca++ transporting, plasma membrane 1 [Source:HGNC Symbol;Acc:814]	12	q21.33	-1	89981828	90103077	9491	-3.62445	4.72821	1.43375e-18	8.54288e-17
ENSG00000177156	TALDO1	transaldolase 1 [Source:HGNC Symbol;Acc:11559]	11	p15.5	1	747329	765024	3005	1.01309	10.28	1.43652e-18	8.54288e-17
ENSG00000156738	MS4A1	membrane-spanning 4-domains, subfamily A, member 1 [Source:HGNC Symbol;Acc:7315]	11	q12.2	1	60223225	60238233	4872	-3.33577	5.83504	1.64336e-18	9.73285e-17
ENSG00000047597	XK	X-linked Kx blood group (McLeod syndrome) [Source:HGNC Symbol;Acc:12811]	X	p21.1	1	37545012	37591383	5206	1.43139	4.47244	2.06211e-18	1.21631e-16
ENSG00000113140	SPARC	secreted protein, acidic, cysteine-rich (osteonectin) [Source:HGNC Symbol;Acc:11219]	5	q33.1	-1	151040657	151066726	4831	1.39689	13.7463	2.12039e-18	1.2456e-16
ENSG00000141524	TMC6	transmembrane channel-like 6 [Source:HGNC Symbol;Acc:18021]	17	q25.3	-1	76106539	76128488	8669	-4.13714	3.42671	2.21535e-18	1.29611e-16
ENSG00000114978	MOB1A	MOB kinase activator 1A [Source:HGNC Symbol;Acc:16015]	2	p13.1	-1	74379655	74406025	6454	0.919226	9.11013	2.25346e-18	1.3131e-16
ENSG00000272053			6	p22.3	-1	25015180	25042398	1030	1.33743	9.79598	2.33811e-18	1.35695e-16
ENSG00000074800	ENO1	enolase 1, (alpha) [Source:HGNC Symbol;Acc:3350]	1	p36.23	-1	8921061	8939308	3958	0.978173	10.0471	2.54028e-18	1.45842e-16
ENSG00000132485	ZRANB2	zinc finger, RAN-binding domain containing 2 [Source:HGNC Symbol;Acc:13058]	1	p31.1	-1	71528974	71546980	4993	-2.48516	5.6457	2.54323e-18	1.45842e-16
ENSG00000133318	RTN3	reticulon 3 [Source:HGNC Symbol;Acc:10469]	11	q13.1	1	63448918	63527363	5792	0.995921	7.7729	2.66537e-18	1.51643e-16
ENSG00000158869	FCER1G	Fc fragment of IgE, high affinity I, receptor for; gamma polypeptide [Source:HGNC Symbol;Acc:3611]	1	q23.3	1	161185024	161190489	964	1.35437	10.5212	2.98305e-18	1.69051e-16
ENSG00000118181	RPS25	ribosomal protein S25 [Source:HGNC Symbol;Acc:10413]	11	q23.3	-1	118886422	118889401	1477	-1.40919	8.48015	3.02459e-18	1.70544e-16
ENSG00000204628	GNB2L1	guanine nucleotide binding protein (G protein), beta polypeptide 2-like 1 [Source:HGNC Symbol;Acc:4399]	5	q35.3	-1	180663909	180675096	6333	-1.30178	9.51043	3.03299e-18	1.70544e-16
ENSG00000076928	ARHGEF1	Rho guanine nucleotide exchange factor (GEF) 1 [Source:HGNC Symbol;Acc:681]	19	q13.2	1	42387228	42434302	8630	-3.43201	4.02388	4.02453e-18	2.2455e-16
ENSG00000067365	METTL22	methyltransferase like 22 [Source:HGNC Symbol;Acc:28368]	16	p13.2	1	8715540	8740081	4824	1.43068	6.17055	4.65979e-18	2.58002e-16
ENSG00000198843		Selenoprotein T [Source:UniProtKB/Swiss-Prot;Acc:P62341]	3	q25.1	1	150320662	150348222	4105	0.927542	8.69276	5.20355e-18	2.85918e-16
ENSG00000171863	RPS7	ribosomal protein S7 [Source:HGNC Symbol;Acc:10440]	2	p25.3	1	3622795	3628509	5583	-1.56902	8.0998	5.94089e-18	3.25196e-16
ENSG00000100354	TNRC6B	trinucleotide repeat containing 6B [Source:HGNC Symbol;Acc:29190]	22	q13.1	1	40440821	40731812	19998	-2.41334	4.61317	6.30249e-18	3.43688e-16
ENSG00000107099	DOCK8	dedicator of cytokinesis 8 [Source:HGNC Symbol;Acc:19191]	9	p24.3	1	214854	465259	13782	-2.16318	5.83632	7.07722e-18	3.84485e-16
ENSG00000004534	RBM6	RNA binding motif protein 6 [Source:HGNC Symbol;Acc:9903]	3	p21.31	1	49977440	50137478	7300	-3.00319	6.09966	7.31941e-18	3.96153e-16
ENSG00000100243	CYB5R3	cytochrome b5 reductase 3 [Source:HGNC Symbol;Acc:2873]	22	q13.2	-1	43013846	43045574	5973	1.50167	9.92043	7.46848e-18	4.02713e-16
ENSG00000165169	DYNLT3	dynein, light chain, Tctex-type 3 [Source:HGNC Symbol;Acc:11694]	X	p11.4	-1	37696010	37706890	3186	1.46539	5.91149	7.54702e-18	4.05435e-16
ENSG00000129351	ILF3	interleukin enhancer binding factor 3, 90kDa [Source:HGNC Symbol;Acc:6038]	19	p13.2	1	10764937	10803093	11024	-2.58137	4.60251	7.61697e-18	4.07677e-16
ENSG00000180573	HIST1H2AC	histone cluster 1, H2ac [Source:HGNC Symbol;Acc:4733]	6	p22.2	1	26124373	26139344	1668	1.01881	10.9467	7.77967e-18	4.14849e-16
ENSG00000111669	TPI1	triosephosphate isomerase 1 [Source:HGNC Symbol;Acc:12009]	12	p13.31	1	6976283	6980112	2700	0.861534	9.65995	8.19916e-18	4.35611e-16
ENSG00000095303	PTGS1	prostaglandin-endoperoxide synthase 1 (prostaglandin G/H synthase and cyclooxygenase) [Source:HGNC Symbol;Acc:9604]	9	q33.2	1	125132824	125157982	5607	1.3102	11.0014	8.79356e-18	4.65479e-16
ENSG00000114942	EEF1B2	eukaryotic translation elongation factor 1 beta 2 [Source:HGNC Symbol;Acc:3208]	2	q33.3	1	207024309	207027652	1915	-1.49622	7.80359	9.02982e-18	4.7624e-16
ENSG00000149273	RPS3	ribosomal protein S3 [Source:HGNC Symbol;Acc:10420]	11	q13.4	1	75110530	75133324	5894	-1.3896	10.0589	9.68367e-18	5.08868e-16
ENSG00000099817	POLR2E	polymerase (RNA) II (DNA directed) polypeptide E, 25kDa [Source:HGNC Symbol;Acc:9192]	19	p13.3	-1	1086594	1095598	3991	1.20081	8.84137	9.75697e-18	5.10862e-16
ENSG00000133393	FOPNL	FGFR1OP N-terminal like [Source:HGNC Symbol;Acc:26435]	16	p13.11	-1	15959577	15982482	2391	1.18811	6.25532	1.03378e-17	5.37411e-16
ENSG00000168118	RAB4A	RAB4A, member RAS oncogene family [Source:HGNC Symbol;Acc:9781]	1	q42.13	1	229406822	229441641	3297	1.25181	8.87413	1.03384e-17	5.37411e-16
ENSG00000109920	FNBP4	formin binding protein 4 [Source:HGNC Symbol;Acc:19752]	11	p11.2	-1	47738072	47788995	7593	-3.32053	4.42161	1.24783e-17	6.46299e-16
ENSG00000198000	NOL8	nucleolar protein 8 [Source:HGNC Symbol;Acc:23387]	9	q22.31	-1	95059640	95087918	8056	-2.71791	4.84964	1.25226e-17	6.46299e-16
ENSG00000102893	PHKB	phosphorylase kinase, beta [Source:HGNC Symbol;Acc:8927]	16	q12.1	1	47495034	47735434	11822	1.09584	9.00718	1.34418e-17	6.91272e-16
ENSG00000169241	SLC50A1	solute carrier family 50 (sugar efflux transporter), member 1 [Source:HGNC Symbol;Acc:30657]	1	q22	1	155107820	155111329	2320	1.20097	7.72586	1.38122e-17	7.078e-16
ENSG00000110880	CORO1C	coronin, actin binding protein, 1C [Source:HGNC Symbol;Acc:2254]	12	q24.11	-1	109038885	109125372	6532	1.14781	9.53839	1.46134e-17	7.43586e-16
ENSG00000112739	PRPF4B	pre-mRNA processing factor 4B [Source:HGNC Symbol;Acc:17346]	6	p25.2	1	4021501	4065217	8016	-2.7878	4.08875	1.47664e-17	7.48733e-16
ENSG00000140264	SERF2	small EDRK-rich factor 2 [Source:HGNC Symbol;Acc:10757]	15	q15.3	1	44069285	44094787	7347	1.28406	10.392	1.61587e-17	8.16465e-16
ENSG00000142534	RPS11	ribosomal protein S11 [Source:HGNC Symbol;Acc:10384]	19	q13.33	1	49999622	50002946	1390	-1.01975	9.25931	1.64705e-17	8.29321e-16
ENSG00000161570	CCL5	chemokine (C-C motif) ligand 5 [Source:HGNC Symbol;Acc:10632]	17	q12	-1	34198495	34207797	1512	1.1222	13.3156	1.67426e-17	8.40093e-16
ENSG00000121858	TNFSF10	tumor necrosis factor (ligand) superfamily, member 10 [Source:HGNC Symbol;Acc:11925]	3	q26.31	-1	172223298	172241297	3473	-3.16194	3.6268	1.74838e-17	8.72398e-16
ENSG00000138798	EGF	epidermal growth factor [Source:HGNC Symbol;Acc:3229]	4	q25	1	110834040	110933422	6127	1.46138	7.8538	1.75071e-17	8.72398e-16
ENSG00000173821	RNF213	ring finger protein 213 [Source:HGNC Symbol;Acc:14539]	17	q25.3	1	78234665	78372586	28570	-2.11719	6.07901	1.8288e-17	9.08177e-16
ENSG00000198242	RPL23A	ribosomal protein L23a [Source:HGNC Symbol;Acc:10317]	17	q11.2	1	27046411	27051377	2824	-1.62936	8.12974	1.92678e-17	9.5356e-16
ENSG00000115738	ID2	inhibitor of DNA binding 2, dominant negative helix-loop-helix protein [Source:HGNC Symbol;Acc:5361]	2	p25.1	1	8818975	8824583	2205	-2.07435	4.82215	1.98679e-17	9.79903e-16
ENSG00000120885	CLU	clusterin [Source:HGNC Symbol;Acc:2095]	8	p21.1	-1	27454434	27472548	6616	1.20758	14.0955	2.03557e-17	1.00055e-15
ENSG00000183283	DAZAP2	DAZ associated protein 2 [Source:HGNC Symbol;Acc:2684]	12	q13.13	1	51632076	51665146	5731	0.972405	9.28547	2.07893e-17	1.0184e-15
ENSG00000132471	WBP2	WW domain binding protein 2 [Source:HGNC Symbol;Acc:12738]	17	q25.1	-1	73841780	73852588	5399	1.18223	10.2707	2.12057e-17	1.03274e-15
ENSG00000166598	HSP90B1	heat shock protein 90kDa beta (Grp94), member 1 [Source:HGNC Symbol;Acc:12028]	12	q23.3	1	104323885	104347423	4688	-2.53772	6.94534	2.12252e-17	1.03274e-15
ENSG00000188404	SELL	selectin L [Source:HGNC Symbol;Acc:10720]	1	q24.2	-1	169659808	169680839	2725	-1.97791	7.06986	2.14589e-17	1.04061e-15
ENSG00000122026	RPL21	ribosomal protein L21 [Source:HGNC Symbol;Acc:10313]	13	q12.2	1	27825446	27830828	2249	-1.27096	10.6616	2.25475e-17	1.08975e-15
ENSG00000161547	SRSF2	serine/arginine-rich splicing factor 2 [Source:HGNC Symbol;Acc:10783]	17	q25.1	-1	74730197	74733456	3017	1.52621	5.77752	2.31968e-17	1.11739e-15
ENSG00000089157	RPLP0	ribosomal protein, large, P0 [Source:HGNC Symbol;Acc:10371]	12	q24.23	-1	120634489	120639038	4001	-1.38696	8.99988	2.33101e-17	1.11912e-15
ENSG00000160799	CCDC12	coiled-coil domain containing 12 [Source:HGNC Symbol;Acc:28332]	3	p21.31	-1	46963216	47023500	4754	-2.06386	4.35577	2.35922e-17	1.12891e-15
ENSG00000113732	ATP6V0E1	ATPase, H+ transporting, lysosomal 9kDa, V0 subunit e1 [Source:HGNC Symbol;Acc:863]	5	q35.1	1	172410760	172462448	1623	0.90623	9.56869	2.45567e-17	1.16733e-15
ENSG00000102230	PCYT1B	phosphate cytidylyltransferase 1, choline, beta [Source:HGNC Symbol;Acc:8755]	X	p22.11	-1	24576204	24690794	5555	1.56051	6.02285	2.48408e-17	1.17312e-15
ENSG00000068903	SIRT2	sirtuin 2 [Source:HGNC Symbol;Acc:10886]	19	q13.2	-1	39369197	39390502	6204	1.17027	7.51295	2.6602e-17	1.24814e-15
ENSG00000083845	RPS5	ribosomal protein S5 [Source:HGNC Symbol;Acc:10426]	19	q13.43	1	58897767	58906173	3617	-1.48005	7.60551	2.76854e-17	1.29476e-15
ENSG00000140386	SCAPER	S-phase cyclin A-associated protein in the ER [Source:HGNC Symbol;Acc:13081]	15	q24.3	-1	76640526	77197785	11329	-2.89372	4.95081	3.00203e-17	1.39943e-15
ENSG00000107521	HPS1	Hermansky-Pudlak syndrome 1 [Source:HGNC Symbol;Acc:5163]	10	q24.2	-1	100175955	100206684	5277	1.06541	7.11247	3.03588e-17	1.41066e-15
ENSG00000184009	ACTG1	actin, gamma 1 [Source:HGNC Symbol;Acc:144]	17	q25.3	-1	79476997	79490873	2976	0.996785	10.7867	3.13696e-17	1.45296e-15
ENSG00000177556	ATOX1	antioxidant 1 copper chaperone [Source:HGNC Symbol;Acc:798]	5	q33.1	-1	151121877	151152093	5239	1.40076	5.67372	3.57523e-17	1.6454e-15
ENSG00000111540	RAB5B	RAB5B, member RAS oncogene family [Source:HGNC Symbol;Acc:9784]	12	q13.2	1	56367697	56388490	4611	1.27281	5.47178	3.58962e-17	1.64678e-15
ENSG00000170889	RPS9	ribosomal protein S9 [Source:HGNC Symbol;Acc:10442]	19	q13.42	1	54704610	54752862	4371	-1.46815	7.21007	4.37346e-17	2.00003e-15
ENSG00000175387	SMAD2	SMAD family member 2 [Source:HGNC Symbol;Acc:6768]	18	q21.1	-1	45357922	45457515	13770	1.04475	7.68504	4.39211e-17	2.00222e-15
ENSG00000159346	ADIPOR1	adiponectin receptor 1 [Source:HGNC Symbol;Acc:24040]	1	q32.1	-1	202909951	202927700	3193	1.2651	10.4766	4.45404e-17	2.02407e-15
ENSG00000087206	UIMC1	ubiquitin interaction motif containing 1 [Source:HGNC Symbol;Acc:30298]	5	q35.2	-1	176332006	176449634	4852	0.950796	8.06725	4.68805e-17	2.12373e-15
ENSG00000145649	GZMA	granzyme A (granzyme 1, cytotoxic T-lymphocyte-associated serine esterase 3) [Source:HGNC Symbol;Acc:4708]	5	q11.2	1	54398476	54406080	894	-2.51454	5.04568	4.78823e-17	2.16234e-15
ENSG00000156256	USP16	ubiquitin specific peptidase 16 [Source:HGNC Symbol;Acc:12614]	21	q21.3	1	30396950	30426809	5694	-2.08885	5.33572	4.83153e-17	2.17509e-15
ENSG00000115652	UXS1	UDP-glucuronate decarboxylase 1 [Source:HGNC Symbol;Acc:17729]	2	q12.2	-1	106709759	106810795	7145	1.13228	8.29714	5.02052e-17	2.25315e-15
ENSG00000071553	ATP6AP1	ATPase, H+ transporting, lysosomal accessory protein 1 [Source:HGNC Symbol;Acc:868]	X	q28	1	153656978	153664862	4884	1.35545	5.89591	5.09752e-17	2.27359e-15
ENSG00000197903	HIST1H2BK	histone cluster 1, H2bk [Source:HGNC Symbol;Acc:13954]	6	p22.1	-1	27106073	27114619	820	1.11498	8.83806	6.00944e-17	2.67208e-15
ENSG00000160255	ITGB2	integrin, beta 2 (complement component 3 receptor 3 and 4 subunit) [Source:HGNC Symbol;Acc:6155]	21	q22.3	-1	46305868	46351904	6797	-2.33277	6.79875	6.23634e-17	2.76446e-15
ENSG00000108946	PRKAR1A	protein kinase, cAMP-dependent, regulatory, type I, alpha [Source:HGNC Symbol;Acc:9388]	17	q24.2	1	66507921	66547460	6798	0.957673	8.26663	6.51708e-17	2.87129e-15
ENSG00000142657	PGD	phosphogluconate dehydrogenase [Source:HGNC Symbol;Acc:8891]	1	p36.22	1	10458649	10480201	3171	1.12142	9.13578	6.54211e-17	2.87356e-15
ENSG00000156482	RPL30	ribosomal protein L30 [Source:HGNC Symbol;Acc:10333]	8	q22.2	-1	99037079	99058697	4027	-1.45073	6.8862	6.93537e-17	3.02788e-15
ENSG00000172270	BSG	basigin (Ok blood group) [Source:HGNC Symbol;Acc:1116]	19	p13.3	1	571297	583493	3770	1.18189	8.08166	7.46463e-17	3.24914e-15
ENSG00000115053	NCL	nucleolin [Source:HGNC Symbol;Acc:7667]	2	q37.1	-1	232318242	232348352	6929	-1.66869	6.27491	7.99453e-17	3.46934e-15
ENSG00000172543	CTSW	cathepsin W [Source:HGNC Symbol;Acc:2546]	11	q13.1	1	65647280	65651212	1719	1.51276	9.61292	8.1438e-17	3.52353e-15
ENSG00000108846	ABCC3	ATP-binding cassette, sub-family C (CFTR/MRP), member 3 [Source:HGNC Symbol;Acc:54]	17	q21.33	1	48712138	48769613	9614	1.45179	9.55176	8.35153e-17	3.58892e-15
ENSG00000129353	SLC44A2	solute carrier family 44 (choline transporter), member 2 [Source:HGNC Symbol;Acc:17292]	19	p13.2	1	10713133	10755235	5216	1.2002	10.166	8.49989e-17	3.63408e-15
ENSG00000163660	CCNL1	cyclin L1 [Source:HGNC Symbol;Acc:20569]	3	q25.31	-1	156864297	156878549	8729	-2.81226	5.42518	9.13814e-17	3.88398e-15
ENSG00000140988	RPS2	ribosomal protein S2 [Source:HGNC Symbol;Acc:10404]	16	p13.3	-1	2012053	2014861	2413	-1.53411	8.00389	9.37728e-17	3.97393e-15
ENSG00000147403	RPL10	ribosomal protein L10 [Source:HGNC Symbol;Acc:10298]	X	q28	1	153618315	153637504	4825	-1.13038	10.1331	9.4296e-17	3.98442e-15
ENSG00000120265	PCMT1	protein-L-isoaspartate (D-aspartate) O-methyltransferase [Source:HGNC Symbol;Acc:8728]	6	q25.1	1	150070579	150132556	2832	0.988487	8.55102	9.61999e-17	4.05302e-15
ENSG00000181016	LSMEM1	leucine-rich single-pass membrane protein 1 [Source:HGNC Symbol;Acc:22036]	7	q31.1	1	112120908	112131117	2592	1.46293	5.20446	9.74307e-17	4.09294e-15
ENSG00000198478	SH3BGRL2	SH3 domain binding glutamic acid-rich protein like 2 [Source:HGNC Symbol;Acc:15567]	6	q14.1	1	80341000	80413372	4649	1.09989	9.41866	1.10987e-16	4.63547e-15
ENSG00000147162	OGT	O-linked N-acetylglucosamine (GlcNAc) transferase [Source:HGNC Symbol;Acc:8127]	X	q13.1	1	70752933	70795747	9812	-3.26934	4.66423	1.15314e-16	4.80233e-15
ENSG00000111644	ACRBP	acrosin binding protein [Source:HGNC Symbol;Acc:17195]	12	p13.31	-1	6747241	6756626	2843	1.03488	10.8059	1.1731e-16	4.8714e-15
ENSG00000152601	MBNL1	muscleblind-like splicing regulator 1 [Source:HGNC Symbol;Acc:6923]	3	q25.1	1	151961617	152183569	9989	1.03867	10.8126	1.22344e-16	5.0514e-15
ENSG00000078618	NRD1	nardilysin (N-arginine dibasic convertase) [Source:HGNC Symbol;Acc:7995]	1	p32.3	-1	52254863	52344477	6619	0.971137	9.61082	1.27524e-16	5.23538e-15
ENSG00000180596	HIST1H2BC	histone cluster 1, H2bc [Source:HGNC Symbol;Acc:4757]	6	p22.2	-1	26115101	26124154	834	1.25896	8.39123	1.30273e-16	5.33308e-15
ENSG00000088832	FKBP1A	FK506 binding protein 1A, 12kDa [Source:HGNC Symbol;Acc:3711]	20	p13	-1	1349622	1373806	2369	1.12971	9.86897	1.33531e-16	5.45102e-15
ENSG00000135596	MICAL1	microtubule associated monooxygenase, calponin and LIM domain containing 1 [Source:HGNC Symbol;Acc:20619]	6	q21	-1	109765265	109787171	7056	-3.66866	4.45623	1.40924e-16	5.73661e-15
ENSG00000173210	ABLIM3	actin binding LIM protein family, member 3 [Source:HGNC Symbol;Acc:29132]	5	q32	1	148521046	148640105	7216	1.23997	8.17828	1.42217e-16	5.75678e-15
ENSG00000116171	SCP2	sterol carrier protein 2 [Source:HGNC Symbol;Acc:10606]	1	p32.3	1	53392901	53517375	8305	1.03816	8.03356	1.48465e-16	5.99292e-15
ENSG00000105640	RPL18A	ribosomal protein L18a [Source:HGNC Symbol;Acc:10311]	19	p13.11	1	17970685	17974962	3527	-1.53982	9.26171	1.58577e-16	6.36554e-15
ENSG00000075624	ACTB	actin, beta [Source:HGNC Symbol;Acc:132]	7	p22.1	-1	5566782	5603415	3256	1.14324	14.6934	1.60548e-16	6.42682e-15
ENSG00000263563	UBBP4	ubiquitin B pseudogene 4 [Source:HGNC Symbol;Acc:12467]	17	p11.2	1	21729601	21731762	1676	1.0334	5.15874	1.67934e-16	6.70391e-15
ENSG00000119596	YLPM1	YLP motif containing 1 [Source:HGNC Symbol;Acc:17798]	14	q24.3	1	75230069	75322244	10749	-2.80058	3.87308	1.77228e-16	7.01798e-15
ENSG00000186166	CCDC84	coiled-coil domain containing 84 [Source:HGNC Symbol;Acc:30460]	11	q23.3	1	118868852	118886501	5105	-3.7355	3.46594	1.77259e-16	7.01798e-15
ENSG00000134308	YWHAQ	tyrosine 3-monooxygenase/tryptophan 5-monooxygenase activation protein, theta [Source:HGNC Symbol;Acc:12854]	2	p25.1	-1	9724101	9771143	2713	0.981602	8.11962	1.82313e-16	7.17876e-15
ENSG00000134668	SPOCD1	SPOC domain containing 1 [Source:HGNC Symbol;Acc:26338]	1	p35.2	-1	32256023	32281652	7085	1.49873	7.429	1.90604e-16	7.46457e-15
ENSG00000097021	ACOT7	acyl-CoA thioesterase 7 [Source:HGNC Symbol;Acc:24157]	1	p36.31	-1	6324329	6454451	4892	1.52861	7.2014	2.03845e-16	7.92544e-15
ENSG00000140319	SRP14	signal recognition particle 14kDa (homologous Alu RNA binding protein) [Source:HGNC Symbol;Acc:11299]	15	q15.1	-1	40327940	40331389	2005	0.609976	8.4403	2.04018e-16	7.92544e-15
ENSG00000131236	CAP1	CAP, adenylate cyclase-associated protein 1 (yeast) [Source:HGNC Symbol;Acc:20040]	1	p34.2	1	40505905	40538321	3814	1.10496	11.3476	2.05969e-16	7.97976e-15
ENSG00000139626	ITGB7	integrin, beta 7 [Source:HGNC Symbol;Acc:6162]	12	q13.13	-1	53585102	53601091	4481	-4.01575	3.77191	2.22587e-16	8.60054e-15
ENSG00000079950	STX7	syntaxin 7 [Source:HGNC Symbol;Acc:11442]	6	q23.2	-1	132767006	132834337	16387	0.958414	8.14102	2.25246e-16	8.68009e-15
ENSG00000160654	CD3G	CD3g molecule, gamma (CD3-TCR complex) [Source:HGNC Symbol;Acc:1675]	11	q23.3	1	118215059	118225876	3836	-4.04103	4.4028	2.31548e-16	8.89921e-15
ENSG00000054267	ARID4B	AT rich interactive domain 4B (RBP1-like) [Source:HGNC Symbol;Acc:15550]	1	q42.3	-1	235294949	235491534	11073	-1.33378	6.60131	2.34268e-16	8.97985e-15
ENSG00000172932	ANKRD13D	ankyrin repeat domain 13 family, member D [Source:HGNC Symbol;Acc:27880]	11	q13.2	1	67056018	67069956	6643	-3.54049	3.15408	2.35918e-16	8.9954e-15
ENSG00000115232	ITGA4	integrin, alpha 4 (antigen CD49D, alpha 4 subunit of VLA-4 receptor) [Source:HGNC Symbol;Acc:6140]	2	q31.3	1	182321929	182400914	7901	-3.45514	5.25378	2.50301e-16	9.5187e-15
ENSG00000125868	DSTN	destrin (actin depolymerizing factor) [Source:HGNC Symbol;Acc:15750]	20	p12.1	1	17550508	17590564	3851	1.09348	6.98749	2.51192e-16	9.52749e-15
ENSG00000173660	UQCRH	ubiquinol-cytochrome c reductase hinge protein [Source:HGNC Symbol;Acc:12590]	1	p34.1	1	46769303	46782448	1408	0.995255	9.80599	2.57381e-16	9.73667e-15
ENSG00000104529	EEF1D	eukaryotic translation elongation factor 1 delta (guanine nucleotide exchange protein) [Source:HGNC Symbol;Acc:3211]	8	q24.3	-1	144661867	144681711	9390	-1.33312	7.64921	2.67721e-16	1.01014e-14
ENSG00000105372	RPS19	ribosomal protein S19 [Source:HGNC Symbol;Acc:10402]	19	q13.2	1	42363988	42376994	3805	-1.23437	10.243	2.7321e-16	1.02816e-14
ENSG00000148175	STOM	stomatin [Source:HGNC Symbol;Acc:3383]	9	q33.2	-1	124101355	124132531	3188	1.24663	9.26735	2.78818e-16	1.04654e-14
ENSG00000184500	PROS1	protein S (alpha) [Source:HGNC Symbol;Acc:9456]	3	q11.1	-1	93591881	93692910	4425	1.48706	8.61518	2.91303e-16	1.09057e-14
ENSG00000127184	COX7C	cytochrome c oxidase subunit VIIc [Source:HGNC Symbol;Acc:2292]	5	q14.3	1	85913721	85916779	1993	-1.13889	6.64848	3.06274e-16	1.14366e-14
ENSG00000184922	FMNL1	formin-like 1 [Source:HGNC Symbol;Acc:1212]	17	q21.31	1	43298811	43324687	7563	-3.87627	3.8188	3.14873e-16	1.17274e-14
ENSG00000147065	MSN	moesin [Source:HGNC Symbol;Acc:7373]	X	q12	1	64808257	64961791	5969	0.829939	10.3688	3.2066e-16	1.19122e-14
ENSG00000100201	DDX17	DEAD (Asp-Glu-Ala-Asp) box helicase 17 [Source:HGNC Symbol;Acc:2740]	22	q13.1	-1	38879445	38903665	9998	-1.99379	5.22324	3.2883e-16	1.21532e-14
ENSG00000116251	RPL22	ribosomal protein L22 [Source:HGNC Symbol;Acc:10315]	1	p36.31	-1	6241329	6269449	4900	-1.84798	5.44083	3.3386e-16	1.23077e-14
ENSG00000228409	CCT6P1	chaperonin containing TCP1, subunit 6 (zeta) pseudogene 1 [Source:HGNC Symbol;Acc:33094]	7	q11.21	1	65216129	65228341	1712	1.1346	7.89201	3.84753e-16	1.41118e-14
ENSG00000069493	CLEC2D	C-type lectin domain family 2, member D [Source:HGNC Symbol;Acc:14351]	12	p13.31	1	9817565	9848413	3219	-2.98902	4.56396	3.9354e-16	1.43976e-14
ENSG00000110324	IL10RA	interleukin 10 receptor, alpha [Source:HGNC Symbol;Acc:5964]	11	q23.3	1	117857063	117872196	6546	-3.04433	3.61924	4.01672e-16	1.46211e-14
ENSG00000148346	LCN2	lipocalin 2 [Source:HGNC Symbol;Acc:6526]	9	q34.11	1	130911350	130915734	2057	1.2157	10.3604	4.03628e-16	1.46553e-14
ENSG00000051523	CYBA	cytochrome b-245, alpha polypeptide [Source:HGNC Symbol;Acc:2577]	16	q24.3	-1	88709691	88717560	3357	-2.31371	4.79972	4.19555e-16	1.51955e-14
ENSG00000047365	ARAP2	ArfGAP with RhoGAP domain, ankyrin repeat and PH domain 2 [Source:HGNC Symbol;Acc:16924]	4	p14	-1	35949843	36246131	12428	-4.08775	4.27062	4.22337e-16	1.5258e-14
ENSG00000115762	PLEKHB2	pleckstrin homology domain containing, family B (evectins) member 2 [Source:HGNC Symbol;Acc:19236]	2	q21.1	1	131862420	132111282	6685	1.12298	6.16774	4.52341e-16	1.62627e-14
ENSG00000124333	VAMP7	vesicle-associated membrane protein 7 [Source:HGNC Symbol;Acc:11486]	X	q28	1	155110956	155173433	2667	1.24127	8.16391	4.52397e-16	1.62627e-14
ENSG00000166452	AKIP1	A kinase (PRKA) interacting protein 1 [Source:HGNC Symbol;Acc:1170]	11	p15.4	1	8932686	8941631	2300	1.26511	4.87822	5.26876e-16	1.87997e-14
ENSG00000087237	CETP	cholesteryl ester transfer protein, plasma [Source:HGNC Symbol;Acc:1869]	16	q13	1	56995762	57017757	2085	1.52749	7.38888	5.97625e-16	2.12194e-14
ENSG00000108518	PFN1	profilin 1 [Source:HGNC Symbol;Acc:8881]	17	p13.2	-1	4848947	4852356	1987	0.622567	9.12367	6.31671e-16	2.23732e-14
ENSG00000168615	ADAM9	ADAM metallopeptidase domain 9 [Source:HGNC Symbol;Acc:216]	8	p11.22	1	38854388	38962663	6913	1.26328	7.77088	6.44399e-16	2.27127e-14
ENSG00000140682	TGFB1I1	transforming growth factor beta 1 induced transcript 1 [Source:HGNC Symbol;Acc:11767]	16	p11.2	1	31482906	31489281	5403	1.55908	7.08513	6.49953e-16	2.28033e-14
ENSG00000145734	BDP1	B double prime 1, subunit of RNA polymerase III transcription initiation factor IIIB [Source:HGNC Symbol;Acc:13652]	5	q13.2	1	70751442	70863649	12438	-2.09984	4.8564	6.50125e-16	2.28033e-14
ENSG00000163479	SSR2	signal sequence receptor, beta (translocon-associated protein beta) [Source:HGNC Symbol;Acc:11324]	1	q22	-1	155978839	155990750	6651	-1.66094	5.83388	7.56962e-16	2.61695e-14
ENSG00000163110	PDLIM5	PDZ and LIM domain 5 [Source:HGNC Symbol;Acc:17468]	4	q22.3	1	95373037	95589377	11115	1.0412	6.55148	7.84486e-16	2.70563e-14
ENSG00000123636	BAZ2B	bromodomain adjacent to zinc finger domain, 2B [Source:HGNC Symbol;Acc:963]	2	q24.2	-1	160175490	160473203	20370	-2.63111	5.35997	8.84483e-16	3.03602e-14
ENSG00000165494	PCF11	PCF11 cleavage and polyadenylation factor subunit [Source:HGNC Symbol;Acc:30097]	11	q14.1	1	82868030	82898493	8703	-3.02442	3.65051	8.9141e-16	3.05255e-14
ENSG00000081154	PCNP	PEST proteolytic signal containing nuclear protein [Source:HGNC Symbol;Acc:30023]	3	q12.3	1	101292939	101313281	3102	0.968078	9.27053	9.41821e-16	3.21756e-14
ENSG00000116560	SFPQ	splicing factor proline/glutamine-rich [Source:HGNC Symbol;Acc:10774]	1	p34.3	-1	35641979	35658749	7426	-2.25208	5.12764	9.69904e-16	3.30568e-14
ENSG00000100888	CHD8	chromodomain helicase DNA binding protein 8 [Source:HGNC Symbol;Acc:20153]	14	q11.2	-1	21853353	21924285	9781	-2.44636	3.76558	9.9409e-16	3.37221e-14
ENSG00000116001	TIA1	TIA1 cytotoxic granule-associated RNA binding protein [Source:HGNC Symbol;Acc:11802]	2	p13.3	-1	70436576	70475792	6607	1.21075	7.01335	1.09402e-15	3.69386e-14
ENSG00000204397	CARD16	caspase recruitment domain family, member 16 [Source:HGNC Symbol;Acc:33701]	11	q22.3	-1	104912053	104972158	1688	1.04552	7.78538	1.18896e-15	3.99573e-14
ENSG00000149564	ESAM	endothelial cell adhesion molecule [Source:HGNC Symbol;Acc:17474]	11	q24.2	-1	124622026	124632186	3373	1.0669	9.61396	1.2098e-15	4.05634e-14
ENSG00000007392	LUC7L	LUC7-like (S. cerevisiae) [Source:HGNC Symbol;Acc:6723]	16	p13.3	-1	238968	279462	6176	-2.89314	3.86091	1.28047e-15	4.27345e-14
ENSG00000228474	OST4	oligosaccharyltransferase 4 homolog (S. cerevisiae) [Source:HGNC Symbol;Acc:32483]	2	p23.3	-1	27293340	27294641	719	1.07649	13.6013	1.35192e-15	4.50153e-14
ENSG00000198399	ITSN2	intersectin 2 [Source:HGNC Symbol;Acc:6184]	2	p23.3	-1	24425733	24583583	12014	-1.42501	6.31502	1.42629e-15	4.73824e-14
ENSG00000131018	SYNE1	spectrin repeat containing, nuclear envelope 1 [Source:HGNC Symbol;Acc:17089]	6	q25.2	-1	152442819	152958936	45649	-2.84558	5.64305	1.68696e-15	5.55314e-14
ENSG00000006125	AP2B1	adaptor-related protein complex 2, beta 1 subunit [Source:HGNC Symbol;Acc:563]	17	q12	1	33905065	34053436	7797	1.10276	7.37184	1.88732e-15	6.15658e-14
ENSG00000124762	CDKN1A	cyclin-dependent kinase inhibitor 1A (p21, Cip1) [Source:HGNC Symbol;Acc:1784]	6	p21.2	1	36644305	36655116	2985	1.22611	7.21506	1.97362e-15	6.40916e-14
ENSG00000122986	HVCN1	hydrogen voltage-gated channel 1 [Source:HGNC Symbol;Acc:28240]	12	q24.11	-1	111065646	111142755	3595	-3.15576	4.14865	1.98431e-15	6.42943e-14
ENSG00000198755	RPL10A	ribosomal protein L10a [Source:HGNC Symbol;Acc:10299]	6	p21.31	1	35436185	35438562	1501	-1.61469	7.36809	2.13748e-15	6.91024e-14
ENSG00000081059	TCF7	transcription factor 7 (T-cell specific, HMG-box) [Source:HGNC Symbol;Acc:11639]	5	q31.1	1	133450402	133487556	10063	-4.12703	3.44393	2.7336e-15	8.70115e-14
ENSG00000029534	ANK1	ankyrin 1, erythrocytic [Source:HGNC Symbol;Acc:492]	8	p11.21	-1	41510739	41754280	10799	1.36738	6.92667	2.95728e-15	9.36023e-14
ENSG00000156931	VPS8	vacuolar protein sorting 8 homolog (S. cerevisiae) [Source:HGNC Symbol;Acc:29122]	3	q27.2	1	184529931	184770402	10366	1.47923	7.73937	3.16685e-15	9.97039e-14
ENSG00000101162	TUBB1	tubulin, beta 1 class VI [Source:HGNC Symbol;Acc:16257]	20	q13.32	1	57594309	57601709	3496	1.08939	11.7961	3.20258e-15	1.0061e-13
ENSG00000047410	TPR	translocated promoter region, nuclear basket protein [Source:HGNC Symbol;Acc:12017]	1	q31.1	-1	186280784	186344825	12350	-2.3551	6.49692	3.42513e-15	1.07135e-13
ENSG00000233452	STXBP5-AS1	STXBP5 antisense RNA 1 [Source:HGNC Symbol;Acc:44183]	6	q24.3	-1	147163037	147525750	6011	1.15925	6.73708	3.47881e-15	1.0858e-13
ENSG00000054654	SYNE2	spectrin repeat containing, nuclear envelope 2 [Source:HGNC Symbol;Acc:17084]	14	q23.2	1	64319683	64693165	31405	-3.20116	6.33714	3.56064e-15	1.10894e-13
ENSG00000101856	PGRMC1	progesterone receptor membrane component 1 [Source:HGNC Symbol;Acc:16090]	X	q24	1	118370216	118378429	1911	1.05461	9.69504	3.7717e-15	1.17215e-13
ENSG00000167461	RAB8A	RAB8A, member RAS oncogene family [Source:HGNC Symbol;Acc:7007]	19	p13.12	1	16222439	16245044	5191	0.965608	8.20946	3.79684e-15	1.17743e-13
ENSG00000160211	G6PD	glucose-6-phosphate dehydrogenase [Source:HGNC Symbol;Acc:4057]	X	q28	-1	153759606	153775787	3709	1.3416	6.16497	3.84498e-15	1.1898e-13
ENSG00000064012	CASP8	caspase 8, apoptosis-related cysteine peptidase [Source:HGNC Symbol;Acc:1509]	2	q33.1	1	202098166	202152434	6808	-3.31041	4.05812	4.52658e-15	1.39475e-13
ENSG00000115875	SRSF7	serine/arginine-rich splicing factor 7 [Source:HGNC Symbol;Acc:10789]	2	p22.1	-1	38970741	38978636	4045	-1.96806	5.91916	5.08512e-15	1.56019e-13
ENSG00000143363	PRUNE	prune exopolyphosphatase [Source:HGNC Symbol;Acc:13420]	1	q21.3	1	150980896	151008189	3067	1.06056	8.60252	6.00791e-15	1.82779e-13
ENSG00000184792	OSBP2	oxysterol binding protein 2 [Source:HGNC Symbol;Acc:8504]	22	q12.2	1	31089769	31303811	6820	2.29545	6.58537	6.17446e-15	1.87452e-13
ENSG00000112308	C6orf62	chromosome 6 open reading frame 62 [Source:HGNC Symbol;Acc:20998]	6	p22.3	-1	24705089	24721064	4134	1.0982	10.1523	6.19233e-15	1.876e-13
ENSG00000149357	LAMTOR1	late endosomal/lysosomal adaptor, MAPK and MTOR activator 1 [Source:HGNC Symbol;Acc:26068]	11	q13.4	-1	71796941	71814433	2778	1.00683	9.82556	6.68878e-15	2.01794e-13
ENSG00000131171	SH3BGRL	SH3 domain binding glutamic acid-rich protein like [Source:HGNC Symbol;Acc:10823]	X	q21.1	1	80457442	80554046	2304	0.93636	11.2817	6.75374e-15	2.0333e-13
ENSG00000161016	RPL8	ribosomal protein L8 [Source:HGNC Symbol;Acc:10368]	8	q24.3	-1	146015150	146017972	2159	-1.3731	7.96382	7.097e-15	2.1322e-13
ENSG00000138757	G3BP2	GTPase activating protein (SH3 domain) binding protein 2 [Source:HGNC Symbol;Acc:30291]	4	q21.1	-1	76567966	76649709	7178	0.977165	8.31403	7.2917e-15	2.18615e-13
ENSG00000106034	CPED1	cadherin-like and PC-esterase domain containing 1 [Source:HGNC Symbol;Acc:26159]	7	q31.31	1	120628731	120937498	7705	1.79377	5.71221	8.06352e-15	2.40756e-13
ENSG00000134548	C12orf39	chromosome 12 open reading frame 39 [Source:HGNC Symbol;Acc:28139]	12	p12.1	1	21679241	21690311	2935	1.31958	7.42724	8.29104e-15	2.47039e-13
ENSG00000138398	PPIG	peptidylprolyl isomerase G (cyclophilin G) [Source:HGNC Symbol;Acc:14650]	2	q31.1	1	170440850	170497916	7368	-1.89796	5.91329	8.46994e-15	2.5185e-13
ENSG00000197415	VEPH1	ventricular zone expressed PH domain-containing 1 [Source:HGNC Symbol;Acc:25735]	3	q25.32	-1	156977531	157251408	6554	1.10089	8.32793	8.73941e-15	2.58798e-13
ENSG00000120594	PLXDC2	plexin domain containing 2 [Source:HGNC Symbol;Acc:21013]	10	p12.31	1	20105168	20578785	12567	1.18113	7.67091	8.94313e-15	2.64289e-13
ENSG00000134202	GSTM3	glutathione S-transferase mu 3 (brain) [Source:HGNC Symbol;Acc:4635]	1	p13.3	-1	110276554	110284384	4837	1.66798	5.62168	9.33901e-15	2.75425e-13
ENSG00000112077	RHAG	Rh-associated glycoprotein [Source:HGNC Symbol;Acc:10006]	6	p12.3	-1	49572871	49604552	1912	4.77207	3.29596	9.79462e-15	2.87687e-13
ENSG00000088826	SMOX	spermine oxidase [Source:HGNC Symbol;Acc:15862]	20	p13	1	4101627	4168394	4943	1.152	9.04758	1.00267e-14	2.93905e-13
ENSG00000165702	GFI1B	growth factor independent 1B transcription repressor [Source:HGNC Symbol;Acc:4238]	9	q34.13	1	135820932	135867083	2467	1.01209	9.37397	1.19759e-14	3.50332e-13
ENSG00000184007	PTP4A2	protein tyrosine phosphatase type IVA, member 2 [Source:HGNC Symbol;Acc:9635]	1	p35.1	-1	32372022	32410457	6431	0.876158	9.05335	1.26524e-14	3.69374e-13
ENSG00000005844	ITGAL	integrin, alpha L (antigen CD11A (p180), lymphocyte function-associated antigen 1; alpha polypeptide) [Source:HGNC Symbol;Acc:6148]	16	p11.2	1	30483979	30534506	6472	-2.74183	4.74521	1.35642e-14	3.95194e-13
ENSG00000147604	RPL7	ribosomal protein L7 [Source:HGNC Symbol;Acc:10363]	8	q21.11	-1	74202506	74208024	2903	-1.29296	10.475	1.37293e-14	3.99199e-13
ENSG00000146416	AIG1	androgen-induced 1 [Source:HGNC Symbol;Acc:21607]	6	q24.2	1	143381633	143661441	6027	0.994609	6.15743	1.38942e-14	4.03182e-13
ENSG00000168734	PKIG	protein kinase (cAMP-dependent, catalytic) inhibitor gamma [Source:HGNC Symbol;Acc:9019]	20	q13.12	1	43160426	43252888	2496	1.14046	6.5141	1.41053e-14	4.07671e-13
ENSG00000254999	BRK1	BRICK1, SCAR/WAVE actin-nucleating complex subunit [Source:HGNC Symbol;Acc:23057]	3	p25.3	1	10157276	10168874	1233	0.883343	8.55063	1.41906e-14	4.09318e-13
ENSG00000061936	SFSWAP	splicing factor, suppressor of white-apricot homolog (Drosophila) [Source:HGNC Symbol;Acc:10790]	12	q24.33	1	132195626	132284282	10157	-2.85172	3.16433	1.43439e-14	4.12915e-13
ENSG00000111640	GAPDH	glyceraldehyde-3-phosphate dehydrogenase [Source:HGNC Symbol;Acc:4141]	12	p13.31	1	6643093	6647537	2975	0.934543	11.9718	1.55232e-14	4.45092e-13
ENSG00000196329	GIMAP5	GTPase, IMAP family member 5 [Source:HGNC Symbol;Acc:18005]	7	q36.1	1	150419341	150447121	6031	-3.0476	3.612	1.59659e-14	4.56877e-13
ENSG00000097033	SH3GLB1	SH3-domain GRB2-like endophilin B1 [Source:HGNC Symbol;Acc:10833]	1	p22.3	1	87170259	87213867	6827	0.869694	7.31158	1.64906e-14	4.70821e-13
ENSG00000113558	SKP1	S-phase kinase-associated protein 1 [Source:HGNC Symbol;Acc:10899]	5	q31.1	-1	133484633	133512729	12764	0.799441	9.9239	1.65183e-14	4.70821e-13
ENSG00000172183	ISG20	interferon stimulated exonuclease gene 20kDa [Source:HGNC Symbol;Acc:6130]	15	q26.1	1	89179384	89199714	7363	-1.79593	4.81399	1.69458e-14	4.82056e-13
ENSG00000002586	CD99	CD99 molecule [Source:HGNC Symbol;Acc:7082]	X	p22.33	1	2609220	2659350	3284	1.06398	11.0897	1.72886e-14	4.90839e-13
ENSG00000184990	SIVA1	SIVA1, apoptosis-inducing factor [Source:HGNC Symbol;Acc:17712]	14	q32.33	1	105219437	105234831	4776	-2.01033	3.28943	1.85632e-14	5.24963e-13
ENSG00000065534	MYLK	myosin light chain kinase [Source:HGNC Symbol;Acc:7590]	3	q21.1	-1	123328896	123603178	22166	0.944505	10.7459	2.24826e-14	6.30866e-13
ENSG00000211899	IGHM	immunoglobulin heavy constant mu [Source:HGNC Symbol;Acc:5541]	14	q32.33	-1	106320349	106322323	1461	-2.69926	6.3823	2.29302e-14	6.42178e-13
ENSG00000122862	SRGN	serglycin [Source:HGNC Symbol;Acc:9361]	10	q22.1	1	70847862	70864567	1220	0.885099	9.22262	2.33754e-14	6.53382e-13
ENSG00000035928	RFC1	replication factor C (activator 1) 1, 145kDa [Source:HGNC Symbol;Acc:9969]	4	p14	-1	39289076	39367995	6713	-1.42991	5.0656	2.39187e-14	6.67275e-13
ENSG00000171159	C9orf16	chromosome 9 open reading frame 16 [Source:HGNC Symbol;Acc:17823]	9	q34.11	1	130922539	130926207	1662	1.2545	6.87428	2.55099e-14	7.0893e-13
ENSG00000183597	TANGO2	transport and golgi organization 2 homolog (Drosophila) [Source:HGNC Symbol;Acc:25439]	22	q11.21	1	20004537	20053449	6157	1.2659	6.3415	2.60565e-14	7.22729e-13
ENSG00000101335	MYL9	myosin, light chain 9, regulatory [Source:HGNC Symbol;Acc:15754]	20	q11.23	1	35169887	35178228	1199	1.47645	9.15499	2.6224e-14	7.25984e-13
ENSG00000130811	EIF3G	eukaryotic translation initiation factor 3, subunit G [Source:HGNC Symbol;Acc:3274]	19	p13.2	-1	10225693	10230596	3598	-1.33702	6.11181	2.63592e-14	7.2833e-13
ENSG00000171988	JMJD1C	jumonji domain containing 1C [Source:HGNC Symbol;Acc:12313]	10	q21.3	-1	64926981	65225722	11026	-1.4932	5.9099	3.0848e-14	8.4589e-13
ENSG00000127824	TUBA4A	tubulin, alpha 4a [Source:HGNC Symbol;Acc:12407]	2	q35	-1	220114433	220142892	4079	0.951003	10.5226	3.25686e-14	8.9138e-13
ENSG00000083896	YTHDC1	YTH domain containing 1 [Source:HGNC Symbol;Acc:30626]	4	q13.2	-1	69176105	69215807	7032	-2.49722	3.58536	3.27455e-14	8.94529e-13
ENSG00000136861	CDK5RAP2	CDK5 regulatory subunit associated protein 2 [Source:HGNC Symbol;Acc:18672]	9	q33.2	-1	123151147	123342448	10080	1.01847	7.10167	3.28765e-14	8.96412e-13
[truncated: 1,978 more rows]

## Sheet: GBM
Table S5, related to Figure 2 - Differentially expressed mRNAs between healthy donor platelets and TEPs of individual tumor types.				logFC = logarithmic Fold Change. A logFC > 0 corresponds with upregulated mRNAs in TEPs of patients with cancer.
[truncated: 570 more rows]

[truncated: 3 more sheets: PAAD, BrCa, HBC]
