# Supplementary material for: RNA-Seq of Tumor-Educated Platelets Enables Blood-Based Pan-Cancer, Multiclass, and Molecular Pathway Cancer Diagnostics
Source: Cancer Cell. 2015 Nov 9;28(5):666–76. doi: 10.1016/j.ccell.2015.09.018 (PMC4644263; doi:10.1016/j.ccell.2015.09.018)
Supplement: Table S6. Correlative Analysis of Gene Set Enrichment Gene Ontology of All Tumor Classes, Related to Figure 2 [file mmc7.xlsx]

## Sheet: Table S6
Table S6, related to Figure 2 - Correlative Analysis of Geneset Enrichment (CAGE) Gene Ontology of all tumor classes
					Top ranking correlations of platelet-mRNA profiles with 3875 Broad Institute curated gene sets
Tissue	Down	top 25 GO Correlations				Up	top 25 GO Correlations
		#	Lowest	Highest			#	Lowest	Highest
Breast	Translation	9	-0.885	-0.913		Cancer-associated	9	0.795	0.874
	Immune, T-cell	3	-0.894	-0.908		Hypoxia	2	0.856	0.907
	RNA synthesis	2	-0.913	-0.925		HDAC	3	0.803	0.886
	Cancer-associated	2	-0.882	-0.912		Platelet	2	0.857	0.864
	Viral replication	2	-0.888	-0.921		Cytoskeleton	2	0.792	0.871
	RNA processing	2	-0.901	-0.905		Differentiation	2	0.815	0.86
	IL-signalling	2	-0.881	-0.892		Infection, viral	2	0.794	0.847
	Ago2-Dicer-silencing	1	-0.902			Protease	1	0.815
	RNA metabolism	1	-0.898			Retinoic acid-signalling	1	0.798
	Protein synthesis	1	-0.889			B-cell receptor signalling	1	0.793
Colon	Immune, T-cell	6	-0.801	-0.821		Cancer-associated	9	0.69	0.803
	Translation	5	-0.799	-0.813		Hypoxia	2	0.764	0.819
	RNA metabolism	2	-0.82	-0.829		Infection, viral	2	0.713	0.798
	IL-signalling	2	-0.798	-0.822		HDAC	2	0.712	0.798
	Cancer-associated	2	-0.8	-0.804		Early differentiation	1	0.792
	Infection, viral	1	-0.815			Retinoic acid-signalling	1	0.773
	Transcription regulation	1	-0.801			Protease	1	0.757
	Myc signalling	1	-0.809			Transcription factor, Ets1	1	0.755
	Immunodefiency	1	-0.807			Proteasome	1	0.751
	Transcription regulation	1	-0.801			Metabolism	1	0.721
	Protein synthesis	1	-0.8			Methylation	1	0.702
	RNA processing	1	-0.8			Cytoskeleton	1	0.695
	DNA repair	1	-0.799			Platelet	1	0.695
						SWI/SNF	1	0.692
Glioma	Translation	9	-0.812	-0.824		Cancer-associated	6	0.753	0.857
	IL-signalling	6	-0.807	-0.855		Cytoskeleton	4	0.746	0.887
	Immune, T-cell	4	-0.809	-0.836		Infection, viral	3	0.79	0.854
	Viral replication	2	-0.814	-0.837		Platelet	3	0.798	0.894
	RNA stability	1	-0.834			HDAC	2	0.752	0.83
	Ago2-dicer-silencing	1	-0.825			Hypoxia	1	0.937
	Cancer-associated	1	-0.821			DNA repairs	1	0.856
	Methylation	1	-0.815			Differentiation	1	0.805
						Glycolyse	1	0.804
						Immune system	1	0.792
						Immunodefiency	1	0.779
						Reactive oxygen species (ROS)	1	0.743
Liver	Translation	11	-0.878	-0.901		Cancer-associated	6	0.773	0.903
	Immune, T-cell	3	-0.851	-0.869		Cytoskeleton	4	0.766	0.911
	RNA synthesis	2	-0.856	-0.86		Platelet	3	0.804	0.885
	Cancer-associated	2	-0.885	-0.906		Protease	2	0.762	0.883
	IL-signalling	2	-0.849	-0.876		HDAC	2	0.763	0.844
	RNA stability	1	-0.899			Hypoxia	1	0.893
	Viral transcription	1	-0.892			DNA repair	1	0.877
	Ago2-Dicer2-silencing	1	-0.892			Infection, viral	1	0.852
	Viral replication	1	-0.887			Differentiation	1	0.814
	Protein processing	1	-0.881			Immunodeficiency	1	0.812
						G-protein coupled receptor signalling	1	0.786
						Immune system	1	0.783
						Cellular metabolism	1	0.772
NSCLC	DNA damage	7	0.558	0.751		Cancer-associated	6	0.773	0.903
	Cancer-associated	6	0.566	0.751		Cytoskeleton	4	0.766	0.911
	Polycomb	2	0.742	0.762		Platelet	3	0.804	0.885
	IL-signalling	2	0.57	0.579		Protease	2	0.762	0.883
	Immune system	1	0.739			HDAC	2	0.763	0.844
	Drug resistance	1	0.723			Hypoxia	1	0.893
	TGF-b	1	0.656			DNA repair	1	0.877
	Follicle stimulating hormone-signalling	1	0.595			Infection, viral	1	0.852
	Transcription factor, ATF4	1	0.586			Differentiation	1	0.814
	HDAC	1	0.58			Immunodeficiency	1	0.812
	Cytoskeleton	1	0.572			GPCR signalling	1	0.786
	Cytokines, growth factors	1	0.57			Immune system	1	0.783
						Cellular metabolism	1	0.772
Pancreas	Translation	9	-0.817	-0.836		Platelet	4	0.882	0.954
	Immune, T-cell	6	-0.815	-0.849		Cytoskeleton	4	0.765	0.914
	IL-signalling	3	-0.818	-0.901		Cancer-associated	4	0.793	0.877
	Cancer-associated	2	-0.834	-0.879		HDAC	3	0.767	0.843
	RNA processing	1	-0.834			Infection	2	0.808	0.864
	Protein hydrolysis	1	-0.831			DNA damage	1	0.873
	Viral replication	1	-0.83			Immunodeficiency	1	0.834
	Ago2-Dicer-silencing	1	-0.826			Protease	1	0.798
	Viral replication	1	-0.82			Differentiation	1	0.798
						Immune system	1	0.796
						Metabolism cellular	1	0.793
						G-protein coupled receptor signalling	1	0.793
						Transcription factor, WT1	1	0.793
