# Supplementary material for: RNA-Seq of Tumor-Educated Platelets Enables Blood-Based Pan-Cancer, Multiclass, and Molecular Pathway Cancer Diagnostics
Source: Cancer Cell. 2015 Nov 9;28(5):666–76. doi: 10.1016/j.ccell.2015.09.018 (PMC4644263; doi:10.1016/j.ccell.2015.09.018)
Supplement: Table S7. Comparison of Plasma DNA and TEP mRNA Amplicon Sequencing and TEP mRNA Sequencing, Related to Figure 3 [file mmc8.xlsx]

## Sheet: Table S7
Table S7, related to Figure 3 - Comparison of plasma DNA and TEP mRNA amplicon sequencing (Amplicon Seq) and TEP mRNA Sequencing (mRNA-Seq)
		Plasma DNA	Platelet RNA	Platelet RNA
	Tissue biomarkerb	Amplicon Seq	Amplicon Seq	mRNA-seq signatures
Non-small cell lung cancer	KRAS mut	6/8 (75%)	7/26 (27%)	22/26 (85%)
	KRAS WT	1/30 (3%)	5/41 (12%)	2/34 (6%)
	Kappa statisticsc	0.753d	0.163	0.795d
Pancreatic cancer	KRAS mut	6/10 (60%)	5/11 (45%)	21/22 (95%)
	KRAS WT	4/36 (11%)	3/38 (8%)	1/13 (8%)
	Kappa statisticsc	0.489d	0.416d	0.878d
Colorectal cancer	KRAS mut	17/29 (59%)	18/39 (39%)	14/15 (93%)
	KRAS WT	11/50 (22%)	6/49 (12%)	1/26 (4%)
	Kappa statisticsc	0.369d	0.353d	0.895d
Pan-cancera	KRAS mut	29/47 (62%)	30/76 (39%)	54/67 (81%)
	KRAS WT	14/56 (25%)	12/68 (18%)	10/83 (12%)
	Kappa statisticsc	0.370d	0.213d	0.688d
Non-small cell lung cancer	EGFR mut	5/9 (56%)	4/11 (36%)	17/21 (81%)
	EGFR WT	4/32 (13%)	3/37 (8%)	4/39 (10%)
	Kappa statisticsc	0.431d	0.324d	0.707d
Non-small cell lung cancer	MET+	-	-	6/8 (75%)
	MET WT	-	-	0/15 (0%)
	Kappa statisticsc	-	-	0.796d
Breast cancer	PIK3CA mut	-	-	6/8 (75%)
	PIK3CA WT	-	-	1/30 (3%)
	Kappa statisticsc	-	-	0.753d
Breast cancer	HER2+	-	-	11/12 (92%)
	HER2 WT	-	-	2/27 (7%)
	Kappa statisticsc	-	-	0.824d
Breast cancer	Triple negative	-	-	5/8 (63%)
	Other	-	-	1/30(3%)
	Kappa statisticsc	-	-	0.651d
a Pan-cancer includes patients with non-small cell lung cancer, pancreatic cancer, colorectal cancer, or hepatobiliary cancer.
b Rows indicate sample numbers and detection rates in percentages of the various mutant biomarkers in plasma DNA and platelet RNA (columns).
c Tissue concordance was calculated by Cohen’s kappa coefficient for interrater agreement (kappa statistics) and reported per assay. Increasing values reported by the kappa statistics are generally classified as ‘poor’ (k < 0), ‘slight’ (k: 0 – 0.20), ‘fair’ (k: 0.21 – 0.4), ‘moderate’ (k: 0.41 – 0.6), ‘substantial’ (k: 0.61 – 0.8), and ‘almost perfect’ (k > 0.81).
d p < 0.05
